# Supplementary material for: PaVarDB: a database and web platform for missense variant analysis in Pseudomonas aeruginosa using an end-to-end BVbase pipeline
Source: Database (Oxford). 2026 Mar 24;2026:baag014. doi: 10.1093/database/baag014 (PMC13010064; doi:10.1093/database/baag014)
Supplement: baag014_Supplemental_Files [file baag014_supplemental_files.zip]

Archive with 8 entries (8 files):
- S1_genome_id.xlsx
- S2_PA1874_Genome_count.csv
- S3_PA1874_Mutation_type_.csv
- S4_PA0041_Genome_count.csv
- S5_PA0041_Mutation_type_.csv
- S6_PA2462_Genome_count.csv
- S7_PA2462_Mutation_type_.csv
- S8_mutation_rate.xlsx
