# Supplementary material for: PaVarDB: a database and web platform for missense variant analysis in Pseudomonas aeruginosa using an end-to-end BVbase pipeline
Source: Database (Oxford). 2026 Mar 24;2026:baag014. doi: 10.1093/database/baag014 (PMC13010064; doi:10.1093/database/baag014)
Supplement: baag014_Supplemental_Files [file baag014_supplemental_files.zip › S1_genome_id.xlsx]

## Sheet: Sheet1
Taxon ID	Genome ID	Genome Name	Antibiotic	Resistant Phenotype	Isolation Country	Geographic Group
287	287.7842	Pseudomonas aeruginosa strain MRSN1739	cefepime	Resistant	USA	North America
287	287.12770	Pseudomonas aeruginosa strain PAER_7	ciprofloxacin	Resistant	USA	North America
287	287.12613	Pseudomonas aeruginosa strain F2044	ciprofloxacin	Intermediate	Germany	Europe
287	287.32660	Pseudomonas aeruginosa MGL_119	penicillin	Resistant	India	Asia
287	287.8490	Pseudomonas aeruginosa strain 122	colistin	Susceptible	USA	North America
287	287.12639	Pseudomonas aeruginosa strain M70565254	ceftazidime	Resistant	Germany	Europe
287	287.7834	Pseudomonas aeruginosa strain MRSN346179	tobramycin	Susceptible	USA	North America
287	287.8500	Pseudomonas aeruginosa strain 250	aztreonam	Resistant	USA	North America
287	287.1036	Pseudomonas aeruginosa AZPAE14897	meropenem	Susceptible	India	Asia
287	287.12588	Pseudomonas aeruginosa strain F1853	tobramycin	Resistant	Germany	Europe
287	287.12733	Pseudomonas aeruginosa strain ESP088	tobramycin	Resistant	Spain	Europe
287	287.12654	Pseudomonas aeruginosa strain M70647319	ceftazidime	Resistant	Germany	Europe
287	287.12748	Pseudomonas aeruginosa strain PSAE1649	meropenem	Susceptible	Germany	Europe
287	287.1049	Pseudomonas aeruginosa AZPAE14883	colistin	Susceptible	Croatia	Europe
287	287.32653	Pseudomonas aeruginosa MGL_108	streptomycin	Resistant	India	Asia
287	287.4063	Pseudomonas aeruginosa strain 6005	ampicillin	Resistant	USA	North America
287	287.12499	Pseudomonas aeruginosa strain CH5528	ceftazidime	Intermediate	Germany	Europe
287	287.879	Pseudomonas aeruginosa AZPAE15039	meropenem	Susceptible	Germany	Europe
287	287.917	Pseudomonas aeruginosa AZPAE15001	colistin	Susceptible	Colombia	South America
287	287.1172	Pseudomonas aeruginosa AZPAE14535	levofloxacin	Resistant	Spain	Europe
287	287.7820	Pseudomonas aeruginosa strain MRSN16744	ceftazidime	Susceptible	USA	North America
287	287.910	Pseudomonas aeruginosa AZPAE15008	meropenem	Resistant	Spain	Europe
287	287.7842	Pseudomonas aeruginosa strain MRSN1739	aztreonam	Resistant	USA	North America
287	287.1138	Pseudomonas aeruginosa AZPAE14716	meropenem	Resistant	Venezuela	South America
287	287.7806	Pseudomonas aeruginosa strain MRSN29192	meropenem	Resistant	USA	North America
287	287.5956	Pseudomonas aeruginosa strain CCUG 70744	chloramphenicol	Resistant	Sweden	Europe
287	287.8875	Pseudomonas aeruginosa strain MRSN 17623	cefazolin	Resistant	USA	North America
287	287.1160	Pseudomonas aeruginosa AZPAE14692	amikacin	Resistant	USA	North America
287	287.12665	Pseudomonas aeruginosa strain M70638412	tobramycin	Resistant	Germany	Europe
287	287.1080	Pseudomonas aeruginosa AZPAE14851	meropenem	Susceptible	France	Europe
287	287.8032	Pseudomonas aeruginosa strain MRSN18803	meropenem	Susceptible	USA	North America
287	287.12679	Pseudomonas aeruginosa strain ESP022	ceftazidime	Susceptible	Spain	Europe
287	287.4076	Pseudomonas aeruginosa strain 6010	ceftazidime/avibactam	Susceptible	USA	North America
287	287.32667	Pseudomonas aeruginosa 20200317_MGL_53	penicillin	Resistant	India	Asia
287	287.32666	Pseudomonas aeruginosa 20200317_MGL_54	streptomycin	Resistant	India	Asia
287	287.7842	Pseudomonas aeruginosa strain MRSN1739	ciprofloxacin	Resistant	USA	North America
287	287.1166	Pseudomonas aeruginosa AZPAE14570	ceftazidime	Susceptible	Germany	Europe
287	287.7780	Pseudomonas aeruginosa strain MRSN6678	gentamicin	Resistant	USA	North America
287	287.1243	Pseudomonas aeruginosa AZPAE12145	colistin	Intermediate	USA	North America
287	287.8507	Pseudomonas aeruginosa strain 63	colistin	Susceptible	USA	North America
287	287.12475	Pseudomonas aeruginosa strain CH4891	tobramycin	Susceptible	Germany	Europe
287	287.1108	Pseudomonas aeruginosa AZPAE14822	amikacin	Resistant	Brazil	South America
287	287.7812	Pseudomonas aeruginosa strain MRSN20176	cefepime	Resistant	Afghanistan	Asia
287	287.8495	Pseudomonas aeruginosa strain 186	ciprofloxacin	Intermediate	USA	North America
287	287.12608	Pseudomonas aeruginosa strain F1979	meropenem	Resistant	Germany	Europe
287	287.8500	Pseudomonas aeruginosa strain 250	amikacin	Resistant	USA	North America
287	287.887	Pseudomonas aeruginosa AZPAE15031	meropenem	Susceptible	Germany	Europe
287	287.8033	Pseudomonas aeruginosa strain MRSN317	meropenem	Resistant	USA	North America
287	287.12608	Pseudomonas aeruginosa strain F1979	tobramycin	Resistant	Germany	Europe
287	287.1124	Pseudomonas aeruginosa AZPAE14730	colistin	Susceptible	Italy	Europe
287	287.8489	Pseudomonas aeruginosa strain 116	cefepime	Intermediate	USA	North America
287	287.32645	Pseudomonas aeruginosa MGL_95	ampicillin	Resistant	India	Asia
287	287.12559	Pseudomonas aeruginosa strain F1659	ciprofloxacin	Resistant	Germany	Europe
287	287.1200	Pseudomonas aeruginosa AZPAE14353	amikacin	Susceptible	France	Europe
287	287.32647	Pseudomonas aeruginosa MGL_100	erythromycin	Resistant	India	Asia
287	287.1189	Pseudomonas aeruginosa AZPAE14402	meropenem	Susceptible	France	Europe
287	287.32678	Pseudomonas aeruginosa MGL_142	ciprofloxacin	Resistant	India	Asia
287	287.1217	Pseudomonas aeruginosa AZPAE12423	meropenem	Susceptible	USA	North America
287	287.12720	Pseudomonas aeruginosa strain ESP073	meropenem	Resistant	Spain	Europe
287	287.12686	Pseudomonas aeruginosa strain ESP011	tobramycin	Susceptible	Spain	Europe
287	287.966	Pseudomonas aeruginosa AZPAE14968	levofloxacin	Resistant	Croatia	Europe
287	287.877	Pseudomonas aeruginosa AZPAE15041	amikacin	Susceptible	Germany	Europe
287	287.1036	Pseudomonas aeruginosa AZPAE14897	colistin	Susceptible	India	Asia
287	287.32668	Pseudomonas aeruginosa 20200317_MGL_47	kanamycin	Resistant	India	Asia
287	287.8488	Pseudomonas aeruginosa strain 115	cefoxitin	Resistant	USA	North America
287	287.12474	Pseudomonas aeruginosa strain CH4785	meropenem	Resistant	Germany	Europe
287	287.7771	Pseudomonas aeruginosa strain MRSN8914	tobramycin	Resistant	USA	North America
287	287.32648	Pseudomonas aeruginosa MGL_94	ampicillin	Resistant	India	Asia
287	287.12770	Pseudomonas aeruginosa strain PAER_7	aztreonam	Resistant	USA	North America
287	287.12519	Pseudomonas aeruginosa strain MHH16951	ciprofloxacin	Resistant	Germany	Europe
287	287.32660	Pseudomonas aeruginosa MGL_119	erythromycin	Resistant	India	Asia
287	287.32678	Pseudomonas aeruginosa MGL_142	nalidixic acid	Resistant	India	Asia
287	287.4055	Pseudomonas aeruginosa strain 2328	imipenem	Intermediate	USA	North America
287	287.1130	Pseudomonas aeruginosa AZPAE14724	levofloxacin	Resistant	Italy	Europe
287	287.1188	Pseudomonas aeruginosa AZPAE14403	meropenem	Resistant	France	Europe
287	287.7793	Pseudomonas aeruginosa strain MRSN9718	piperacillin/tazobactam	Intermediate	USA	North America
287	287.4065	Pseudomonas aeruginosa strain 6007	imipenem	Intermediate	USA	North America
287	287.7784	Pseudomonas aeruginosa strain MRSN552	aztreonam	Susceptible	USA	North America
287	287.1093	Pseudomonas aeruginosa AZPAE14837	amikacin	Susceptible	China	Asia
287	287.12722	Pseudomonas aeruginosa strain ESP075	meropenem	Intermediate	Spain	Europe
287	287.32658	Pseudomonas aeruginosa 20200203_MGL_28	penicillin	Resistant	India	Asia
287	287.7786	Pseudomonas aeruginosa strain MRSN4841	aztreonam	Resistant	USA	North America
287	287.12708	Pseudomonas aeruginosa strain ESP066	meropenem	Intermediate	Spain	Europe
287	287.987	Pseudomonas aeruginosa AZPAE14946	colistin	Susceptible	USA	North America
287	287.4059	Pseudomonas aeruginosa strain 2321	ceftazidime/avibactam	Susceptible	USA	North America
287	287.32648	Pseudomonas aeruginosa MGL_94	tetracycline	Resistant	India	Asia
287	287.12635	Pseudomonas aeruginosa strain F2165	ciprofloxacin	Resistant	Germany	Europe
287	287.1184	Pseudomonas aeruginosa AZPAE14422	levofloxacin	Resistant	USA	North America
287	287.7775	Pseudomonas aeruginosa strain MRSN7014	aztreonam	Resistant	USA	North America
287	287.1031	Pseudomonas aeruginosa AZPAE14902	amikacin	Resistant	Argentina	South America
287	287.979	Pseudomonas aeruginosa AZPAE14954	meropenem	Resistant	France	Europe
287	287.885	Pseudomonas aeruginosa AZPAE15033	meropenem	Susceptible	France	Europe
287	287.7855	Pseudomonas aeruginosa strain MRSN13488	imipenem	Intermediate	USA	North America
287	287.1230	Pseudomonas aeruginosa AZPAE12410	colistin	Susceptible	USA	North America
287	287.7817	Pseudomonas aeruginosa strain MRSN1902	levofloxacin	Susceptible	USA	North America
287	287.12600	Pseudomonas aeruginosa strain F1997	ceftazidime	Resistant	Germany	Europe
287	287.12476	Pseudomonas aeruginosa strain CH4862	meropenem	Resistant	Germany	Europe
287	287.846	Pseudomonas aeruginosa AZPAE15072	colistin	Susceptible	Germany	Europe
287	287.8492	Pseudomonas aeruginosa strain 150	piperacillin	Resistant	USA	North America
287	287.12647	Pseudomonas aeruginosa strain F2172	meropenem	Resistant	Germany	Europe
287	287.1183	Pseudomonas aeruginosa AZPAE14437	colistin	Susceptible	Canada	North America
287	287.894	Pseudomonas aeruginosa AZPAE15024	meropenem	Susceptible	Spain	Europe
287	287.12499	Pseudomonas aeruginosa strain CH5528	meropenem	Intermediate	Germany	Europe
287	287.7851	Pseudomonas aeruginosa strain MRSN358800	meropenem	Resistant	USA	North America
287	287.12568	Pseudomonas aeruginosa strain F1754	tobramycin	Resistant	Germany	Europe
287	287.12768	Pseudomonas aeruginosa strain PAER_5	levofloxacin	Resistant	USA	North America
287	287.7780	Pseudomonas aeruginosa strain MRSN6678	aztreonam	Resistant	USA	North America
287	287.32666	Pseudomonas aeruginosa 20200317_MGL_54	tetracycline	Resistant	India	Asia
287	287.1063	Pseudomonas aeruginosa AZPAE14869	meropenem	Susceptible	Argentina	South America
287	287.12594	Pseudomonas aeruginosa strain F1880	ceftazidime	Susceptible	Germany	Europe
287	287.12569	Pseudomonas aeruginosa strain F1727	ciprofloxacin	Susceptible	Germany	Europe
287	287.994	Pseudomonas aeruginosa AZPAE14939	meropenem	Resistant	Colombia	South America
287	287.7832	Pseudomonas aeruginosa strain MRSN409937	amikacin	Susceptible	USA	North America
287	287.12725	Pseudomonas aeruginosa strain ESP078	ceftazidime	Resistant	Spain	Europe
287	287.879	Pseudomonas aeruginosa AZPAE15039	amikacin	Susceptible	Germany	Europe
287	287.12758	Pseudomonas aeruginosa strain PSAE1970	tobramycin	Susceptible	Germany	Europe
287	287.1210	Pseudomonas aeruginosa AZPAE13858	amikacin	Resistant	India	Asia
287	287.12475	Pseudomonas aeruginosa strain CH4891	ciprofloxacin	Susceptible	Germany	Europe
287	287.4060	Pseudomonas aeruginosa strain 2570	imipenem	Resistant	USA	North America
287	287.1209	Pseudomonas aeruginosa AZPAE13860	meropenem	Resistant	India	Asia
287	287.8031	Pseudomonas aeruginosa strain MRSN2108	meropenem	Resistant	USA	North America
287	287.7858	Pseudomonas aeruginosa strain MRSN11285	piperacillin/tazobactam	Susceptible	USA	North America
287	287.8507	Pseudomonas aeruginosa strain 63	amikacin	Susceptible	USA	North America
287	287.960	Pseudomonas aeruginosa AZPAE14974	colistin	Susceptible	Germany	Europe
287	287.7853	Pseudomonas aeruginosa strain MRSN11278	aztreonam	Resistant	USA	North America
287	287.7799	Pseudomonas aeruginosa strain MRSN321	levofloxacin	Susceptible	USA	North America
287	287.931	Pseudomonas aeruginosa AZPAE14987	levofloxacin	Susceptible	Germany	Europe
287	287.12603	Pseudomonas aeruginosa strain F1883	ciprofloxacin	Resistant	Germany	Europe
287	287.12515	Pseudomonas aeruginosa strain MHH1883	ceftazidime	Intermediate	Germany	Europe
287	287.12657	Pseudomonas aeruginosa strain ESP003	meropenem	Susceptible	Spain	Europe
287	287.7815	Pseudomonas aeruginosa strain MRSN1938	cefepime	Susceptible	USA	North America
287	287.12738	Pseudomonas aeruginosa strain PSAE1903	ceftazidime	Susceptible	Germany	Europe
287	287.8506	Pseudomonas aeruginosa strain 480	meropenem	Resistant	USA	North America
287	287.7839	Pseudomonas aeruginosa strain MRSN18562	piperacillin/tazobactam	Susceptible	USA	North America
287	287.12521	Pseudomonas aeruginosa strain MHH16798	meropenem	Resistant	Germany	Europe
287	287.7775	Pseudomonas aeruginosa strain MRSN7014	tobramycin	Susceptible	USA	North America
287	287.923	Pseudomonas aeruginosa AZPAE14995	amikacin	Susceptible	Spain	Europe
287	287.8501	Pseudomonas aeruginosa strain 267	ciprofloxacin	Resistant	USA	North America
287	287.977	Pseudomonas aeruginosa AZPAE14956	levofloxacin	Intermediate	Germany	Europe
287	287.1104	Pseudomonas aeruginosa AZPAE14826	levofloxacin	Resistant	USA	North America
287	287.7775	Pseudomonas aeruginosa strain MRSN7014	levofloxacin	Resistant	USA	North America
287	287.7826	Pseudomonas aeruginosa strain MRSN1601	gentamicin	Susceptible	USA	North America
287	287.7841	Pseudomonas aeruginosa strain MRSN1612	gentamicin	Susceptible	USA	North America
287	287.872	Pseudomonas aeruginosa AZPAE15046	colistin	Susceptible	Argentina	South America
287	287.1140	Pseudomonas aeruginosa AZPAE14714	amikacin	Resistant	Venezuela	South America
287	287.12771	Pseudomonas aeruginosa strain PAER_8	doripenem	Intermediate	USA	North America
287	287.1065	Pseudomonas aeruginosa AZPAE14867	colistin	Susceptible	China	Asia
287	287.960	Pseudomonas aeruginosa AZPAE14974	amikacin	Susceptible	Germany	Europe
287	287.7827	Pseudomonas aeruginosa strain MRSN1583	cefepime	Susceptible	USA	North America
287	287.7829	Pseudomonas aeruginosa strain MRSN1388	cefepime	Susceptible	USA	North America
287	287.7855	Pseudomonas aeruginosa strain MRSN13488	piperacillin/tazobactam	Susceptible	USA	North America
287	287.12748	Pseudomonas aeruginosa strain PSAE1649	tobramycin	Susceptible	Germany	Europe
287	287.1098	Pseudomonas aeruginosa AZPAE14832	meropenem	Susceptible	Argentina	South America
287	287.8503	Pseudomonas aeruginosa strain 322	amikacin	Susceptible	USA	North America
287	287.1138	Pseudomonas aeruginosa AZPAE14716	amikacin	Resistant	Venezuela	South America
287	287.1013	Pseudomonas aeruginosa AZPAE14920	colistin	Susceptible	Spain	Europe
287	287.12455	Pseudomonas aeruginosa strain CH4520	ciprofloxacin	Susceptible	Germany	Europe
287	287.12550	Pseudomonas aeruginosa strain ZG8006959	tobramycin	Resistant	Germany	Europe
287	287.1039	Pseudomonas aeruginosa AZPAE14893	levofloxacin	Susceptible	France	Europe
287	287.876	Pseudomonas aeruginosa AZPAE15042	meropenem	Susceptible	Germany	Europe
287	287.12666	Pseudomonas aeruginosa strain M70635118	meropenem	Resistant	Germany	Europe
287	287.7835	Pseudomonas aeruginosa strain MRSN30858	tobramycin	Susceptible	USA	North America
287	287.911	Pseudomonas aeruginosa AZPAE15007	ceftazidime	Resistant	Spain	Europe
287	287.8034	Pseudomonas aeruginosa strain MRSN18560	piperacillin/tazobactam	Susceptible	USA	North America
287	287.12578	Pseudomonas aeruginosa strain F1763	meropenem	Susceptible	Germany	Europe
287	287.12747	Pseudomonas aeruginosa strain PSAE1651	tobramycin	Susceptible	Germany	Europe
287	287.12494	Pseudomonas aeruginosa strain CH5621	meropenem	Susceptible	Germany	Europe
287	287.12713	Pseudomonas aeruginosa strain ESP063	ciprofloxacin	Resistant	Spain	Europe
287	287.7781	Pseudomonas aeruginosa strain MRSN6220	aztreonam	Resistant	USA	North America
287	287.994	Pseudomonas aeruginosa AZPAE14939	amikacin	Intermediate	Colombia	South America
287	287.8490	Pseudomonas aeruginosa strain 122	meropenem	Resistant	USA	North America
287	287.1037	Pseudomonas aeruginosa AZPAE14895	meropenem	Susceptible	Germany	Europe
287	287.1124	Pseudomonas aeruginosa AZPAE14730	amikacin	Resistant	Italy	Europe
287	287.874	Pseudomonas aeruginosa AZPAE15044	meropenem	Susceptible	France	Europe
287	287.896	Pseudomonas aeruginosa AZPAE15022	amikacin	Susceptible	France	Europe
287	287.1137	Pseudomonas aeruginosa AZPAE14717	amikacin	Susceptible	USA	North America
287	287.12492	Pseudomonas aeruginosa strain CH5596	tobramycin	Susceptible	Germany	Europe
287	287.7819	Pseudomonas aeruginosa strain MRSN17849	imipenem	Susceptible	USA	North America
287	287.12742	Pseudomonas aeruginosa strain PSAE2125	tobramycin	Susceptible	Germany	Europe
287	287.855	Pseudomonas aeruginosa AZPAE15063	amikacin	Resistant	Brazil	South America
287	287.8502	Pseudomonas aeruginosa strain 274	cefepime	Resistant	USA	North America
287	287.12612	Pseudomonas aeruginosa strain F2045	meropenem	Resistant	Germany	Europe
287	287.1126	Pseudomonas aeruginosa AZPAE14728	levofloxacin	Resistant	USA	North America
287	287.32645	Pseudomonas aeruginosa MGL_95	nalidixic acid	Resistant	India	Asia
287	287.12629	Pseudomonas aeruginosa strain F2064	meropenem	Resistant	Germany	Europe
287	287.7789	Pseudomonas aeruginosa strain MRSN315	amikacin	Susceptible	USA	North America
287	287.1216	Pseudomonas aeruginosa AZPAE13756	amikacin	Resistant	Canada	North America
287	287.7823	Pseudomonas aeruginosa strain MRSN16383	piperacillin/tazobactam	Susceptible	USA	North America
287	287.4075	Pseudomonas aeruginosa strain 2353	ampicillin	Resistant	USA	North America
287	287.1006	Pseudomonas aeruginosa AZPAE14927	levofloxacin	Susceptible	Brazil	South America
287	287.7852	Pseudomonas aeruginosa strain MRSN11538	cefepime	Susceptible	USA	North America
287	287.32658	Pseudomonas aeruginosa 20200203_MGL_28	carbenicillin	Resistant	India	Asia
287	287.896	Pseudomonas aeruginosa AZPAE15022	colistin	Susceptible	France	Europe
287	287.12473	Pseudomonas aeruginosa strain CH4840	ciprofloxacin	Susceptible	Germany	Europe
287	287.7838	Pseudomonas aeruginosa strain MRSN25623	aztreonam	Resistant	USA	North America
287	287.12492	Pseudomonas aeruginosa strain CH5596	meropenem	Resistant	Germany	Europe
287	287.8033	Pseudomonas aeruginosa strain MRSN317	imipenem	Resistant	USA	North America
287	287.4060	Pseudomonas aeruginosa strain 2570	aztreonam	Intermediate	USA	North America
287	287.7837	Pseudomonas aeruginosa strain MRSN1925	ceftazidime	Susceptible	USA	North America
287	287.1249	Pseudomonas aeruginosa AZPAE12137	amikacin	Resistant	USA	North America
287	287.7818	Pseudomonas aeruginosa strain MRSN18970	gentamicin	Susceptible	USA	North America
287	287.1215	Pseudomonas aeruginosa AZPAE13757	meropenem	Resistant	Canada	North America
287	287.7777	Pseudomonas aeruginosa strain MRSN8136	ceftazidime	Resistant	USA	North America
287	287.7826	Pseudomonas aeruginosa strain MRSN1601	ceftazidime	Susceptible	USA	North America
287	287.12498	Pseudomonas aeruginosa strain CH5464	ceftazidime	Susceptible	Germany	Europe
287	287.12495	Pseudomonas aeruginosa strain CH5478	tobramycin	Susceptible	Germany	Europe
287	287.12693	Pseudomonas aeruginosa strain ESP037	tobramycin	Susceptible	Spain	Europe
287	287.7824	Pseudomonas aeruginosa strain MRSN16345	piperacillin/tazobactam	Resistant	USA	North America
287	287.7834	Pseudomonas aeruginosa strain MRSN346179	cefepime	Susceptible	USA	North America
287	287.4070	Pseudomonas aeruginosa strain 2357	imipenem	Susceptible	USA	North America
287	287.32665	Pseudomonas aeruginosa MGL_56	kanamycin	Resistant	India	Asia
287	287.12756	Pseudomonas aeruginosa strain PSAE1912	tobramycin	Susceptible	Germany	Europe
287	287.32679	Pseudomonas aeruginosa MGL_148	doxycycline	Resistant	India	Asia
287	287.1202	Pseudomonas aeruginosa AZPAE13880	meropenem	Resistant	Mexico	North America
287	287.1173	Pseudomonas aeruginosa AZPAE14533	amikacin	Susceptible	Germany	Europe
287	287.7861	Pseudomonas aeruginosa strain MRSN11286	aztreonam	Susceptible	USA	North America
287	287.1181	Pseudomonas aeruginosa AZPAE14442	levofloxacin	Resistant	Taiwan	Asia
287	287.1007	Pseudomonas aeruginosa AZPAE14926	meropenem	Resistant	Brazil	South America
287	287.32682	Pseudomonas aeruginosa MGL_140	doxycycline	Resistant	India	Asia
287	287.12715	Pseudomonas aeruginosa strain ESP061	tobramycin	Resistant	Spain	Europe
287	287.1096	Pseudomonas aeruginosa AZPAE14834	meropenem	Resistant	Argentina	South America
287	287.1118	Pseudomonas aeruginosa AZPAE14812	levofloxacin	Susceptible	India	Asia
287	287.12670	Pseudomonas aeruginosa strain M70641593	ciprofloxacin	Susceptible	Germany	Europe
287	287.12529	Pseudomonas aeruginosa strain ZG205565	meropenem	Susceptible	Germany	Europe
287	287.12519	Pseudomonas aeruginosa strain MHH16951	meropenem	Resistant	Germany	Europe
287	287.1183	Pseudomonas aeruginosa AZPAE14437	levofloxacin	Resistant	Canada	North America
287	287.32645	Pseudomonas aeruginosa MGL_95	streptomycin	Resistant	India	Asia
287	287.7846	Pseudomonas aeruginosa strain MRSN15566	ciprofloxacin	Resistant	USA	North America
287	287.32663	Pseudomonas aeruginosa MGL_115	tetracycline	Resistant	India	Asia
287	287.967	Pseudomonas aeruginosa AZPAE14967	amikacin	Susceptible	Croatia	Europe
287	287.32666	Pseudomonas aeruginosa 20200317_MGL_54	ciprofloxacin	Resistant	India	Asia
287	287.917	Pseudomonas aeruginosa AZPAE15001	amikacin	Susceptible	Colombia	South America
287	287.980	Pseudomonas aeruginosa AZPAE14953	ceftazidime	Susceptible	China	Asia
287	287.12491	Pseudomonas aeruginosa strain CH5591	meropenem	Resistant	Germany	Europe
287	287.12566	Pseudomonas aeruginosa strain F1757	ciprofloxacin	Resistant	Germany	Europe
287	287.7772	Pseudomonas aeruginosa strain MRSN8915	levofloxacin	Resistant	USA	North America
287	287.988	Pseudomonas aeruginosa AZPAE14945	levofloxacin	Susceptible	USA	North America
287	287.1169	Pseudomonas aeruginosa AZPAE14554	amikacin	Susceptible	Spain	Europe
287	287.32668	Pseudomonas aeruginosa 20200317_MGL_47	penicillin	Resistant	India	Asia
287	287.8502	Pseudomonas aeruginosa strain 274	ceftazidime	Resistant	USA	North America
287	287.12676	Pseudomonas aeruginosa strain ESP025	ciprofloxacin	Susceptible	Spain	Europe
287	287.880	Pseudomonas aeruginosa AZPAE15038	amikacin	Susceptible	France	Europe
287	287.8494	Pseudomonas aeruginosa strain 185	meropenem	Resistant	USA	North America
287	287.7840	Pseudomonas aeruginosa strain MRSN16344	meropenem	Intermediate	USA	North America
287	287.905	Pseudomonas aeruginosa AZPAE15013	levofloxacin	Susceptible	Germany	Europe
287	287.12493	Pseudomonas aeruginosa strain CH5551	tobramycin	Resistant	Germany	Europe
287	287.1241	Pseudomonas aeruginosa AZPAE12147	colistin	Susceptible	USA	North America
287	287.7797	Pseudomonas aeruginosa strain MRSN5508	aztreonam	Susceptible	USA	North America
287	287.7805	Pseudomonas aeruginosa strain MRSN3705	aztreonam	Resistant	Guam	Oceania
287	287.12526	Pseudomonas aeruginosa strain ZG302370	ciprofloxacin	Resistant	Germany	Europe
287	287.1118	Pseudomonas aeruginosa AZPAE14812	amikacin	Susceptible	India	Asia
287	287.12637	Pseudomonas aeruginosa strain F2230	tobramycin	Susceptible	Germany	Europe
287	287.989	Pseudomonas aeruginosa AZPAE14944	colistin	Susceptible	USA	North America
287	287.8027	Pseudomonas aeruginosa strain MRSN401528	gentamicin	Susceptible	USA	North America
287	287.973	Pseudomonas aeruginosa AZPAE14960	amikacin	Susceptible	Spain	Europe
287	287.32674	Pseudomonas aeruginosa 20200317_MGL_51	kanamycin	Resistant	India	Asia
287	287.12535	Pseudomonas aeruginosa strain ZG302432	meropenem	Susceptible	Germany	Europe
287	287.12558	Pseudomonas aeruginosa strain F1706	tobramycin	Susceptible	Germany	Europe
287	287.7841	Pseudomonas aeruginosa strain MRSN1612	levofloxacin	Susceptible	USA	North America
287	287.7771	Pseudomonas aeruginosa strain MRSN8914	gentamicin	Resistant	USA	North America
287	287.32677	Pseudomonas aeruginosa MGL_147	carbenicillin	Resistant	India	Asia
287	287.864	Pseudomonas aeruginosa AZPAE15054	ceftazidime	Resistant	Colombia	South America
287	287.1053	Pseudomonas aeruginosa AZPAE14879	ceftazidime	Resistant	USA	North America
287	287.8501	Pseudomonas aeruginosa strain 267	piperacillin	Resistant	USA	North America
287	287.1087	Pseudomonas aeruginosa AZPAE14843	levofloxacin	Resistant	USA	North America
287	287.7843	Pseudomonas aeruginosa strain MRSN16847	ciprofloxacin	Susceptible	USA	North America
287	287.12768	Pseudomonas aeruginosa strain PAER_5	ceftazidime	Resistant	USA	North America
287	287.955	Pseudomonas aeruginosa AZPAE14979	colistin	Susceptible	USA	North America
287	287.7807	Pseudomonas aeruginosa strain MRSN25762	ciprofloxacin	Susceptible	USA	North America
287	287.32657	Pseudomonas aeruginosa MGL_60	tetracycline	Resistant	India	Asia
287	287.8501	Pseudomonas aeruginosa strain 267	aztreonam	Resistant	USA	North America
287	287.1004	Pseudomonas aeruginosa AZPAE14929	levofloxacin	Resistant	Germany	Europe
287	287.12678	Pseudomonas aeruginosa strain ESP024	meropenem	Susceptible	Spain	Europe
287	287.12521	Pseudomonas aeruginosa strain MHH16798	ceftazidime	Susceptible	Germany	Europe
287	287.7789	Pseudomonas aeruginosa strain MRSN315	aztreonam	Susceptible	USA	North America
287	287.7777	Pseudomonas aeruginosa strain MRSN8136	imipenem	Resistant	USA	North America
287	287.991	Pseudomonas aeruginosa AZPAE14942	meropenem	Resistant	Hong Kong	Asia
287	287.906	Pseudomonas aeruginosa AZPAE15012	levofloxacin	Susceptible	Germany	Europe
287	287.12648	Pseudomonas aeruginosa strain F2199	tobramycin	Resistant	Germany	Europe
287	287.12454	Pseudomonas aeruginosa strain CH4591	tobramycin	Susceptible	Germany	Europe
287	287.1130	Pseudomonas aeruginosa AZPAE14724	amikacin	Susceptible	Italy	Europe
287	287.32662	Pseudomonas aeruginosa 20200203_MGL_25	neomycin	Resistant	India	Asia
287	287.1137	Pseudomonas aeruginosa AZPAE14717	meropenem	Intermediate	USA	North America
287	287.1064	Pseudomonas aeruginosa AZPAE14868	meropenem	Susceptible	Argentina	South America
287	287.1115	Pseudomonas aeruginosa AZPAE14815	ceftazidime	Susceptible	France	Europe
287	287.12551	Pseudomonas aeruginosa strain ZG5048010	ceftazidime	Resistant	Germany	Europe
287	287.32683	Pseudomonas aeruginosa MGL_144	carbenicillin	Resistant	India	Asia
287	287.32653	Pseudomonas aeruginosa MGL_108	penicillin	Resistant	India	Asia
287	287.12541	Pseudomonas aeruginosa strain ZG316716	meropenem	Susceptible	Germany	Europe
287	287.12640	Pseudomonas aeruginosa strain M70563004	ceftazidime	Resistant	Germany	Europe
287	287.1135	Pseudomonas aeruginosa AZPAE14719	levofloxacin	Resistant	Colombia	South America
287	287.12575	Pseudomonas aeruginosa strain F1775	ceftazidime	Resistant	Germany	Europe
287	287.12584	Pseudomonas aeruginosa strain F1747	tobramycin	Resistant	Germany	Europe
287	287.8495	Pseudomonas aeruginosa strain 186	meropenem	Resistant	USA	North America
287	287.1477	Pseudomonas aeruginosastrain MRSN12121 strain MRSN 20176	gentamicin	Resistant	Afghanistan	Asia
287	287.8498	Pseudomonas aeruginosa strain 213	amikacin	Susceptible	USA	North America
287	287.12603	Pseudomonas aeruginosa strain F1883	meropenem	Resistant	Germany	Europe
287	287.8031	Pseudomonas aeruginosa strain MRSN2108	imipenem	Resistant	USA	North America
287	287.12479	Pseudomonas aeruginosa strain CH5267	ciprofloxacin	Susceptible	Germany	Europe
287	287.8494	Pseudomonas aeruginosa strain 185	cefepime	Resistant	USA	North America
287	287.12550	Pseudomonas aeruginosa strain ZG8006959	ciprofloxacin	Resistant	Germany	Europe
287	287.7801	Pseudomonas aeruginosa strain MRSN18754	aztreonam	Susceptible	USA	North America
287	287.12765	Pseudomonas aeruginosa strain PAER_2	amikacin	Susceptible	USA	North America
287	287.12528	Pseudomonas aeruginosa strain ZG302368	meropenem	Susceptible	Germany	Europe
287	287.7804	Pseudomonas aeruginosa strain MRSN373401	meropenem	Intermediate	USA	North America
287	287.32669	Pseudomonas aeruginosa 20200317_MGL_49	tetracycline	Resistant	India	Asia
287	287.1477	Pseudomonas aeruginosastrain MRSN12121 strain MRSN 20176	trimethoprim/sulfamethoxazole	Resistant	Afghanistan	Asia
287	287.7825	Pseudomonas aeruginosa strain MRSN1613	gentamicin	Susceptible	USA	North America
287	287.922	Pseudomonas aeruginosa AZPAE14996	levofloxacin	Susceptible	Spain	Europe
287	287.32654	Pseudomonas aeruginosa MGL_109	doxycycline	Resistant	India	Asia
287	287.1061	Pseudomonas aeruginosa AZPAE14871	amikacin	Susceptible	Argentina	South America
287	287.12466	Pseudomonas aeruginosa strain CH4681	tobramycin	Susceptible	Germany	Europe
287	287.1231	Pseudomonas aeruginosa AZPAE12409	amikacin	Susceptible	USA	North America
287	287.926	Pseudomonas aeruginosa AZPAE14992	levofloxacin	Susceptible	Germany	Europe
287	287.7783	Pseudomonas aeruginosa strain MRSN5539	levofloxacin	Resistant	USA	North America
287	287.1183	Pseudomonas aeruginosa AZPAE14437	meropenem	Susceptible	Canada	North America
287	287.7782	Pseudomonas aeruginosa strain MRSN5524	tobramycin	Resistant	USA	North America
287	287.1190	Pseudomonas aeruginosa AZPAE14398	levofloxacin	Susceptible	Germany	Europe
287	287.7804	Pseudomonas aeruginosa strain MRSN373401	ceftazidime	Susceptible	USA	North America
287	287.12614	Pseudomonas aeruginosa strain F2054	ciprofloxacin	Resistant	Germany	Europe
287	287.982	Pseudomonas aeruginosa AZPAE14951	meropenem	Resistant	Argentina	South America
287	287.32672	Pseudomonas aeruginosa 20200317_MGL_46	imipenem	Susceptible	India	Asia
287	287.7817	Pseudomonas aeruginosa strain MRSN1902	tobramycin	Susceptible	USA	North America
287	287.7775	Pseudomonas aeruginosa strain MRSN7014	piperacillin/tazobactam	Resistant	USA	North America
287	287.915	Pseudomonas aeruginosa AZPAE15003	ceftazidime	Susceptible	Colombia	South America
287	287.12560	Pseudomonas aeruginosa strain F1697	meropenem	Resistant	Germany	Europe
287	287.1240	Pseudomonas aeruginosa AZPAE12148	meropenem	Susceptible	USA	North America
287	287.1196	Pseudomonas aeruginosa AZPAE14379	meropenem	Resistant	Germany	Europe
287	287.32660	Pseudomonas aeruginosa MGL_119	kanamycin	Resistant	India	Asia
287	287.12753	Pseudomonas aeruginosa strain PSAE1401	ceftazidime	Susceptible	Germany	Europe
287	287.12585	Pseudomonas aeruginosa strain F1748	ciprofloxacin	Resistant	Germany	Europe
287	287.32656	Pseudomonas aeruginosa 20200203_MGL_23	chloramphenicol	Resistant	India	Asia
287	287.1231	Pseudomonas aeruginosa AZPAE12409	colistin	Susceptible	USA	North America
287	287.7859	Pseudomonas aeruginosa strain MRSN12282	cefepime	Resistant	USA	North America
287	287.7840	Pseudomonas aeruginosa strain MRSN16344	imipenem	Resistant	USA	North America
287	287.960	Pseudomonas aeruginosa AZPAE14974	levofloxacin	Susceptible	Germany	Europe
287	287.4058	Pseudomonas aeruginosa strain 2253	ceftazidime/avibactam	Susceptible	USA	North America
287	287.12734	Pseudomonas aeruginosa strain PSAE2127	ciprofloxacin	Resistant	Hungary	Europe
287	287.12611	Pseudomonas aeruginosa strain F2040	tobramycin	Resistant	Germany	Europe
287	287.7840	Pseudomonas aeruginosa strain MRSN16344	ciprofloxacin	Resistant	USA	North America
287	287.12616	Pseudomonas aeruginosa strain F2017	ciprofloxacin	Resistant	Germany	Europe
287	287.1025	Pseudomonas aeruginosa AZPAE14908	amikacin	Susceptible	Spain	Europe
287	287.8492	Pseudomonas aeruginosa strain 150	ciprofloxacin	Susceptible	USA	North America
287	287.12509	Pseudomonas aeruginosa strain CH5638	meropenem	Resistant	Germany	Europe
287	287.8027	Pseudomonas aeruginosa strain MRSN401528	aztreonam	Resistant	USA	North America
287	287.12655	Pseudomonas aeruginosa strain M70649365	tobramycin	Susceptible	Germany	Europe
287	287.32651	Pseudomonas aeruginosa MGL_97	doxycycline	Resistant	India	Asia
287	287.12555	Pseudomonas aeruginosa strain CF609_Iso3	ceftazidime	Resistant	Germany	Europe
287	287.32679	Pseudomonas aeruginosa MGL_148	kanamycin	Resistant	India	Asia
287	287.7794	Pseudomonas aeruginosa strain MRSN8141	tobramycin	Resistant	USA	North America
287	287.12574	Pseudomonas aeruginosa strain F1759	tobramycin	Susceptible	Germany	Europe
287	287.5956	Pseudomonas aeruginosa strain CCUG 70744	piperacillin/tazobactam	Resistant	Sweden	Europe
287	287.4056	Pseudomonas aeruginosa strain 2330	ampicillin	Resistant	USA	North America
287	287.7860	Pseudomonas aeruginosa strain MRSN11536	levofloxacin	Resistant	USA	North America
287	287.12527	Pseudomonas aeruginosa strain ZG302367	tobramycin	Susceptible	Germany	Europe
287	287.1060	Pseudomonas aeruginosa AZPAE14872	ceftazidime	Resistant	Argentina	South America
287	287.8502	Pseudomonas aeruginosa strain 274	piperacillin	Resistant	USA	North America
287	287.12645	Pseudomonas aeruginosa strain M70564993	meropenem	Resistant	Germany	Europe
287	287.12610	Pseudomonas aeruginosa strain F2035	tobramycin	Susceptible	Germany	Europe
287	287.1089	Pseudomonas aeruginosa AZPAE14841	ceftazidime	Susceptible	China	Asia
287	287.878	Pseudomonas aeruginosa AZPAE15040	meropenem	Resistant	Germany	Europe
287	287.32675	Pseudomonas aeruginosa 20200317_MGL_52	ampicillin	Resistant	India	Asia
287	287.32658	Pseudomonas aeruginosa 20200203_MGL_28	ampicillin	Resistant	India	Asia
287	287.32666	Pseudomonas aeruginosa 20200317_MGL_54	nalidixic acid	Resistant	India	Asia
287	287.12735	Pseudomonas aeruginosa strain PSAE1635	tobramycin	Susceptible	Germany	Europe
287	287.8031	Pseudomonas aeruginosa strain MRSN2108	levofloxacin	Resistant	USA	North America
287	287.1477	Pseudomonas aeruginosastrain MRSN12121 strain MRSN 20176	meropenem	Susceptible	Afghanistan	Asia
287	287.862	Pseudomonas aeruginosa AZPAE15056	meropenem	Resistant	China	Asia
287	287.1043	Pseudomonas aeruginosa AZPAE14889	meropenem	Susceptible	China	Asia
287	287.12653	Pseudomonas aeruginosa strain F2176	ceftazidime	Susceptible	Germany	Europe
287	287.8488	Pseudomonas aeruginosa strain 115	gentamicin	Resistant	USA	North America
287	287.1138	Pseudomonas aeruginosa AZPAE14716	ceftazidime	Resistant	Venezuela	South America
287	287.1046	Pseudomonas aeruginosa AZPAE14886	colistin	Susceptible	Croatia	Europe
287	287.1030	Pseudomonas aeruginosa AZPAE14903	amikacin	Susceptible	Spain	Europe
287	287.859	Pseudomonas aeruginosa AZPAE15059	ceftazidime	Susceptible	France	Europe
287	287.8501	Pseudomonas aeruginosa strain 267	meropenem	Resistant	USA	North America
287	287.851	Pseudomonas aeruginosa AZPAE15067	colistin	Susceptible	Germany	Europe
287	287.1141	Pseudomonas aeruginosa AZPAE14713	meropenem	Resistant	Venezuela	South America
287	287.7816	Pseudomonas aeruginosa strain MRSN1899	imipenem	Susceptible	USA	North America
287	287.978	Pseudomonas aeruginosa AZPAE14955	meropenem	Susceptible	France	Europe
287	287.12591	Pseudomonas aeruginosa strain F1812	ciprofloxacin	Resistant	Germany	Europe
287	287.1211	Pseudomonas aeruginosa AZPAE13856	colistin	Susceptible	India	Asia
287	287.1129	Pseudomonas aeruginosa AZPAE14725	colistin	Susceptible	USA	North America
287	287.12618	Pseudomonas aeruginosa strain F2029	ceftazidime	Intermediate	Germany	Europe
287	287.8501	Pseudomonas aeruginosa strain 267	ceftazidime	Resistant	USA	North America
287	287.8502	Pseudomonas aeruginosa strain 274	amikacin	Susceptible	USA	North America
287	287.8488	Pseudomonas aeruginosa strain 115	ceftriaxone	Resistant	USA	North America
287	287.7860	Pseudomonas aeruginosa strain MRSN11536	amikacin	Susceptible	USA	North America
287	287.32684	Pseudomonas aeruginosa MGL_139	rifampin	Resistant	India	Asia
287	287.8488	Pseudomonas aeruginosa strain 115	ampicillin	Resistant	USA	North America
287	287.4075	Pseudomonas aeruginosa strain 2353	meropenem	Resistant	USA	North America
287	287.12594	Pseudomonas aeruginosa strain F1880	tobramycin	Susceptible	Germany	Europe
287	287.7815	Pseudomonas aeruginosa strain MRSN1938	tobramycin	Resistant	USA	North America
287	287.1075	Pseudomonas aeruginosa AZPAE14857	levofloxacin	Susceptible	France	Europe
287	287.933	Pseudomonas aeruginosa AZPAE14985	colistin	Susceptible	China	Asia
287	287.1032	Pseudomonas aeruginosa AZPAE14901	meropenem	Susceptible	India	Asia
287	287.8034	Pseudomonas aeruginosa strain MRSN18560	amikacin	Susceptible	USA	North America
287	287.12625	Pseudomonas aeruginosa strain F2084	ceftazidime	Intermediate	Germany	Europe
287	287.32667	Pseudomonas aeruginosa 20200317_MGL_53	ciprofloxacin	Resistant	India	Asia
287	287.985	Pseudomonas aeruginosa AZPAE14948	colistin	Susceptible	Argentina	South America
287	287.908	Pseudomonas aeruginosa AZPAE15010	ceftazidime	Susceptible	Spain	Europe
287	287.7773	Pseudomonas aeruginosa strain MRSN994	gentamicin	Susceptible	USA	North America
287	287.7853	Pseudomonas aeruginosa strain MRSN11278	piperacillin/tazobactam	Susceptible	USA	North America
287	287.1045	Pseudomonas aeruginosa AZPAE14887	meropenem	Resistant	Croatia	Europe
287	287.12712	Pseudomonas aeruginosa strain ESP072	meropenem	Resistant	Spain	Europe
287	287.12675	Pseudomonas aeruginosa strain M70646077	tobramycin	Susceptible	Germany	Europe
287	287.12764	Pseudomonas aeruginosa strain PAER_1	imipenem	Resistant	USA	North America
287	287.7844	Pseudomonas aeruginosa strain MRSN15753	cefepime	Resistant	USA	North America
287	287.12701	Pseudomonas aeruginosa strain ESP055	tobramycin	Susceptible	Spain	Europe
287	287.1197	Pseudomonas aeruginosa AZPAE14373	amikacin	Susceptible	Germany	Europe
287	287.7785	Pseudomonas aeruginosa strain MRSN5519	ceftazidime	Resistant	USA	North America
287	287.907	Pseudomonas aeruginosa AZPAE15011	levofloxacin	Susceptible	Spain	Europe
287	287.7826	Pseudomonas aeruginosa strain MRSN1601	imipenem	Susceptible	USA	North America
287	287.12655	Pseudomonas aeruginosa strain M70649365	ceftazidime	Susceptible	Germany	Europe
287	287.1146	Pseudomonas aeruginosa AZPAE14707	meropenem	Resistant	Greece	Europe
287	287.7831	Pseudomonas aeruginosa strain MRSN14981	levofloxacin	Resistant	USA	North America
287	287.32658	Pseudomonas aeruginosa 20200203_MGL_28	kanamycin	Resistant	India	Asia
287	287.8030	Pseudomonas aeruginosa strain MRSN18855	levofloxacin	Susceptible	USA	North America
287	287.868	Pseudomonas aeruginosa AZPAE15050	amikacin	Susceptible	China	Asia
287	287.953	Pseudomonas aeruginosa AZPAE14981	levofloxacin	Susceptible	France	Europe
287	287.1179	Pseudomonas aeruginosa AZPAE14453	meropenem	Resistant	USA	North America
287	287.854	Pseudomonas aeruginosa AZPAE15064	colistin	Susceptible	Brazil	South America
287	287.12750	Pseudomonas aeruginosa strain PSAE1641	ciprofloxacin	Resistant	Germany	Europe
287	287.12772	Pseudomonas aeruginosa strain PAER_9	tobramycin	Resistant	USA	North America
287	287.8495	Pseudomonas aeruginosa strain 186	gentamicin	Resistant	USA	North America
287	287.32651	Pseudomonas aeruginosa MGL_97	streptomycin	Resistant	India	Asia
287	287.955	Pseudomonas aeruginosa AZPAE14979	amikacin	Susceptible	USA	North America
287	287.7794	Pseudomonas aeruginosa strain MRSN8141	ciprofloxacin	Resistant	USA	North America
287	287.966	Pseudomonas aeruginosa AZPAE14968	ceftazidime	Susceptible	Croatia	Europe
287	287.1008	Pseudomonas aeruginosa AZPAE14925	levofloxacin	Susceptible	Brazil	South America
287	287.12587	Pseudomonas aeruginosa strain F1787	ceftazidime	Resistant	Germany	Europe
287	287.4069	Pseudomonas aeruginosa strain 2671	ceftazidime	Intermediate	USA	North America
287	287.12450	Pseudomonas aeruginosa strain CH4560	tobramycin	Resistant	Germany	Europe
287	287.12533	Pseudomonas aeruginosa strain ZG302442	ciprofloxacin	Susceptible	Germany	Europe
287	287.32645	Pseudomonas aeruginosa MGL_95	tetracycline	Resistant	India	Asia
287	287.12742	Pseudomonas aeruginosa strain PSAE2125	meropenem	Resistant	Germany	Europe
287	287.4055	Pseudomonas aeruginosa strain 2328	meropenem	Susceptible	USA	North America
287	287.1194	Pseudomonas aeruginosa AZPAE14390	meropenem	Susceptible	China	Asia
287	287.908	Pseudomonas aeruginosa AZPAE15010	amikacin	Susceptible	Spain	Europe
287	287.1155	Pseudomonas aeruginosa AZPAE14698	amikacin	Susceptible	Israel	Asia
287	287.1205	Pseudomonas aeruginosa AZPAE13876	ceftazidime	Resistant	Portugal	Europe
287	287.890	Pseudomonas aeruginosa AZPAE15028	meropenem	Susceptible	France	Europe
287	287.867	Pseudomonas aeruginosa AZPAE15051	colistin	Susceptible	Hong Kong	Asia
287	287.874	Pseudomonas aeruginosa AZPAE15044	amikacin	Susceptible	France	Europe
287	287.1058	Pseudomonas aeruginosa AZPAE14874	colistin	Susceptible	USA	North America
287	287.1137	Pseudomonas aeruginosa AZPAE14717	levofloxacin	Susceptible	USA	North America
287	287.32662	Pseudomonas aeruginosa 20200203_MGL_25	streptomycin	Resistant	India	Asia
287	287.1121	Pseudomonas aeruginosa AZPAE14809	amikacin	Susceptible	India	Asia
287	287.32672	Pseudomonas aeruginosa 20200317_MGL_46	penicillin	Resistant	India	Asia
287	287.1066	Pseudomonas aeruginosa AZPAE14866	meropenem	Susceptible	China	Asia
287	287.881	Pseudomonas aeruginosa AZPAE15037	amikacin	Susceptible	France	Europe
287	287.12475	Pseudomonas aeruginosa strain CH4891	ceftazidime	Susceptible	Germany	Europe
287	287.7827	Pseudomonas aeruginosa strain MRSN1583	gentamicin	Susceptible	USA	North America
287	287.1235	Pseudomonas aeruginosa AZPAE12153	levofloxacin	Intermediate	USA	North America
287	287.32671	Pseudomonas aeruginosa MGL_1610	carbenicillin	Resistant	India	Asia
287	287.7804	Pseudomonas aeruginosa strain MRSN373401	cefepime	Susceptible	USA	North America
287	287.12698	Pseudomonas aeruginosa strain ESP044	ciprofloxacin	Susceptible	Spain	Europe
287	287.1152	Pseudomonas aeruginosa AZPAE14701	amikacin	Susceptible	Philippines	Asia
287	287.1482	Pseudomonas aeruginosa strain MRSN18971	cefazolin	Resistant	USA	North America
287	287.12482	Pseudomonas aeruginosa strain CH5291	meropenem	Resistant	Germany	Europe
287	287.1233	Pseudomonas aeruginosa AZPAE12155	amikacin	Susceptible	USA	North America
287	287.32680	Pseudomonas aeruginosa MGL_143	neomycin	Resistant	India	Asia
287	287.1482	Pseudomonas aeruginosa strain MRSN18971	amikacin	Susceptible	USA	North America
287	287.7780	Pseudomonas aeruginosa strain MRSN6678	ciprofloxacin	Resistant	USA	North America
287	287.1482	Pseudomonas aeruginosa strain MRSN18971	tobramycin	Susceptible	USA	North America
287	287.7847	Pseudomonas aeruginosa strain MRSN1356	aztreonam	Susceptible	USA	North America
287	287.12719	Pseudomonas aeruginosa strain ESP067	tobramycin	Susceptible	Spain	Europe
287	287.1161	Pseudomonas aeruginosa AZPAE14691	meropenem	Intermediate	USA	North America
287	287.32670	Pseudomonas aeruginosa 20200317_MGL_50	penicillin	Resistant	India	Asia
287	287.1237	Pseudomonas aeruginosa AZPAE12151	levofloxacin	Resistant	USA	North America
287	287.32674	Pseudomonas aeruginosa 20200317_MGL_51	streptomycin	Resistant	India	Asia
287	287.1055	Pseudomonas aeruginosa AZPAE14877	meropenem	Susceptible	USA	North America
287	287.12767	Pseudomonas aeruginosa strain PAER_4	imipenem	Resistant	USA	North America
287	287.7824	Pseudomonas aeruginosa strain MRSN16345	ciprofloxacin	Resistant	USA	North America
287	287.7827	Pseudomonas aeruginosa strain MRSN1583	ciprofloxacin	Resistant	USA	North America
287	287.7776	Pseudomonas aeruginosa strain MRSN8912	ciprofloxacin	Resistant	USA	North America
287	287.7854	Pseudomonas aeruginosa strain MRSN11281	ciprofloxacin	Susceptible	USA	North America
287	287.7839	Pseudomonas aeruginosa strain MRSN18562	levofloxacin	Susceptible	USA	North America
287	287.7819	Pseudomonas aeruginosa strain MRSN17849	meropenem	Susceptible	USA	North America
287	287.1198	Pseudomonas aeruginosa AZPAE14372	amikacin	Susceptible	Hong Kong	Asia
287	287.12639	Pseudomonas aeruginosa strain M70565254	meropenem	Resistant	Germany	Europe
287	287.12767	Pseudomonas aeruginosa strain PAER_4	ciprofloxacin	Resistant	USA	North America
287	287.7778	Pseudomonas aeruginosa strain MRSN6695	levofloxacin	Resistant	USA	North America
287	287.1235	Pseudomonas aeruginosa AZPAE12153	amikacin	Resistant	USA	North America
287	287.858	Pseudomonas aeruginosa AZPAE15060	colistin	Susceptible	France	Europe
287	287.7856	Pseudomonas aeruginosa strain MRSN1344	ceftazidime	Susceptible	USA	North America
287	287.912	Pseudomonas aeruginosa AZPAE15006	ceftazidime	Resistant	USA	North America
287	287.12551	Pseudomonas aeruginosa strain ZG5048010	meropenem	Resistant	Germany	Europe
287	287.884	Pseudomonas aeruginosa AZPAE15034	ceftazidime	Susceptible	Spain	Europe
287	287.7861	Pseudomonas aeruginosa strain MRSN11286	cefepime	Susceptible	USA	North America
287	287.12576	Pseudomonas aeruginosa strain F1760	ceftazidime	Resistant	Germany	Europe
287	287.12459	Pseudomonas aeruginosa strain CH4745	meropenem	Resistant	Germany	Europe
287	287.1185	Pseudomonas aeruginosa AZPAE14415	ceftazidime	Susceptible	Portugal	Europe
287	287.12447	Pseudomonas aeruginosa strain CH4602	tobramycin	Susceptible	Germany	Europe
287	287.7793	Pseudomonas aeruginosa strain MRSN9718	imipenem	Susceptible	USA	North America
287	287.7814	Pseudomonas aeruginosa strain MRSN1906	imipenem	Susceptible	USA	North America
287	287.12653	Pseudomonas aeruginosa strain F2176	meropenem	Intermediate	Germany	Europe
287	287.1119	Pseudomonas aeruginosa AZPAE14811	meropenem	Resistant	India	Asia
287	287.32655	Pseudomonas aeruginosa MGL_105	imipenem	Resistant	India	Asia
287	287.911	Pseudomonas aeruginosa AZPAE15007	meropenem	Susceptible	Spain	Europe
287	287.32656	Pseudomonas aeruginosa 20200203_MGL_23	penicillin	Resistant	India	Asia
287	287.1101	Pseudomonas aeruginosa AZPAE14829	levofloxacin	Susceptible	USA	North America
287	287.955	Pseudomonas aeruginosa AZPAE14979	ceftazidime	Resistant	USA	North America
287	287.7806	Pseudomonas aeruginosa strain MRSN29192	amikacin	Susceptible	USA	North America
287	287.1142	Pseudomonas aeruginosa AZPAE14712	amikacin	Resistant	Venezuela	South America
287	287.12736	Pseudomonas aeruginosa strain PSAE1837	ceftazidime	Susceptible	Germany	Europe
287	287.12549	Pseudomonas aeruginosa strain ZG8525123	ceftazidime	Resistant	Germany	Europe
287	287.12612	Pseudomonas aeruginosa strain F2045	ceftazidime	Resistant	Germany	Europe
287	287.12624	Pseudomonas aeruginosa strain F2065	tobramycin	Susceptible	Germany	Europe
287	287.965	Pseudomonas aeruginosa AZPAE14969	amikacin	Susceptible	USA	North America
287	287.12518	Pseudomonas aeruginosa strain MHH17233	meropenem	Resistant	Germany	Europe
287	287.12736	Pseudomonas aeruginosa strain PSAE1837	meropenem	Susceptible	Germany	Europe
287	287.8495	Pseudomonas aeruginosa strain 186	levofloxacin	Susceptible	USA	North America
287	287.12466	Pseudomonas aeruginosa strain CH4681	meropenem	Susceptible	Germany	Europe
287	287.8033	Pseudomonas aeruginosa strain MRSN317	cefepime	Resistant	USA	North America
287	287.12644	Pseudomonas aeruginosa strain F2240	meropenem	Resistant	Germany	Europe
287	287.1116	Pseudomonas aeruginosa AZPAE14814	levofloxacin	Susceptible	France	Europe
287	287.5956	Pseudomonas aeruginosa strain CCUG 70744	linezolid	Resistant	Sweden	Europe
287	287.12609	Pseudomonas aeruginosa strain F1983	ceftazidime	Resistant	Germany	Europe
287	287.12520	Pseudomonas aeruginosa strain MHH16379	ciprofloxacin	Susceptible	Germany	Europe
287	287.7821	Pseudomonas aeruginosa strain MRSN16740	ciprofloxacin	Susceptible	USA	North America
287	287.12481	Pseudomonas aeruginosa strain CH5334	ceftazidime	Susceptible	Germany	Europe
287	287.12768	Pseudomonas aeruginosa strain PAER_5	tobramycin	Resistant	USA	North America
287	287.5956	Pseudomonas aeruginosa strain CCUG 70744	gentamicin	Susceptible	Sweden	Europe
287	287.12699	Pseudomonas aeruginosa strain ESP059	tobramycin	Susceptible	Spain	Europe
287	287.12663	Pseudomonas aeruginosa strain M70656672	tobramycin	Susceptible	Germany	Europe
287	287.847	Pseudomonas aeruginosa AZPAE15071	meropenem	Resistant	Germany	Europe
287	287.1004	Pseudomonas aeruginosa AZPAE14929	ceftazidime	Resistant	Germany	Europe
287	287.1195	Pseudomonas aeruginosa AZPAE14381	levofloxacin	Resistant	Spain	Europe
287	287.1083	Pseudomonas aeruginosa AZPAE14847	meropenem	Susceptible	France	Europe
287	287.1248	Pseudomonas aeruginosa AZPAE12138	meropenem	Susceptible	USA	North America
287	287.8493	Pseudomonas aeruginosa strain 184	ceftazidime	Susceptible	USA	North America
287	287.12607	Pseudomonas aeruginosa strain F2006	ciprofloxacin	Resistant	Germany	Europe
287	287.8875	Pseudomonas aeruginosa strain MRSN 17623	imipenem	Resistant	USA	North America
287	287.7857	Pseudomonas aeruginosa strain MRSN12368	cefepime	Susceptible	USA	North America
287	287.12741	Pseudomonas aeruginosa strain PSAE1934	meropenem	Resistant	Germany	Europe
287	287.856	Pseudomonas aeruginosa AZPAE15062	meropenem	Susceptible	Brazil	South America
287	287.12673	Pseudomonas aeruginosa strain ESP004	tobramycin	Resistant	Spain	Europe
287	287.12663	Pseudomonas aeruginosa strain M70656672	ceftazidime	Susceptible	Germany	Europe
287	287.4056	Pseudomonas aeruginosa strain 2330	piperacillin/tazobactam	Susceptible	USA	North America
287	287.848	Pseudomonas aeruginosa AZPAE15070	levofloxacin	Susceptible	Germany	Europe
287	287.1228	Pseudomonas aeruginosa AZPAE12412	levofloxacin	Susceptible	USA	North America
287	287.995	Pseudomonas aeruginosa AZPAE14938	meropenem	Resistant	France	Europe
287	287.869	Pseudomonas aeruginosa AZPAE15049	levofloxacin	Susceptible	Germany	Europe
287	287.5956	Pseudomonas aeruginosa strain CCUG 70744	teicoplanin	Resistant	Sweden	Europe
287	287.1248	Pseudomonas aeruginosa AZPAE12138	colistin	Susceptible	USA	North America
287	287.12496	Pseudomonas aeruginosa strain CH5531	meropenem	Intermediate	Germany	Europe
287	287.8875	Pseudomonas aeruginosa strain MRSN 17623	ceftazidime	Resistant	USA	North America
287	287.32659	Pseudomonas aeruginosa 20200203_MGL_31	kanamycin	Resistant	India	Asia
287	287.7777	Pseudomonas aeruginosa strain MRSN8136	aztreonam	Resistant	USA	North America
287	287.1197	Pseudomonas aeruginosa AZPAE14373	levofloxacin	Susceptible	Germany	Europe
287	287.32664	Pseudomonas aeruginosa 20200203_MGL_24	rifampin	Resistant	India	Asia
287	287.1079	Pseudomonas aeruginosa AZPAE14852	meropenem	Resistant	Brazil	South America
287	287.989	Pseudomonas aeruginosa AZPAE14944	amikacin	Susceptible	USA	North America
287	287.32655	Pseudomonas aeruginosa MGL_105	trimethoprim/sulfamethoxazole	Resistant	India	Asia
287	287.8029	Pseudomonas aeruginosa strain MRSN2144	amikacin	Susceptible	USA	North America
287	287.7804	Pseudomonas aeruginosa strain MRSN373401	ciprofloxacin	Susceptible	USA	North America
287	287.32670	Pseudomonas aeruginosa 20200317_MGL_50	neomycin	Resistant	India	Asia
287	287.32662	Pseudomonas aeruginosa 20200203_MGL_25	tetracycline	Resistant	India	Asia
287	287.1248	Pseudomonas aeruginosa AZPAE12138	levofloxacin	Susceptible	USA	North America
287	287.1029	Pseudomonas aeruginosa AZPAE14904	amikacin	Susceptible	Spain	Europe
287	287.32654	Pseudomonas aeruginosa MGL_109	erythromycin	Resistant	India	Asia
287	287.1029	Pseudomonas aeruginosa AZPAE14904	ceftazidime	Susceptible	Spain	Europe
287	287.1025	Pseudomonas aeruginosa AZPAE14908	levofloxacin	Susceptible	Spain	Europe
287	287.984	Pseudomonas aeruginosa AZPAE14949	meropenem	Resistant	Argentina	South America
287	287.12537	Pseudomonas aeruginosa strain ZG316704	tobramycin	Susceptible	Germany	Europe
287	287.8488	Pseudomonas aeruginosa strain 115	amoxicillin/clavulanic acid	Resistant	USA	North America
287	287.12682	Pseudomonas aeruginosa strain ESP021	meropenem	Susceptible	Spain	Europe
287	287.12610	Pseudomonas aeruginosa strain F2035	meropenem	Resistant	Germany	Europe
287	287.916	Pseudomonas aeruginosa AZPAE15002	meropenem	Resistant	Spain	Europe
287	287.1054	Pseudomonas aeruginosa AZPAE14878	colistin	Susceptible	USA	North America
287	287.982	Pseudomonas aeruginosa AZPAE14951	amikacin	Resistant	Argentina	South America
287	287.1031	Pseudomonas aeruginosa AZPAE14902	colistin	Susceptible	Argentina	South America
287	287.1017	Pseudomonas aeruginosa AZPAE14916	amikacin	Resistant	Spain	Europe
287	287.1193	Pseudomonas aeruginosa AZPAE14393	amikacin	Susceptible	Spain	Europe
287	287.7822	Pseudomonas aeruginosa strain MRSN1688	meropenem	Susceptible	USA	North America
287	287.12672	Pseudomonas aeruginosa strain ESP006	ceftazidime	Susceptible	Spain	Europe
287	287.12641	Pseudomonas aeruginosa strain F2208	meropenem	Resistant	Germany	Europe
287	287.8495	Pseudomonas aeruginosa strain 186	ceftazidime	Resistant	USA	North America
287	287.32654	Pseudomonas aeruginosa MGL_109	kanamycin	Resistant	India	Asia
287	287.32675	Pseudomonas aeruginosa 20200317_MGL_52	trimethoprim/sulfamethoxazole	Resistant	India	Asia
287	287.1482	Pseudomonas aeruginosa strain MRSN18971	ceftriaxone	Resistant	USA	North America
287	287.12594	Pseudomonas aeruginosa strain F1880	ciprofloxacin	Intermediate	Germany	Europe
287	287.7835	Pseudomonas aeruginosa strain MRSN30858	ceftazidime	Intermediate	USA	North America
287	287.1015	Pseudomonas aeruginosa AZPAE14918	levofloxacin	Susceptible	Spain	Europe
287	287.12635	Pseudomonas aeruginosa strain F2165	meropenem	Resistant	Germany	Europe
287	287.12676	Pseudomonas aeruginosa strain ESP025	tobramycin	Resistant	Spain	Europe
287	287.12461	Pseudomonas aeruginosa strain CH4780	ciprofloxacin	Resistant	Germany	Europe
287	287.32671	Pseudomonas aeruginosa MGL_1610	penicillin	Resistant	India	Asia
287	287.7826	Pseudomonas aeruginosa strain MRSN1601	amikacin	Susceptible	USA	North America
287	287.12500	Pseudomonas aeruginosa strain MHH15083	ceftazidime	Resistant	Germany	Europe
287	287.1228	Pseudomonas aeruginosa AZPAE12412	amikacin	Susceptible	USA	North America
287	287.7785	Pseudomonas aeruginosa strain MRSN5519	levofloxacin	Resistant	USA	North America
287	287.12577	Pseudomonas aeruginosa strain F1764	ceftazidime	Resistant	Germany	Europe
287	287.12638	Pseudomonas aeruginosa strain F2234	tobramycin	Susceptible	Germany	Europe
287	287.1245	Pseudomonas aeruginosa AZPAE12143	colistin	Susceptible	USA	North America
287	287.12700	Pseudomonas aeruginosa strain ESP058	ciprofloxacin	Susceptible	Spain	Europe
287	287.1137	Pseudomonas aeruginosa AZPAE14717	colistin	Susceptible	USA	North America
287	287.999	Pseudomonas aeruginosa AZPAE14934	levofloxacin	Susceptible	France	Europe
287	287.12456	Pseudomonas aeruginosa strain CH4704	meropenem	Resistant	Germany	Europe
287	287.12554	Pseudomonas aeruginosa strain Vb3320	ciprofloxacin	Intermediate	Germany	Europe
287	287.7783	Pseudomonas aeruginosa strain MRSN5539	ceftazidime	Resistant	USA	North America
287	287.32684	Pseudomonas aeruginosa MGL_139	chloramphenicol	Resistant	India	Asia
287	287.889	Pseudomonas aeruginosa AZPAE15029	meropenem	Resistant	France	Europe
287	287.7820	Pseudomonas aeruginosa strain MRSN16744	amikacin	Susceptible	USA	North America
287	287.12612	Pseudomonas aeruginosa strain F2045	ciprofloxacin	Resistant	Germany	Europe
287	287.12467	Pseudomonas aeruginosa strain CH4990	meropenem	Resistant	Germany	Europe
287	287.1228	Pseudomonas aeruginosa AZPAE12412	colistin	Susceptible	USA	North America
287	287.8500	Pseudomonas aeruginosa strain 250	tobramycin	Susceptible	USA	North America
287	287.878	Pseudomonas aeruginosa AZPAE15040	levofloxacin	Resistant	Germany	Europe
287	287.12694	Pseudomonas aeruginosa strain ESP038	ciprofloxacin	Intermediate	Spain	Europe
287	287.7856	Pseudomonas aeruginosa strain MRSN1344	tobramycin	Susceptible	USA	North America
287	287.1482	Pseudomonas aeruginosa strain MRSN18971	levofloxacin	Intermediate	USA	North America
287	287.12685	Pseudomonas aeruginosa strain ESP013	ceftazidime	Susceptible	Spain	Europe
287	287.7854	Pseudomonas aeruginosa strain MRSN11281	piperacillin/tazobactam	Susceptible	USA	North America
287	287.32670	Pseudomonas aeruginosa 20200317_MGL_50	nalidixic acid	Resistant	India	Asia
287	287.1105	Pseudomonas aeruginosa AZPAE14825	levofloxacin	Intermediate	Germany	Europe
287	287.7818	Pseudomonas aeruginosa strain MRSN18970	meropenem	Susceptible	USA	North America
287	287.12625	Pseudomonas aeruginosa strain F2084	meropenem	Intermediate	Germany	Europe
287	287.5956	Pseudomonas aeruginosa strain CCUG 70744	erythromycin	Resistant	Sweden	Europe
287	287.7854	Pseudomonas aeruginosa strain MRSN11281	tobramycin	Susceptible	USA	North America
287	287.1170	Pseudomonas aeruginosa AZPAE14550	meropenem	Susceptible	China	Asia
287	287.7841	Pseudomonas aeruginosa strain MRSN1612	piperacillin/tazobactam	Susceptible	USA	North America
287	287.12721	Pseudomonas aeruginosa strain ESP076	tobramycin	Susceptible	Spain	Europe
287	287.970	Pseudomonas aeruginosa AZPAE14963	meropenem	Resistant	Spain	Europe
287	287.7839	Pseudomonas aeruginosa strain MRSN18562	ciprofloxacin	Susceptible	USA	North America
287	287.1065	Pseudomonas aeruginosa AZPAE14867	ceftazidime	Susceptible	China	Asia
287	287.12658	Pseudomonas aeruginosa strain ESP002	meropenem	Susceptible	Spain	Europe
287	287.7836	Pseudomonas aeruginosa strain MRSN26263	meropenem	Susceptible	USA	North America
287	287.1114	Pseudomonas aeruginosa AZPAE14816	meropenem	Susceptible	France	Europe
287	287.1099	Pseudomonas aeruginosa AZPAE14831	amikacin	Susceptible	Argentina	South America
287	287.7807	Pseudomonas aeruginosa strain MRSN25762	aztreonam	Susceptible	USA	North America
287	287.32651	Pseudomonas aeruginosa MGL_97	penicillin	Resistant	India	Asia
287	287.1099	Pseudomonas aeruginosa AZPAE14831	levofloxacin	Susceptible	Argentina	South America
287	287.8875	Pseudomonas aeruginosa strain MRSN 17623	tobramycin	Resistant	USA	North America
287	287.12703	Pseudomonas aeruginosa strain ESP050	ciprofloxacin	Resistant	Spain	Europe
287	287.1199	Pseudomonas aeruginosa AZPAE14359	ceftazidime	Susceptible	China	Asia
287	287.8500	Pseudomonas aeruginosa strain 250	piperacillin	Resistant	USA	North America
287	287.1055	Pseudomonas aeruginosa AZPAE14877	levofloxacin	Intermediate	USA	North America
287	287.12449	Pseudomonas aeruginosa strain CH4549	ceftazidime	Susceptible	Germany	Europe
287	287.12769	Pseudomonas aeruginosa strain PAER_6	amikacin	Intermediate	USA	North America
287	287.32653	Pseudomonas aeruginosa MGL_108	ciprofloxacin	Resistant	India	Asia
287	287.1091	Pseudomonas aeruginosa AZPAE14839	meropenem	Resistant	China	Asia
287	287.12458	Pseudomonas aeruginosa strain CH4755	meropenem	Resistant	Germany	Europe
287	287.1234	Pseudomonas aeruginosa AZPAE12154	levofloxacin	Intermediate	USA	North America
287	287.12551	Pseudomonas aeruginosa strain ZG5048010	tobramycin	Resistant	Germany	Europe
287	287.12578	Pseudomonas aeruginosa strain F1763	ciprofloxacin	Resistant	Germany	Europe
287	287.12768	Pseudomonas aeruginosa strain PAER_5	meropenem	Resistant	USA	North America
287	287.7790	Pseudomonas aeruginosa strain MRSN19711	meropenem	Resistant	USA	North America
287	287.951	Pseudomonas aeruginosa AZPAE14983	levofloxacin	Resistant	Croatia	Europe
287	287.7813	Pseudomonas aeruginosa strain MRSN1948	piperacillin/tazobactam	Susceptible	USA	North America
287	287.12767	Pseudomonas aeruginosa strain PAER_4	tobramycin	Resistant	USA	North America
287	287.7808	Pseudomonas aeruginosa strain MRSN2444	ceftazidime	Susceptible	USA	North America
287	287.1028	Pseudomonas aeruginosa AZPAE14905	amikacin	Susceptible	Germany	Europe
287	287.12769	Pseudomonas aeruginosa strain PAER_6	piperacillin/tazobactam	Resistant	USA	North America
287	287.1030	Pseudomonas aeruginosa AZPAE14903	meropenem	Susceptible	Spain	Europe
287	287.970	Pseudomonas aeruginosa AZPAE14963	levofloxacin	Susceptible	Spain	Europe
287	287.1111	Pseudomonas aeruginosa AZPAE14819	levofloxacin	Resistant	Brazil	South America
287	287.12650	Pseudomonas aeruginosa strain F2098	ceftazidime	Resistant	Germany	Europe
287	287.12751	Pseudomonas aeruginosa strain PSAE1642	ciprofloxacin	Susceptible	Germany	Europe
287	287.12503	Pseudomonas aeruginosa strain MHH1525	ceftazidime	Resistant	Germany	Europe
287	287.7802	Pseudomonas aeruginosa strain MRSN390231	meropenem	Susceptible	USA	North America
287	287.1014	Pseudomonas aeruginosa AZPAE14919	meropenem	Susceptible	Spain	Europe
287	287.12756	Pseudomonas aeruginosa strain PSAE1912	ceftazidime	Susceptible	Germany	Europe
287	287.7794	Pseudomonas aeruginosa strain MRSN8141	meropenem	Resistant	USA	North America
287	287.867	Pseudomonas aeruginosa AZPAE15051	levofloxacin	Resistant	Hong Kong	Asia
287	287.32653	Pseudomonas aeruginosa MGL_108	rifampin	Resistant	India	Asia
287	287.12630	Pseudomonas aeruginosa strain F2055	ciprofloxacin	Resistant	Germany	Europe
287	287.877	Pseudomonas aeruginosa AZPAE15041	levofloxacin	Susceptible	Germany	Europe
287	287.1149	Pseudomonas aeruginosa AZPAE14704	meropenem	Resistant	Greece	Europe
287	287.7855	Pseudomonas aeruginosa strain MRSN13488	tobramycin	Susceptible	USA	North America
287	287.1056	Pseudomonas aeruginosa AZPAE14876	meropenem	Susceptible	USA	North America
287	287.1010	Pseudomonas aeruginosa AZPAE14923	levofloxacin	Resistant	Brazil	South America
287	287.12669	Pseudomonas aeruginosa strain M70640096	ciprofloxacin	Susceptible	Germany	Europe
287	287.7780	Pseudomonas aeruginosa strain MRSN6678	ceftazidime	Resistant	USA	North America
287	287.12528	Pseudomonas aeruginosa strain ZG302368	ciprofloxacin	Susceptible	Germany	Europe
287	287.7854	Pseudomonas aeruginosa strain MRSN11281	gentamicin	Susceptible	USA	North America
287	287.7849	Pseudomonas aeruginosa strain MRSN12283	aztreonam	Susceptible	USA	North America
287	287.1016	Pseudomonas aeruginosa AZPAE14917	colistin	Susceptible	Spain	Europe
287	287.891	Pseudomonas aeruginosa AZPAE15027	levofloxacin	Susceptible	Spain	Europe
287	287.12668	Pseudomonas aeruginosa strain M70646050	ciprofloxacin	Intermediate	Germany	Europe
287	287.893	Pseudomonas aeruginosa AZPAE15025	meropenem	Susceptible	Spain	Europe
287	287.1003	Pseudomonas aeruginosa AZPAE14930	levofloxacin	Susceptible	Germany	Europe
287	287.7785	Pseudomonas aeruginosa strain MRSN5519	amikacin	Resistant	USA	North America
287	287.1059	Pseudomonas aeruginosa AZPAE14873	meropenem	Susceptible	Argentina	South America
287	287.7844	Pseudomonas aeruginosa strain MRSN15753	ciprofloxacin	Resistant	USA	North America
287	287.32681	Pseudomonas aeruginosa MGL_141	rifampin	Resistant	India	Asia
287	287.1105	Pseudomonas aeruginosa AZPAE14825	meropenem	Susceptible	Germany	Europe
287	287.8503	Pseudomonas aeruginosa strain 322	ceftazidime	Resistant	USA	North America
287	287.7792	Pseudomonas aeruginosa strain MRSN9873	ciprofloxacin	Susceptible	USA	North America
287	287.8499	Pseudomonas aeruginosa strain 249	amikacin	Susceptible	USA	North America
287	287.7857	Pseudomonas aeruginosa strain MRSN12368	tobramycin	Susceptible	USA	North America
287	287.7845	Pseudomonas aeruginosa strain MRSN1380	gentamicin	Susceptible	USA	North America
287	287.910	Pseudomonas aeruginosa AZPAE15008	colistin	Susceptible	Spain	Europe
287	287.895	Pseudomonas aeruginosa AZPAE15023	meropenem	Resistant	Spain	Europe
287	287.1482	Pseudomonas aeruginosa strain MRSN18971	amikacin	Susceptible	USA	North America
287	287.1100	Pseudomonas aeruginosa AZPAE14830	levofloxacin	Resistant	Argentina	South America
287	287.7851	Pseudomonas aeruginosa strain MRSN358800	ciprofloxacin	Resistant	USA	North America
287	287.1125	Pseudomonas aeruginosa AZPAE14729	colistin	Susceptible	Italy	Europe
287	287.12704	Pseudomonas aeruginosa strain ESP047	ciprofloxacin	Resistant	Spain	Europe
287	287.12712	Pseudomonas aeruginosa strain ESP072	ceftazidime	Resistant	Spain	Europe
287	287.12526	Pseudomonas aeruginosa strain ZG302370	tobramycin	Susceptible	Germany	Europe
287	287.12686	Pseudomonas aeruginosa strain ESP011	ceftazidime	Susceptible	Spain	Europe
287	287.12667	Pseudomonas aeruginosa strain M70604538	tobramycin	Susceptible	Germany	Europe
287	287.1184	Pseudomonas aeruginosa AZPAE14422	ceftazidime	Resistant	USA	North America
287	287.1110	Pseudomonas aeruginosa AZPAE14820	levofloxacin	Susceptible	Brazil	South America
287	287.32669	Pseudomonas aeruginosa 20200317_MGL_49	kanamycin	Resistant	India	Asia
287	287.32651	Pseudomonas aeruginosa MGL_97	neomycin	Resistant	India	Asia
287	287.12725	Pseudomonas aeruginosa strain ESP078	meropenem	Resistant	Spain	Europe
287	287.8875	Pseudomonas aeruginosa strain MRSN 17623	imipenem	Resistant	USA	North America
287	287.7802	Pseudomonas aeruginosa strain MRSN390231	amikacin	Susceptible	USA	North America
287	287.32678	Pseudomonas aeruginosa MGL_142	rifampin	Resistant	India	Asia
287	287.12443	Pseudomonas aeruginosa strain CH4418	meropenem	Susceptible	Germany	Europe
287	287.12454	Pseudomonas aeruginosa strain CH4591	meropenem	Intermediate	Germany	Europe
287	287.32673	Pseudomonas aeruginosa MGL_1590	carbenicillin	Resistant	India	Asia
287	287.1133	Pseudomonas aeruginosa AZPAE14721	amikacin	Susceptible	Colombia	South America
287	287.1051	Pseudomonas aeruginosa AZPAE14881	amikacin	Susceptible	Spain	Europe
287	287.8493	Pseudomonas aeruginosa strain 184	ciprofloxacin	Resistant	USA	North America
287	287.12660	Pseudomonas aeruginosa strain M70652746	ceftazidime	Resistant	Germany	Europe
287	287.12444	Pseudomonas aeruginosa strain CH4438	ciprofloxacin	Resistant	Germany	Europe
287	287.4055	Pseudomonas aeruginosa strain 2328	ceftazidime/avibactam	Susceptible	USA	North America
287	287.7856	Pseudomonas aeruginosa strain MRSN1344	levofloxacin	Resistant	USA	North America
287	287.12561	Pseudomonas aeruginosa strain ZG322541	ceftazidime	Resistant	Germany	Europe
287	287.7818	Pseudomonas aeruginosa strain MRSN18970	ceftazidime	Susceptible	USA	North America
287	287.7824	Pseudomonas aeruginosa strain MRSN16345	imipenem	Intermediate	USA	North America
287	287.7795	Pseudomonas aeruginosa strain MRSN8130	aztreonam	Resistant	USA	North America
287	287.12590	Pseudomonas aeruginosa strain F1823	ceftazidime	Intermediate	Germany	Europe
287	287.4068	Pseudomonas aeruginosa strain CL297	ampicillin	Resistant	USA	North America
287	287.32653	Pseudomonas aeruginosa MGL_108	chloramphenicol	Resistant	India	Asia
287	287.12640	Pseudomonas aeruginosa strain M70563004	tobramycin	Susceptible	Germany	Europe
287	287.957	Pseudomonas aeruginosa AZPAE14977	levofloxacin	Susceptible	China	Asia
287	287.32680	Pseudomonas aeruginosa MGL_143	nalidixic acid	Resistant	India	Asia
287	287.12491	Pseudomonas aeruginosa strain CH5591	tobramycin	Resistant	Germany	Europe
287	287.12772	Pseudomonas aeruginosa strain PAER_9	meropenem	Resistant	USA	North America
287	287.909	Pseudomonas aeruginosa AZPAE15009	amikacin	Susceptible	Spain	Europe
287	287.1232	Pseudomonas aeruginosa AZPAE12156	levofloxacin	Intermediate	USA	North America
287	287.12693	Pseudomonas aeruginosa strain ESP037	ceftazidime	Susceptible	Spain	Europe
287	287.1006	Pseudomonas aeruginosa AZPAE14927	colistin	Susceptible	Brazil	South America
287	287.12477	Pseudomonas aeruginosa strain CH4877	ciprofloxacin	Resistant	Germany	Europe
287	287.1201	Pseudomonas aeruginosa AZPAE14352	meropenem	Susceptible	France	Europe
287	287.32666	Pseudomonas aeruginosa 20200317_MGL_54	carbenicillin	Resistant	India	Asia
287	287.1165	Pseudomonas aeruginosa AZPAE14687	colistin	Susceptible	Mexico	North America
287	287.1029	Pseudomonas aeruginosa AZPAE14904	colistin	Susceptible	Spain	Europe
287	287.864	Pseudomonas aeruginosa AZPAE15054	amikacin	Susceptible	Colombia	South America
287	287.12652	Pseudomonas aeruginosa strain M70565897	ciprofloxacin	Intermediate	Germany	Europe
287	287.7851	Pseudomonas aeruginosa strain MRSN358800	levofloxacin	Resistant	USA	North America
287	287.32684	Pseudomonas aeruginosa MGL_139	streptomycin	Resistant	India	Asia
287	287.12627	Pseudomonas aeruginosa strain F2097	ceftazidime	Resistant	Germany	Europe
287	287.1015	Pseudomonas aeruginosa AZPAE14918	meropenem	Susceptible	Spain	Europe
287	287.1038	Pseudomonas aeruginosa AZPAE14894	levofloxacin	Susceptible	Germany	Europe
287	287.12661	Pseudomonas aeruginosa strain M70663247	ceftazidime	Susceptible	Germany	Europe
287	287.12550	Pseudomonas aeruginosa strain ZG8006959	ceftazidime	Resistant	Germany	Europe
287	287.12563	Pseudomonas aeruginosa strain ZG02420619	ceftazidime	Susceptible	Germany	Europe
287	287.1080	Pseudomonas aeruginosa AZPAE14851	levofloxacin	Susceptible	France	Europe
287	287.12664	Pseudomonas aeruginosa strain M70608424	ciprofloxacin	Resistant	Germany	Europe
287	287.12592	Pseudomonas aeruginosa strain F1821	meropenem	Resistant	Germany	Europe
287	287.4076	Pseudomonas aeruginosa strain 6010	ampicillin	Resistant	USA	North America
287	287.4076	Pseudomonas aeruginosa strain 6010	imipenem	Resistant	USA	North America
287	287.7836	Pseudomonas aeruginosa strain MRSN26263	gentamicin	Susceptible	USA	North America
287	287.12563	Pseudomonas aeruginosa strain ZG02420619	tobramycin	Susceptible	Germany	Europe
287	287.871	Pseudomonas aeruginosa AZPAE15047	levofloxacin	Resistant	Argentina	South America
287	287.1229	Pseudomonas aeruginosa AZPAE12411	amikacin	Susceptible	USA	North America
287	287.32672	Pseudomonas aeruginosa 20200317_MGL_46	ciprofloxacin	Resistant	India	Asia
287	287.12746	Pseudomonas aeruginosa strain PSAE1654	ceftazidime	Susceptible	Germany	Europe
287	287.993	Pseudomonas aeruginosa AZPAE14940	meropenem	Resistant	France	Europe
287	287.12646	Pseudomonas aeruginosa strain F2205	ciprofloxacin	Susceptible	Germany	Europe
287	287.1058	Pseudomonas aeruginosa AZPAE14874	ceftazidime	Susceptible	USA	North America
287	287.12553	Pseudomonas aeruginosa strain Vb20477	ceftazidime	Resistant	Germany	Europe
287	287.7852	Pseudomonas aeruginosa strain MRSN11538	ceftazidime	Intermediate	USA	North America
287	287.7801	Pseudomonas aeruginosa strain MRSN18754	gentamicin	Susceptible	USA	North America
287	287.12479	Pseudomonas aeruginosa strain CH5267	tobramycin	Susceptible	Germany	Europe
287	287.954	Pseudomonas aeruginosa AZPAE14980	amikacin	Susceptible	USA	North America
287	287.8875	Pseudomonas aeruginosa strain MRSN 17623	levofloxacin	Resistant	USA	North America
287	287.1100	Pseudomonas aeruginosa AZPAE14830	amikacin	Resistant	Argentina	South America
287	287.7780	Pseudomonas aeruginosa strain MRSN6678	tobramycin	Resistant	USA	North America
287	287.32680	Pseudomonas aeruginosa MGL_143	tetracycline	Resistant	India	Asia
287	287.7838	Pseudomonas aeruginosa strain MRSN25623	cefepime	Susceptible	USA	North America
287	287.1249	Pseudomonas aeruginosa AZPAE12137	levofloxacin	Intermediate	USA	North America
287	287.1011	Pseudomonas aeruginosa AZPAE14922	colistin	Susceptible	France	Europe
287	287.1128	Pseudomonas aeruginosa AZPAE14726	ceftazidime	Susceptible	USA	North America
287	287.8506	Pseudomonas aeruginosa strain 480	levofloxacin	Resistant	USA	North America
287	287.1078	Pseudomonas aeruginosa AZPAE14853	meropenem	Resistant	Brazil	South America
287	287.913	Pseudomonas aeruginosa AZPAE15005	ceftazidime	Resistant	USA	North America
287	287.1034	Pseudomonas aeruginosa AZPAE14899	amikacin	Susceptible	India	Asia
287	287.12772	Pseudomonas aeruginosa strain PAER_9	levofloxacin	Resistant	USA	North America
287	287.1003	Pseudomonas aeruginosa AZPAE14930	meropenem	Susceptible	Germany	Europe
287	287.12746	Pseudomonas aeruginosa strain PSAE1654	tobramycin	Susceptible	Germany	Europe
287	287.12571	Pseudomonas aeruginosa strain F1741	tobramycin	Resistant	Germany	Europe
287	287.1208	Pseudomonas aeruginosa AZPAE13864	amikacin	Resistant	India	Asia
287	287.1193	Pseudomonas aeruginosa AZPAE14393	meropenem	Susceptible	Spain	Europe
287	287.1094	Pseudomonas aeruginosa AZPAE14836	levofloxacin	Intermediate	China	Asia
287	287.4068	Pseudomonas aeruginosa strain CL297	cefepime	Resistant	USA	North America
287	287.12700	Pseudomonas aeruginosa strain ESP058	meropenem	Susceptible	Spain	Europe
287	287.12450	Pseudomonas aeruginosa strain CH4560	ceftazidime	Resistant	Germany	Europe
287	287.12506	Pseudomonas aeruginosa strain MHH0927	ceftazidime	Susceptible	Germany	Europe
287	287.7798	Pseudomonas aeruginosa strain MRSN435288	ceftazidime	Susceptible	USA	North America
287	287.12570	Pseudomonas aeruginosa strain F1724	meropenem	Resistant	Germany	Europe
287	287.12478	Pseudomonas aeruginosa strain CH5353	ciprofloxacin	Susceptible	Germany	Europe
287	287.1180	Pseudomonas aeruginosa AZPAE14443	amikacin	Susceptible	USA	North America
287	287.12764	Pseudomonas aeruginosa strain PAER_1	ceftazidime	Susceptible	USA	North America
287	287.7789	Pseudomonas aeruginosa strain MRSN315	meropenem	Susceptible	USA	North America
287	287.8500	Pseudomonas aeruginosa strain 250	colistin	Susceptible	USA	North America
287	287.1128	Pseudomonas aeruginosa AZPAE14726	levofloxacin	Resistant	USA	North America
287	287.1019	Pseudomonas aeruginosa AZPAE14914	levofloxacin	Resistant	Spain	Europe
287	287.4054	Pseudomonas aeruginosa strain 2320	meropenem	Susceptible	USA	North America
287	287.12480	Pseudomonas aeruginosa strain CH5262	tobramycin	Susceptible	Germany	Europe
287	287.12520	Pseudomonas aeruginosa strain MHH16379	tobramycin	Susceptible	Germany	Europe
287	287.12694	Pseudomonas aeruginosa strain ESP038	ceftazidime	Susceptible	Spain	Europe
287	287.8875	Pseudomonas aeruginosa strain MRSN 17623	ampicillin/sulbactam	Resistant	USA	North America
287	287.12451	Pseudomonas aeruginosa strain CH4528	meropenem	Intermediate	Germany	Europe
287	287.7847	Pseudomonas aeruginosa strain MRSN1356	levofloxacin	Susceptible	USA	North America
287	287.12702	Pseudomonas aeruginosa strain ESP053	meropenem	Resistant	Spain	Europe
287	287.12772	Pseudomonas aeruginosa strain PAER_9	ciprofloxacin	Resistant	USA	North America
287	287.32647	Pseudomonas aeruginosa MGL_100	tetracycline	Resistant	India	Asia
287	287.1477	Pseudomonas aeruginosastrain MRSN12121 strain MRSN 20176	tetracycline	Resistant	Afghanistan	Asia
287	287.859	Pseudomonas aeruginosa AZPAE15059	meropenem	Susceptible	France	Europe
287	287.32658	Pseudomonas aeruginosa 20200203_MGL_28	doxycycline	Resistant	India	Asia
287	287.858	Pseudomonas aeruginosa AZPAE15060	ceftazidime	Susceptible	France	Europe
287	287.7862	Pseudomonas aeruginosa strain MRSN11976	ciprofloxacin	Susceptible	USA	North America
287	287.12462	Pseudomonas aeruginosa strain CH4766	tobramycin	Susceptible	Germany	Europe
287	287.852	Pseudomonas aeruginosa AZPAE15066	levofloxacin	Susceptible	Croatia	Europe
287	287.12771	Pseudomonas aeruginosa strain PAER_8	aztreonam	Resistant	USA	North America
287	287.7860	Pseudomonas aeruginosa strain MRSN11536	cefepime	Susceptible	USA	North America
287	287.1021	Pseudomonas aeruginosa AZPAE14912	amikacin	Resistant	Croatia	Europe
287	287.32656	Pseudomonas aeruginosa 20200203_MGL_23	neomycin	Resistant	India	Asia
287	287.7784	Pseudomonas aeruginosa strain MRSN552	piperacillin/tazobactam	Susceptible	USA	North America
287	287.32668	Pseudomonas aeruginosa 20200317_MGL_47	trimethoprim/sulfamethoxazole	Resistant	India	Asia
287	287.1477	Pseudomonas aeruginosastrain MRSN12121 strain MRSN 20176	trimethoprim/sulfamethoxazole	Resistant	Afghanistan	Asia
287	287.895	Pseudomonas aeruginosa AZPAE15023	amikacin	Susceptible	Spain	Europe
287	287.12673	Pseudomonas aeruginosa strain ESP004	ciprofloxacin	Susceptible	Spain	Europe
287	287.32678	Pseudomonas aeruginosa MGL_142	ampicillin	Resistant	India	Asia
287	287.32665	Pseudomonas aeruginosa MGL_56	doxycycline	Resistant	India	Asia
287	287.32661	Pseudomonas aeruginosa MGL_120	penicillin	Resistant	India	Asia
287	287.12500	Pseudomonas aeruginosa strain MHH15083	tobramycin	Resistant	Germany	Europe
287	287.7843	Pseudomonas aeruginosa strain MRSN16847	cefepime	Susceptible	USA	North America
287	287.12511	Pseudomonas aeruginosa strain MHH17441	tobramycin	Resistant	Germany	Europe
287	287.32661	Pseudomonas aeruginosa MGL_120	carbenicillin	Resistant	India	Asia
287	287.1119	Pseudomonas aeruginosa AZPAE14811	ceftazidime	Resistant	India	Asia
287	287.1114	Pseudomonas aeruginosa AZPAE14816	levofloxacin	Susceptible	France	Europe
287	287.12613	Pseudomonas aeruginosa strain F2044	tobramycin	Susceptible	Germany	Europe
287	287.992	Pseudomonas aeruginosa AZPAE14941	levofloxacin	Susceptible	China	Asia
287	287.1065	Pseudomonas aeruginosa AZPAE14867	levofloxacin	Susceptible	China	Asia
287	287.7794	Pseudomonas aeruginosa strain MRSN8141	imipenem	Resistant	USA	North America
287	287.32658	Pseudomonas aeruginosa 20200203_MGL_28	streptomycin	Resistant	India	Asia
287	287.8028	Pseudomonas aeruginosa strain MRSN369569	ceftazidime	Resistant	USA	North America
287	287.1127	Pseudomonas aeruginosa AZPAE14727	colistin	Susceptible	USA	North America
287	287.980	Pseudomonas aeruginosa AZPAE14953	meropenem	Susceptible	China	Asia
287	287.7814	Pseudomonas aeruginosa strain MRSN1906	ceftazidime	Susceptible	USA	North America
287	287.12575	Pseudomonas aeruginosa strain F1775	ciprofloxacin	Resistant	Germany	Europe
287	287.1116	Pseudomonas aeruginosa AZPAE14814	meropenem	Susceptible	France	Europe
287	287.7827	Pseudomonas aeruginosa strain MRSN1583	levofloxacin	Intermediate	USA	North America
287	287.12634	Pseudomonas aeruginosa strain F2166	ciprofloxacin	Resistant	Germany	Europe
287	287.7853	Pseudomonas aeruginosa strain MRSN11278	ciprofloxacin	Resistant	USA	North America
287	287.1139	Pseudomonas aeruginosa AZPAE14715	amikacin	Intermediate	Venezuela	South America
287	287.7850	Pseudomonas aeruginosa strain MRSN12365	gentamicin	Intermediate	USA	North America
287	287.974	Pseudomonas aeruginosa AZPAE14959	amikacin	Resistant	India	Asia
287	287.12765	Pseudomonas aeruginosa strain PAER_2	levofloxacin	Resistant	USA	North America
287	287.7784	Pseudomonas aeruginosa strain MRSN552	cefepime	Susceptible	USA	North America
287	287.7802	Pseudomonas aeruginosa strain MRSN390231	cefepime	Susceptible	USA	North America
287	287.7785	Pseudomonas aeruginosa strain MRSN5519	aztreonam	Resistant	USA	North America
287	287.968	Pseudomonas aeruginosa AZPAE14965	meropenem	Susceptible	France	Europe
287	287.8509	Pseudomonas aeruginosa strain 99	piperacillin	Resistant	USA	North America
287	287.7831	Pseudomonas aeruginosa strain MRSN14981	gentamicin	Susceptible	USA	North America
287	287.1250	Pseudomonas aeruginosa AZPAE12136	meropenem	Susceptible	USA	North America
287	287.12517	Pseudomonas aeruginosa strain MHH17247	tobramycin	Susceptible	Germany	Europe
287	287.8028	Pseudomonas aeruginosa strain MRSN369569	tobramycin	Susceptible	USA	North America
287	287.32655	Pseudomonas aeruginosa MGL_105	streptomycin	Resistant	India	Asia
287	287.32663	Pseudomonas aeruginosa MGL_115	kanamycin	Resistant	India	Asia
287	287.12543	Pseudomonas aeruginosa strain ZG302383	meropenem	Susceptible	Germany	Europe
287	287.12617	Pseudomonas aeruginosa strain F2034	tobramycin	Susceptible	Germany	Europe
287	287.12580	Pseudomonas aeruginosa strain F1798	meropenem	Resistant	Germany	Europe
287	287.12681	Pseudomonas aeruginosa strain ESP020	tobramycin	Susceptible	Spain	Europe
287	287.878	Pseudomonas aeruginosa AZPAE15040	colistin	Susceptible	Germany	Europe
287	287.32667	Pseudomonas aeruginosa 20200317_MGL_53	neomycin	Resistant	India	Asia
287	287.8497	Pseudomonas aeruginosa strain 192	levofloxacin	Susceptible	USA	North America
287	287.32678	Pseudomonas aeruginosa MGL_142	trimethoprim/sulfamethoxazole	Resistant	India	Asia
287	287.8875	Pseudomonas aeruginosa strain MRSN 17623	ciprofloxacin	Resistant	USA	North America
287	287.7852	Pseudomonas aeruginosa strain MRSN11538	piperacillin/tazobactam	Susceptible	USA	North America
287	287.1017	Pseudomonas aeruginosa AZPAE14916	meropenem	Resistant	Spain	Europe
287	287.12458	Pseudomonas aeruginosa strain CH4755	tobramycin	Susceptible	Germany	Europe
287	287.1125	Pseudomonas aeruginosa AZPAE14729	ceftazidime	Resistant	Italy	Europe
287	287.1079	Pseudomonas aeruginosa AZPAE14852	amikacin	Resistant	Brazil	South America
287	287.8027	Pseudomonas aeruginosa strain MRSN401528	ciprofloxacin	Intermediate	USA	North America
287	287.12772	Pseudomonas aeruginosa strain PAER_9	aztreonam	Resistant	USA	North America
287	287.8503	Pseudomonas aeruginosa strain 322	aztreonam	Resistant	USA	North America
287	287.12604	Pseudomonas aeruginosa strain F1957	ciprofloxacin	Resistant	Germany	Europe
287	287.851	Pseudomonas aeruginosa AZPAE15067	meropenem	Susceptible	Germany	Europe
287	287.32680	Pseudomonas aeruginosa MGL_143	chloramphenicol	Resistant	India	Asia
287	287.858	Pseudomonas aeruginosa AZPAE15060	levofloxacin	Resistant	France	Europe
287	287.12563	Pseudomonas aeruginosa strain ZG02420619	meropenem	Resistant	Germany	Europe
287	287.12511	Pseudomonas aeruginosa strain MHH17441	ceftazidime	Resistant	Germany	Europe
287	287.983	Pseudomonas aeruginosa AZPAE14950	amikacin	Susceptible	Argentina	South America
287	287.32682	Pseudomonas aeruginosa MGL_140	trimethoprim/sulfamethoxazole	Resistant	India	Asia
287	287.8028	Pseudomonas aeruginosa strain MRSN369569	meropenem	Susceptible	USA	North America
287	287.1213	Pseudomonas aeruginosa AZPAE13850	amikacin	Resistant	India	Asia
287	287.12477	Pseudomonas aeruginosa strain CH4877	meropenem	Resistant	Germany	Europe
287	287.32663	Pseudomonas aeruginosa MGL_115	nalidixic acid	Resistant	India	Asia
287	287.1009	Pseudomonas aeruginosa AZPAE14924	levofloxacin	Susceptible	Brazil	South America
287	287.1477	Pseudomonas aeruginosastrain MRSN12121 strain MRSN 20176	piperacillin/tazobactam	Resistant	Afghanistan	Asia
287	287.7836	Pseudomonas aeruginosa strain MRSN26263	tobramycin	Resistant	USA	North America
287	287.7784	Pseudomonas aeruginosa strain MRSN552	gentamicin	Susceptible	USA	North America
287	287.12716	Pseudomonas aeruginosa strain ESP046	ciprofloxacin	Susceptible	Spain	Europe
287	287.8031	Pseudomonas aeruginosa strain MRSN2108	gentamicin	Susceptible	USA	North America
287	287.12643	Pseudomonas aeruginosa strain F2235	tobramycin	Resistant	Germany	Europe
287	287.12493	Pseudomonas aeruginosa strain CH5551	ciprofloxacin	Resistant	Germany	Europe
287	287.32645	Pseudomonas aeruginosa MGL_95	neomycin	Resistant	India	Asia
287	287.32663	Pseudomonas aeruginosa MGL_115	carbenicillin	Resistant	India	Asia
287	287.32676	Pseudomonas aeruginosa MGL_146	kanamycin	Resistant	India	Asia
287	287.7790	Pseudomonas aeruginosa strain MRSN19711	piperacillin/tazobactam	Intermediate	USA	North America
287	287.12444	Pseudomonas aeruginosa strain CH4438	tobramycin	Susceptible	Germany	Europe
287	287.12549	Pseudomonas aeruginosa strain ZG8525123	tobramycin	Resistant	Germany	Europe
287	287.32648	Pseudomonas aeruginosa MGL_94	trimethoprim/sulfamethoxazole	Resistant	India	Asia
287	287.4055	Pseudomonas aeruginosa strain 2328	piperacillin/tazobactam	Susceptible	USA	North America
287	287.32673	Pseudomonas aeruginosa MGL_1590	trimethoprim/sulfamethoxazole	Resistant	India	Asia
287	287.8030	Pseudomonas aeruginosa strain MRSN18855	aztreonam	Susceptible	USA	North America
287	287.7777	Pseudomonas aeruginosa strain MRSN8136	cefepime	Resistant	USA	North America
287	287.1482	Pseudomonas aeruginosa strain MRSN18971	amikacin	Susceptible	USA	North America
287	287.951	Pseudomonas aeruginosa AZPAE14983	ceftazidime	Resistant	Croatia	Europe
287	287.12732	Pseudomonas aeruginosa strain PSAE1872	ceftazidime	Susceptible	Germany	Europe
287	287.7808	Pseudomonas aeruginosa strain MRSN2444	aztreonam	Intermediate	USA	North America
287	287.1062	Pseudomonas aeruginosa AZPAE14870	colistin	Susceptible	Argentina	South America
287	287.12557	Pseudomonas aeruginosa strain F1688	ceftazidime	Resistant	Germany	Europe
287	287.1216	Pseudomonas aeruginosa AZPAE13756	colistin	Susceptible	Canada	North America
287	287.980	Pseudomonas aeruginosa AZPAE14953	colistin	Susceptible	China	Asia
287	287.1175	Pseudomonas aeruginosa AZPAE14509	levofloxacin	Susceptible	France	Europe
287	287.12582	Pseudomonas aeruginosa strain F1745	ciprofloxacin	Resistant	Germany	Europe
287	287.32674	Pseudomonas aeruginosa 20200317_MGL_51	ciprofloxacin	Resistant	India	Asia
287	287.32651	Pseudomonas aeruginosa MGL_97	erythromycin	Resistant	India	Asia
287	287.8509	Pseudomonas aeruginosa strain 99	meropenem	Resistant	USA	North America
287	287.1230	Pseudomonas aeruginosa AZPAE12410	amikacin	Susceptible	USA	North America
287	287.868	Pseudomonas aeruginosa AZPAE15050	meropenem	Susceptible	China	Asia
287	287.7818	Pseudomonas aeruginosa strain MRSN18970	ciprofloxacin	Susceptible	USA	North America
287	287.1177	Pseudomonas aeruginosa AZPAE14499	levofloxacin	Susceptible	Spain	Europe
287	287.7854	Pseudomonas aeruginosa strain MRSN11281	meropenem	Intermediate	USA	North America
287	287.920	Pseudomonas aeruginosa AZPAE14998	amikacin	Susceptible	Spain	Europe
287	287.956	Pseudomonas aeruginosa AZPAE14978	amikacin	Susceptible	USA	North America
287	287.7862	Pseudomonas aeruginosa strain MRSN11976	tobramycin	Susceptible	USA	North America
287	287.7847	Pseudomonas aeruginosa strain MRSN1356	imipenem	Susceptible	USA	North America
287	287.7807	Pseudomonas aeruginosa strain MRSN25762	tobramycin	Susceptible	USA	North America
287	287.1010	Pseudomonas aeruginosa AZPAE14923	amikacin	Resistant	Brazil	South America
287	287.1141	Pseudomonas aeruginosa AZPAE14713	colistin	Susceptible	Venezuela	South America
287	287.1477	Pseudomonas aeruginosastrain MRSN12121 strain MRSN 20176	gentamicin	Resistant	Afghanistan	Asia
287	287.7830	Pseudomonas aeruginosa strain MRSN15678	ceftazidime	Resistant	USA	North America
287	287.7791	Pseudomonas aeruginosa strain MRSN20190	cefepime	Resistant	USA	North America
287	287.7833	Pseudomonas aeruginosa strain MRSN351791	ceftazidime	Susceptible	USA	North America
287	287.1188	Pseudomonas aeruginosa AZPAE14403	levofloxacin	Resistant	France	Europe
287	287.7774	Pseudomonas aeruginosa strain MRSN8139	piperacillin/tazobactam	Susceptible	USA	North America
287	287.7779	Pseudomonas aeruginosa strain MRSN6241	aztreonam	Resistant	USA	North America
287	287.1073	Pseudomonas aeruginosa AZPAE14859	amikacin	Susceptible	Spain	Europe
287	287.1051	Pseudomonas aeruginosa AZPAE14881	meropenem	Susceptible	Spain	Europe
287	287.880	Pseudomonas aeruginosa AZPAE15038	levofloxacin	Susceptible	France	Europe
287	287.32654	Pseudomonas aeruginosa MGL_109	carbenicillin	Resistant	India	Asia
287	287.12601	Pseudomonas aeruginosa strain F1968	ceftazidime	Resistant	Germany	Europe
287	287.7784	Pseudomonas aeruginosa strain MRSN552	amikacin	Susceptible	USA	North America
287	287.1009	Pseudomonas aeruginosa AZPAE14924	meropenem	Susceptible	Brazil	South America
287	287.32656	Pseudomonas aeruginosa 20200203_MGL_23	erythromycin	Resistant	India	Asia
287	287.32664	Pseudomonas aeruginosa 20200203_MGL_24	ampicillin	Resistant	India	Asia
287	287.8491	Pseudomonas aeruginosa strain 125	cefepime	Susceptible	USA	North America
287	287.8030	Pseudomonas aeruginosa strain MRSN18855	gentamicin	Susceptible	USA	North America
287	287.32682	Pseudomonas aeruginosa MGL_140	carbenicillin	Resistant	India	Asia
287	287.1135	Pseudomonas aeruginosa AZPAE14719	ceftazidime	Resistant	Colombia	South America
287	287.7829	Pseudomonas aeruginosa strain MRSN1388	piperacillin/tazobactam	Susceptible	USA	North America
287	287.12571	Pseudomonas aeruginosa strain F1741	meropenem	Resistant	Germany	Europe
287	287.1116	Pseudomonas aeruginosa AZPAE14814	ceftazidime	Susceptible	France	Europe
287	287.8497	Pseudomonas aeruginosa strain 192	meropenem	Resistant	USA	North America
287	287.1103	Pseudomonas aeruginosa AZPAE14827	meropenem	Resistant	USA	North America
287	287.12692	Pseudomonas aeruginosa strain ESP039	tobramycin	Susceptible	Spain	Europe
287	287.975	Pseudomonas aeruginosa AZPAE14958	meropenem	Resistant	India	Asia
287	287.12472	Pseudomonas aeruginosa strain CH4860	meropenem	Resistant	Germany	Europe
287	287.12539	Pseudomonas aeruginosa strain ZG314738	ciprofloxacin	Susceptible	Germany	Europe
287	287.12537	Pseudomonas aeruginosa strain ZG316704	meropenem	Susceptible	Germany	Europe
287	287.1202	Pseudomonas aeruginosa AZPAE13880	colistin	Susceptible	Mexico	North America
287	287.869	Pseudomonas aeruginosa AZPAE15049	amikacin	Susceptible	Germany	Europe
287	287.12518	Pseudomonas aeruginosa strain MHH17233	ciprofloxacin	Resistant	Germany	Europe
287	287.4065	Pseudomonas aeruginosa strain 6007	ampicillin	Resistant	USA	North America
287	287.12474	Pseudomonas aeruginosa strain CH4785	ceftazidime	Intermediate	Germany	Europe
287	287.32653	Pseudomonas aeruginosa MGL_108	trimethoprim/sulfamethoxazole	Resistant	India	Asia
287	287.7833	Pseudomonas aeruginosa strain MRSN351791	imipenem	Susceptible	USA	North America
287	287.1143	Pseudomonas aeruginosa AZPAE14711	ceftazidime	Resistant	Venezuela	South America
287	287.7815	Pseudomonas aeruginosa strain MRSN1938	meropenem	Intermediate	USA	North America
287	287.1205	Pseudomonas aeruginosa AZPAE13876	amikacin	Susceptible	Portugal	Europe
287	287.12628	Pseudomonas aeruginosa strain F2059	ciprofloxacin	Resistant	Germany	Europe
287	287.1103	Pseudomonas aeruginosa AZPAE14827	ceftazidime	Susceptible	USA	North America
287	287.12765	Pseudomonas aeruginosa strain PAER_2	ceftazidime	Susceptible	USA	North America
287	287.8028	Pseudomonas aeruginosa strain MRSN369569	piperacillin/tazobactam	Intermediate	USA	North America
287	287.1122	Pseudomonas aeruginosa AZPAE14732	colistin	Susceptible	USA	North America
287	287.1477	Pseudomonas aeruginosastrain MRSN12121 strain MRSN 20176	aztreonam	Resistant	Afghanistan	Asia
287	287.987	Pseudomonas aeruginosa AZPAE14946	amikacin	Susceptible	USA	North America
287	287.7853	Pseudomonas aeruginosa strain MRSN11278	cefepime	Resistant	USA	North America
287	287.1126	Pseudomonas aeruginosa AZPAE14728	amikacin	Susceptible	USA	North America
287	287.7778	Pseudomonas aeruginosa strain MRSN6695	ciprofloxacin	Resistant	USA	North America
287	287.860	Pseudomonas aeruginosa AZPAE15058	ceftazidime	Resistant	France	Europe
287	287.7792	Pseudomonas aeruginosa strain MRSN9873	imipenem	Resistant	USA	North America
287	287.12666	Pseudomonas aeruginosa strain M70635118	tobramycin	Resistant	Germany	Europe
287	287.8490	Pseudomonas aeruginosa strain 122	aztreonam	Resistant	USA	North America
287	287.12571	Pseudomonas aeruginosa strain F1741	ciprofloxacin	Resistant	Germany	Europe
287	287.5956	Pseudomonas aeruginosa strain CCUG 70744	clarithromycin	Resistant	Sweden	Europe
287	287.1158	Pseudomonas aeruginosa AZPAE14694	meropenem	Resistant	Romania	Europe
287	287.1061	Pseudomonas aeruginosa AZPAE14871	colistin	Susceptible	Argentina	South America
287	287.7831	Pseudomonas aeruginosa strain MRSN14981	piperacillin/tazobactam	Resistant	USA	North America
287	287.12499	Pseudomonas aeruginosa strain CH5528	ciprofloxacin	Resistant	Germany	Europe
287	287.7861	Pseudomonas aeruginosa strain MRSN11286	ceftazidime	Susceptible	USA	North America
287	287.1090	Pseudomonas aeruginosa AZPAE14840	amikacin	Resistant	China	Asia
287	287.1029	Pseudomonas aeruginosa AZPAE14904	levofloxacin	Resistant	Spain	Europe
287	287.12647	Pseudomonas aeruginosa strain F2172	ciprofloxacin	Intermediate	Germany	Europe
287	287.32660	Pseudomonas aeruginosa MGL_119	ampicillin	Resistant	India	Asia
287	287.12565	Pseudomonas aeruginosa strain ZG316722	meropenem	Susceptible	Germany	Europe
287	287.32665	Pseudomonas aeruginosa MGL_56	imipenem	Susceptible	India	Asia
287	287.1219	Pseudomonas aeruginosa AZPAE12421	colistin	Susceptible	USA	North America
287	287.877	Pseudomonas aeruginosa AZPAE15041	meropenem	Susceptible	Germany	Europe
287	287.1085	Pseudomonas aeruginosa AZPAE14845	levofloxacin	Susceptible	Germany	Europe
287	287.32667	Pseudomonas aeruginosa 20200317_MGL_53	tetracycline	Resistant	India	Asia
287	287.12636	Pseudomonas aeruginosa strain F2137	ceftazidime	Resistant	Germany	Europe
287	287.12536	Pseudomonas aeruginosa strain ZG316694	tobramycin	Susceptible	Germany	Europe
287	287.12453	Pseudomonas aeruginosa strain CH4509	meropenem	Susceptible	Germany	Europe
287	287.934	Pseudomonas aeruginosa AZPAE14984	ceftazidime	Resistant	France	Europe
287	287.7794	Pseudomonas aeruginosa strain MRSN8141	gentamicin	Resistant	USA	North America
287	287.12661	Pseudomonas aeruginosa strain M70663247	tobramycin	Susceptible	Germany	Europe
287	287.7853	Pseudomonas aeruginosa strain MRSN11278	tobramycin	Resistant	USA	North America
287	287.7776	Pseudomonas aeruginosa strain MRSN8912	imipenem	Resistant	USA	North America
287	287.1132	Pseudomonas aeruginosa AZPAE14722	meropenem	Resistant	Italy	Europe
287	287.32670	Pseudomonas aeruginosa 20200317_MGL_50	kanamycin	Resistant	India	Asia
287	287.891	Pseudomonas aeruginosa AZPAE15027	meropenem	Susceptible	Spain	Europe
287	287.12482	Pseudomonas aeruginosa strain CH5291	tobramycin	Susceptible	Germany	Europe
287	287.32663	Pseudomonas aeruginosa MGL_115	ampicillin	Resistant	India	Asia
287	287.1162	Pseudomonas aeruginosa AZPAE14690	meropenem	Intermediate	Romania	Europe
287	287.7783	Pseudomonas aeruginosa strain MRSN5539	imipenem	Resistant	USA	North America
287	287.7812	Pseudomonas aeruginosa strain MRSN20176	piperacillin/tazobactam	Resistant	Afghanistan	Asia
287	287.12448	Pseudomonas aeruginosa strain CH4584	ceftazidime	Resistant	Germany	Europe
287	287.7832	Pseudomonas aeruginosa strain MRSN409937	meropenem	Resistant	USA	North America
287	287.1173	Pseudomonas aeruginosa AZPAE14533	levofloxacin	Susceptible	Germany	Europe
287	287.975	Pseudomonas aeruginosa AZPAE14958	colistin	Susceptible	India	Asia
287	287.8027	Pseudomonas aeruginosa strain MRSN401528	cefepime	Susceptible	USA	North America
287	287.955	Pseudomonas aeruginosa AZPAE14979	levofloxacin	Resistant	USA	North America
287	287.1159	Pseudomonas aeruginosa AZPAE14693	amikacin	Susceptible	Romania	Europe
287	287.12662	Pseudomonas aeruginosa strain MS2	tobramycin	Susceptible	Germany	Europe
287	287.7804	Pseudomonas aeruginosa strain MRSN373401	gentamicin	Susceptible	USA	North America
287	287.12471	Pseudomonas aeruginosa strain CH5193	ceftazidime	Resistant	Germany	Europe
287	287.1178	Pseudomonas aeruginosa AZPAE14463	meropenem	Resistant	Colombia	South America
287	287.32660	Pseudomonas aeruginosa MGL_119	nalidixic acid	Resistant	India	Asia
287	287.1217	Pseudomonas aeruginosa AZPAE12423	ceftazidime	Susceptible	USA	North America
287	287.1039	Pseudomonas aeruginosa AZPAE14893	ceftazidime	Susceptible	France	Europe
287	287.8875	Pseudomonas aeruginosa strain MRSN 17623	gentamicin	Resistant	USA	North America
287	287.1129	Pseudomonas aeruginosa AZPAE14725	amikacin	Intermediate	USA	North America
287	287.4055	Pseudomonas aeruginosa strain 2328	aztreonam	Susceptible	USA	North America
287	287.12443	Pseudomonas aeruginosa strain CH4418	tobramycin	Susceptible	Germany	Europe
287	287.12573	Pseudomonas aeruginosa strain F1758	ciprofloxacin	Susceptible	Germany	Europe
287	287.12598	Pseudomonas aeruginosa strain F1801	ciprofloxacin	Resistant	Germany	Europe
287	287.12726	Pseudomonas aeruginosa strain ESP081	tobramycin	Susceptible	Spain	Europe
287	287.1186	Pseudomonas aeruginosa AZPAE14410	amikacin	Susceptible	Germany	Europe
287	287.1028	Pseudomonas aeruginosa AZPAE14905	levofloxacin	Susceptible	Germany	Europe
287	287.12764	Pseudomonas aeruginosa strain PAER_1	gentamicin	Resistant	USA	North America
287	287.7836	Pseudomonas aeruginosa strain MRSN26263	imipenem	Susceptible	USA	North America
287	287.12603	Pseudomonas aeruginosa strain F1883	ceftazidime	Intermediate	Germany	Europe
287	287.7848	Pseudomonas aeruginosa strain MRSN12914	gentamicin	Resistant	Afghanistan	Asia
287	287.12754	Pseudomonas aeruginosa strain PSAE1438	tobramycin	Susceptible	Germany	Europe
287	287.32658	Pseudomonas aeruginosa 20200203_MGL_28	imipenem	Resistant	India	Asia
287	287.4069	Pseudomonas aeruginosa strain 2671	imipenem	Resistant	USA	North America
287	287.7813	Pseudomonas aeruginosa strain MRSN1948	ciprofloxacin	Susceptible	USA	North America
287	287.1027	Pseudomonas aeruginosa AZPAE14906	colistin	Susceptible	Germany	Europe
287	287.1125	Pseudomonas aeruginosa AZPAE14729	meropenem	Resistant	Italy	Europe
287	287.4060	Pseudomonas aeruginosa strain 2570	ceftazidime/avibactam	Susceptible	USA	North America
287	287.32647	Pseudomonas aeruginosa MGL_100	chloramphenicol	Resistant	India	Asia
287	287.7831	Pseudomonas aeruginosa strain MRSN14981	imipenem	Resistant	USA	North America
287	287.983	Pseudomonas aeruginosa AZPAE14950	meropenem	Susceptible	Argentina	South America
287	287.8492	Pseudomonas aeruginosa strain 150	colistin	Susceptible	USA	North America
287	287.1026	Pseudomonas aeruginosa AZPAE14907	meropenem	Intermediate	China	Asia
287	287.12711	Pseudomonas aeruginosa strain ESP070	ciprofloxacin	Resistant	Spain	Europe
287	287.32665	Pseudomonas aeruginosa MGL_56	streptomycin	Resistant	India	Asia
287	287.7840	Pseudomonas aeruginosa strain MRSN16344	piperacillin/tazobactam	Susceptible	USA	North America
287	287.967	Pseudomonas aeruginosa AZPAE14967	colistin	Susceptible	Croatia	Europe
287	287.7778	Pseudomonas aeruginosa strain MRSN6695	aztreonam	Resistant	USA	North America
287	287.1165	Pseudomonas aeruginosa AZPAE14687	levofloxacin	Resistant	Mexico	North America
287	287.1055	Pseudomonas aeruginosa AZPAE14877	amikacin	Susceptible	USA	North America
287	287.1078	Pseudomonas aeruginosa AZPAE14853	amikacin	Resistant	Brazil	South America
287	287.1136	Pseudomonas aeruginosa AZPAE14718	ceftazidime	Resistant	USA	North America
287	287.1242	Pseudomonas aeruginosa AZPAE12146	amikacin	Susceptible	USA	North America
287	287.887	Pseudomonas aeruginosa AZPAE15031	levofloxacin	Susceptible	Germany	Europe
287	287.12553	Pseudomonas aeruginosa strain Vb20477	ciprofloxacin	Resistant	Germany	Europe
287	287.1226	Pseudomonas aeruginosa AZPAE12414	levofloxacin	Resistant	USA	North America
287	287.32665	Pseudomonas aeruginosa MGL_56	tetracycline	Resistant	India	Asia
287	287.883	Pseudomonas aeruginosa AZPAE15035	levofloxacin	Resistant	Spain	Europe
287	287.32645	Pseudomonas aeruginosa MGL_95	trimethoprim/sulfamethoxazole	Resistant	India	Asia
287	287.32651	Pseudomonas aeruginosa MGL_97	trimethoprim/sulfamethoxazole	Resistant	India	Asia
287	287.978	Pseudomonas aeruginosa AZPAE14955	colistin	Susceptible	France	Europe
287	287.1067	Pseudomonas aeruginosa AZPAE14865	ceftazidime	Resistant	India	Asia
287	287.12621	Pseudomonas aeruginosa strain F2075	ciprofloxacin	Resistant	Germany	Europe
287	287.1002	Pseudomonas aeruginosa AZPAE14931	meropenem	Resistant	Germany	Europe
287	287.12650	Pseudomonas aeruginosa strain F2098	meropenem	Susceptible	Germany	Europe
287	287.7794	Pseudomonas aeruginosa strain MRSN8141	piperacillin/tazobactam	Resistant	USA	North America
287	287.32664	Pseudomonas aeruginosa 20200203_MGL_24	carbenicillin	Resistant	India	Asia
287	287.12764	Pseudomonas aeruginosa strain PAER_1	cefepime	Susceptible	USA	North America
287	287.7810	Pseudomonas aeruginosa strain MRSN2101	amikacin	Susceptible	USA	North America
287	287.12673	Pseudomonas aeruginosa strain ESP004	ceftazidime	Susceptible	Spain	Europe
287	287.992	Pseudomonas aeruginosa AZPAE14941	meropenem	Susceptible	China	Asia
287	287.927	Pseudomonas aeruginosa AZPAE14991	ceftazidime	Susceptible	Spain	Europe
287	287.1214	Pseudomonas aeruginosa AZPAE13848	colistin	Susceptible	India	Asia
287	287.4065	Pseudomonas aeruginosa strain 6007	aztreonam	Susceptible	USA	North America
287	287.7796	Pseudomonas aeruginosa strain MRSN6739	piperacillin/tazobactam	Susceptible	USA	North America
287	287.1152	Pseudomonas aeruginosa AZPAE14701	ceftazidime	Resistant	Philippines	Asia
287	287.977	Pseudomonas aeruginosa AZPAE14956	amikacin	Resistant	Germany	Europe
287	287.7819	Pseudomonas aeruginosa strain MRSN17849	levofloxacin	Susceptible	USA	North America
287	287.1105	Pseudomonas aeruginosa AZPAE14825	amikacin	Susceptible	Germany	Europe
287	287.1153	Pseudomonas aeruginosa AZPAE14700	levofloxacin	Resistant	Philippines	Asia
287	287.12510	Pseudomonas aeruginosa strain CH5666	ceftazidime	Resistant	Germany	Europe
287	287.926	Pseudomonas aeruginosa AZPAE14992	amikacin	Susceptible	Germany	Europe
287	287.1199	Pseudomonas aeruginosa AZPAE14359	levofloxacin	Susceptible	China	Asia
287	287.7812	Pseudomonas aeruginosa strain MRSN20176	meropenem	Susceptible	Afghanistan	Asia
287	287.7773	Pseudomonas aeruginosa strain MRSN994	cefepime	Resistant	USA	North America
287	287.7793	Pseudomonas aeruginosa strain MRSN9718	aztreonam	Susceptible	USA	North America
287	287.32661	Pseudomonas aeruginosa MGL_120	chloramphenicol	Resistant	India	Asia
287	287.32646	Pseudomonas aeruginosa MGL_96	doxycycline	Resistant	India	Asia
287	287.4069	Pseudomonas aeruginosa strain 2671	piperacillin/tazobactam	Susceptible	USA	North America
287	287.7773	Pseudomonas aeruginosa strain MRSN994	amikacin	Susceptible	USA	North America
287	287.12769	Pseudomonas aeruginosa strain PAER_6	levofloxacin	Resistant	USA	North America
287	287.1040	Pseudomonas aeruginosa AZPAE14892	meropenem	Resistant	France	Europe
287	287.1224	Pseudomonas aeruginosa AZPAE12416	meropenem	Intermediate	USA	North America
287	287.1065	Pseudomonas aeruginosa AZPAE14867	amikacin	Susceptible	China	Asia
287	287.7860	Pseudomonas aeruginosa strain MRSN11536	ciprofloxacin	Resistant	USA	North America
287	287.987	Pseudomonas aeruginosa AZPAE14946	meropenem	Resistant	USA	North America
287	287.12599	Pseudomonas aeruginosa strain F2000	ceftazidime	Resistant	Germany	Europe
287	287.1094	Pseudomonas aeruginosa AZPAE14836	colistin	Susceptible	China	Asia
287	287.893	Pseudomonas aeruginosa AZPAE15025	amikacin	Susceptible	Spain	Europe
287	287.12651	Pseudomonas aeruginosa strain F2119	meropenem	Resistant	Germany	Europe
287	287.7793	Pseudomonas aeruginosa strain MRSN9718	ceftazidime	Susceptible	USA	North America
287	287.4060	Pseudomonas aeruginosa strain 2570	ceftazidime	Susceptible	USA	North America
287	287.12736	Pseudomonas aeruginosa strain PSAE1837	ciprofloxacin	Susceptible	Germany	Europe
287	287.8489	Pseudomonas aeruginosa strain 116	aztreonam	Resistant	USA	North America
287	287.7809	Pseudomonas aeruginosa strain MRSN3587	meropenem	Susceptible	USA	North America
287	287.1482	Pseudomonas aeruginosa strain MRSN18971	ciprofloxacin	Intermediate	USA	North America
287	287.1153	Pseudomonas aeruginosa AZPAE14700	ceftazidime	Resistant	Philippines	Asia
287	287.1218	Pseudomonas aeruginosa AZPAE12422	levofloxacin	Susceptible	USA	North America
287	287.1482	Pseudomonas aeruginosa strain MRSN18971	ampicillin/sulbactam	Resistant	USA	North America
287	287.12555	Pseudomonas aeruginosa strain CF609_Iso3	ciprofloxacin	Susceptible	Germany	Europe
287	287.7854	Pseudomonas aeruginosa strain MRSN11281	amikacin	Susceptible	USA	North America
287	287.12729	Pseudomonas aeruginosa strain ESP082	meropenem	Resistant	Spain	Europe
287	287.1245	Pseudomonas aeruginosa AZPAE12143	amikacin	Intermediate	USA	North America
287	287.999	Pseudomonas aeruginosa AZPAE14934	amikacin	Susceptible	France	Europe
287	287.1023	Pseudomonas aeruginosa AZPAE14910	amikacin	Susceptible	India	Asia
287	287.7800	Pseudomonas aeruginosa strain MRSN25678	ciprofloxacin	Resistant	USA	North America
287	287.1175	Pseudomonas aeruginosa AZPAE14509	meropenem	Susceptible	France	Europe
287	287.4063	Pseudomonas aeruginosa strain 6005	cefepime	Susceptible	USA	North America
287	287.1181	Pseudomonas aeruginosa AZPAE14442	colistin	Susceptible	Taiwan	Asia
287	287.7776	Pseudomonas aeruginosa strain MRSN8912	piperacillin/tazobactam	Resistant	USA	North America
287	287.8493	Pseudomonas aeruginosa strain 184	colistin	Susceptible	USA	North America
287	287.7795	Pseudomonas aeruginosa strain MRSN8130	levofloxacin	Resistant	USA	North America
287	287.879	Pseudomonas aeruginosa AZPAE15039	ceftazidime	Susceptible	Germany	Europe
287	287.12701	Pseudomonas aeruginosa strain ESP055	ceftazidime	Susceptible	Spain	Europe
287	287.7835	Pseudomonas aeruginosa strain MRSN30858	piperacillin/tazobactam	Susceptible	USA	North America
287	287.7788	Pseudomonas aeruginosa strain MRSN443463	aztreonam	Susceptible	USA	North America
287	287.12659	Pseudomonas aeruginosa strain MS1	ciprofloxacin	Susceptible	Germany	Europe
287	287.1074	Pseudomonas aeruginosa AZPAE14858	meropenem	Susceptible	France	Europe
287	287.32645	Pseudomonas aeruginosa MGL_95	erythromycin	Resistant	India	Asia
287	287.12765	Pseudomonas aeruginosa strain PAER_2	cefepime	Susceptible	USA	North America
287	287.12764	Pseudomonas aeruginosa strain PAER_1	levofloxacin	Resistant	USA	North America
287	287.1224	Pseudomonas aeruginosa AZPAE12416	colistin	Susceptible	USA	North America
287	287.925	Pseudomonas aeruginosa AZPAE14993	levofloxacin	Resistant	Spain	Europe
287	287.925	Pseudomonas aeruginosa AZPAE14993	amikacin	Susceptible	Spain	Europe
287	287.7817	Pseudomonas aeruginosa strain MRSN1902	cefepime	Susceptible	USA	North America
287	287.7774	Pseudomonas aeruginosa strain MRSN8139	imipenem	Resistant	USA	North America
287	287.12547	Pseudomonas aeruginosa strain ZG8510487	meropenem	Resistant	Germany	Europe
287	287.7790	Pseudomonas aeruginosa strain MRSN19711	amikacin	Susceptible	USA	North America
287	287.981	Pseudomonas aeruginosa AZPAE14952	amikacin	Susceptible	China	Asia
287	287.12558	Pseudomonas aeruginosa strain F1706	meropenem	Resistant	Germany	Europe
287	287.1156	Pseudomonas aeruginosa AZPAE14697	meropenem	Susceptible	Israel	Asia
287	287.7840	Pseudomonas aeruginosa strain MRSN16344	amikacin	Intermediate	USA	North America
287	287.12536	Pseudomonas aeruginosa strain ZG316694	ceftazidime	Susceptible	Germany	Europe
287	287.1482	Pseudomonas aeruginosa strain MRSN18971	trimethoprim/sulfamethoxazole	Resistant	USA	North America
287	287.7796	Pseudomonas aeruginosa strain MRSN6739	amikacin	Susceptible	USA	North America
287	287.959	Pseudomonas aeruginosa AZPAE14975	amikacin	Susceptible	China	Asia
287	287.1220	Pseudomonas aeruginosa AZPAE12420	meropenem	Susceptible	USA	North America
287	287.32676	Pseudomonas aeruginosa MGL_146	chloramphenicol	Resistant	India	Asia
287	287.12523	Pseudomonas aeruginosa strain ZG205864	ceftazidime	Resistant	Germany	Europe
287	287.7789	Pseudomonas aeruginosa strain MRSN315	ciprofloxacin	Susceptible	USA	North America
287	287.12675	Pseudomonas aeruginosa strain M70646077	ceftazidime	Susceptible	Germany	Europe
287	287.1067	Pseudomonas aeruginosa AZPAE14865	meropenem	Resistant	India	Asia
287	287.1232	Pseudomonas aeruginosa AZPAE12156	colistin	Susceptible	USA	North America
287	287.7799	Pseudomonas aeruginosa strain MRSN321	tobramycin	Susceptible	USA	North America
287	287.1212	Pseudomonas aeruginosa AZPAE13853	meropenem	Resistant	India	Asia
287	287.886	Pseudomonas aeruginosa AZPAE15032	colistin	Susceptible	France	Europe
287	287.894	Pseudomonas aeruginosa AZPAE15024	amikacin	Susceptible	Spain	Europe
287	287.12556	Pseudomonas aeruginosa strain F1689	ciprofloxacin	Resistant	Germany	Europe
287	287.1050	Pseudomonas aeruginosa AZPAE14882	levofloxacin	Resistant	Spain	Europe
287	287.1482	Pseudomonas aeruginosa strain MRSN18971	ampicillin	Resistant	USA	North America
287	287.12532	Pseudomonas aeruginosa strain ZG302451	tobramycin	Susceptible	Germany	Europe
287	287.32678	Pseudomonas aeruginosa MGL_142	tetracycline	Resistant	India	Asia
287	287.12564	Pseudomonas aeruginosa strain ZG5003493	ciprofloxacin	Intermediate	Germany	Europe
287	287.7803	Pseudomonas aeruginosa strain MRSN436311	levofloxacin	Intermediate	USA	North America
287	287.1301	Pseudomonas aeruginosa AZPAE12135	amikacin	Susceptible	USA	North America
287	287.12449	Pseudomonas aeruginosa strain CH4549	ciprofloxacin	Susceptible	Germany	Europe
287	287.1163	Pseudomonas aeruginosa AZPAE14689	amikacin	Resistant	Mexico	North America
287	287.12544	Pseudomonas aeruginosa strain ZG02512057	ceftazidime	Susceptible	Germany	Europe
287	287.32682	Pseudomonas aeruginosa MGL_140	rifampin	Resistant	India	Asia
287	287.1047	Pseudomonas aeruginosa AZPAE14885	colistin	Susceptible	Croatia	Europe
287	287.7828	Pseudomonas aeruginosa strain MRSN1617	aztreonam	Resistant	USA	North America
287	287.7801	Pseudomonas aeruginosa strain MRSN18754	piperacillin/tazobactam	Susceptible	USA	North America
287	287.12719	Pseudomonas aeruginosa strain ESP067	ceftazidime	Susceptible	Spain	Europe
287	287.7801	Pseudomonas aeruginosa strain MRSN18754	imipenem	Susceptible	USA	North America
287	287.1039	Pseudomonas aeruginosa AZPAE14893	colistin	Susceptible	France	Europe
287	287.12671	Pseudomonas aeruginosa strain M70639645	tobramycin	Susceptible	Germany	Europe
287	287.7840	Pseudomonas aeruginosa strain MRSN16344	aztreonam	Susceptible	USA	North America
287	287.4060	Pseudomonas aeruginosa strain 2570	ampicillin	Resistant	USA	North America
287	287.1067	Pseudomonas aeruginosa AZPAE14865	amikacin	Resistant	India	Asia
287	287.12659	Pseudomonas aeruginosa strain MS1	tobramycin	Susceptible	Germany	Europe
287	287.1007	Pseudomonas aeruginosa AZPAE14926	amikacin	Susceptible	Brazil	South America
287	287.12475	Pseudomonas aeruginosa strain CH4891	meropenem	Susceptible	Germany	Europe
287	287.32671	Pseudomonas aeruginosa MGL_1610	nalidixic acid	Resistant	India	Asia
287	287.867	Pseudomonas aeruginosa AZPAE15051	ceftazidime	Resistant	Hong Kong	Asia
287	287.12610	Pseudomonas aeruginosa strain F2035	ceftazidime	Susceptible	Germany	Europe
287	287.12644	Pseudomonas aeruginosa strain F2240	ciprofloxacin	Resistant	Germany	Europe
287	287.12767	Pseudomonas aeruginosa strain PAER_4	levofloxacin	Resistant	USA	North America
287	287.7853	Pseudomonas aeruginosa strain MRSN11278	meropenem	Resistant	USA	North America
287	287.874	Pseudomonas aeruginosa AZPAE15044	levofloxacin	Susceptible	France	Europe
287	287.32671	Pseudomonas aeruginosa MGL_1610	tetracycline	Resistant	India	Asia
287	287.12467	Pseudomonas aeruginosa strain CH4990	tobramycin	Susceptible	Germany	Europe
287	287.12497	Pseudomonas aeruginosa strain CH5548	meropenem	Resistant	Germany	Europe
287	287.1125	Pseudomonas aeruginosa AZPAE14729	amikacin	Resistant	Italy	Europe
287	287.1176	Pseudomonas aeruginosa AZPAE14505	levofloxacin	Resistant	France	Europe
287	287.1045	Pseudomonas aeruginosa AZPAE14887	ceftazidime	Resistant	Croatia	Europe
287	287.984	Pseudomonas aeruginosa AZPAE14949	amikacin	Resistant	Argentina	South America
287	287.12496	Pseudomonas aeruginosa strain CH5531	ciprofloxacin	Intermediate	Germany	Europe
287	287.12770	Pseudomonas aeruginosa strain PAER_7	ceftazidime	Resistant	USA	North America
287	287.32678	Pseudomonas aeruginosa MGL_142	streptomycin	Resistant	India	Asia
287	287.4066	Pseudomonas aeruginosa strain 6003	ceftazidime	Resistant	USA	North America
287	287.12692	Pseudomonas aeruginosa strain ESP039	ceftazidime	Susceptible	Spain	Europe
287	287.873	Pseudomonas aeruginosa AZPAE15045	amikacin	Susceptible	France	Europe
287	287.7849	Pseudomonas aeruginosa strain MRSN12283	amikacin	Susceptible	USA	North America
287	287.1123	Pseudomonas aeruginosa AZPAE14731	colistin	Susceptible	Italy	Europe
287	287.7810	Pseudomonas aeruginosa strain MRSN2101	tobramycin	Susceptible	USA	North America
287	287.1022	Pseudomonas aeruginosa AZPAE14911	levofloxacin	Susceptible	India	Asia
287	287.7860	Pseudomonas aeruginosa strain MRSN11536	ceftazidime	Susceptible	USA	North America
287	287.7827	Pseudomonas aeruginosa strain MRSN1583	tobramycin	Susceptible	USA	North America
287	287.7847	Pseudomonas aeruginosa strain MRSN1356	amikacin	Susceptible	USA	North America
287	287.12648	Pseudomonas aeruginosa strain F2199	ciprofloxacin	Resistant	Germany	Europe
287	287.7849	Pseudomonas aeruginosa strain MRSN12283	gentamicin	Susceptible	USA	North America
287	287.7828	Pseudomonas aeruginosa strain MRSN1617	tobramycin	Susceptible	USA	North America
287	287.1477	Pseudomonas aeruginosastrain MRSN12121 strain MRSN 20176	levofloxacin	Resistant	Afghanistan	Asia
287	287.32670	Pseudomonas aeruginosa 20200317_MGL_50	ampicillin	Resistant	India	Asia
287	287.8032	Pseudomonas aeruginosa strain MRSN18803	tobramycin	Susceptible	USA	North America
287	287.32655	Pseudomonas aeruginosa MGL_105	ciprofloxacin	Resistant	India	Asia
287	287.898	Pseudomonas aeruginosa AZPAE15020	amikacin	Susceptible	France	Europe
287	287.1001	Pseudomonas aeruginosa AZPAE14932	levofloxacin	Susceptible	Germany	Europe
287	287.12713	Pseudomonas aeruginosa strain ESP063	ceftazidime	Intermediate	Spain	Europe
287	287.1213	Pseudomonas aeruginosa AZPAE13850	levofloxacin	Resistant	India	Asia
287	287.1014	Pseudomonas aeruginosa AZPAE14919	amikacin	Susceptible	Spain	Europe
287	287.7855	Pseudomonas aeruginosa strain MRSN13488	ciprofloxacin	Susceptible	USA	North America
287	287.7772	Pseudomonas aeruginosa strain MRSN8915	gentamicin	Resistant	USA	North America
287	287.918	Pseudomonas aeruginosa AZPAE15000	meropenem	Resistant	Spain	Europe
287	287.7843	Pseudomonas aeruginosa strain MRSN16847	ceftazidime	Susceptible	USA	North America
287	287.1058	Pseudomonas aeruginosa AZPAE14874	meropenem	Resistant	USA	North America
287	287.7838	Pseudomonas aeruginosa strain MRSN25623	ceftazidime	Susceptible	USA	North America
287	287.32684	Pseudomonas aeruginosa MGL_139	doxycycline	Resistant	India	Asia
287	287.12640	Pseudomonas aeruginosa strain M70563004	meropenem	Resistant	Germany	Europe
287	287.12718	Pseudomonas aeruginosa strain ESP069	ceftazidime	Resistant	Spain	Europe
287	287.1158	Pseudomonas aeruginosa AZPAE14694	colistin	Susceptible	Romania	Europe
287	287.7812	Pseudomonas aeruginosa strain MRSN20176	amikacin	Intermediate	Afghanistan	Asia
287	287.1129	Pseudomonas aeruginosa AZPAE14725	levofloxacin	Susceptible	USA	North America
287	287.12715	Pseudomonas aeruginosa strain ESP061	ciprofloxacin	Resistant	Spain	Europe
287	287.7792	Pseudomonas aeruginosa strain MRSN9873	ceftazidime	Resistant	USA	North America
287	287.12613	Pseudomonas aeruginosa strain F2044	ceftazidime	Susceptible	Germany	Europe
287	287.8507	Pseudomonas aeruginosa strain 63	ceftazidime	Susceptible	USA	North America
287	287.12764	Pseudomonas aeruginosa strain PAER_1	piperacillin/tazobactam	Intermediate	USA	North America
287	287.12701	Pseudomonas aeruginosa strain ESP055	ciprofloxacin	Susceptible	Spain	Europe
287	287.32654	Pseudomonas aeruginosa MGL_109	penicillin	Resistant	India	Asia
287	287.970	Pseudomonas aeruginosa AZPAE14963	colistin	Susceptible	Spain	Europe
287	287.32677	Pseudomonas aeruginosa MGL_147	trimethoprim/sulfamethoxazole	Resistant	India	Asia
287	287.1216	Pseudomonas aeruginosa AZPAE13756	levofloxacin	Resistant	Canada	North America
287	287.7835	Pseudomonas aeruginosa strain MRSN30858	aztreonam	Resistant	USA	North America
287	287.12629	Pseudomonas aeruginosa strain F2064	ciprofloxacin	Resistant	Germany	Europe
287	287.12674	Pseudomonas aeruginosa strain ESP009	ceftazidime	Susceptible	Spain	Europe
287	287.7844	Pseudomonas aeruginosa strain MRSN15753	piperacillin/tazobactam	Susceptible	USA	North America
287	287.12724	Pseudomonas aeruginosa strain ESP077	ceftazidime	Resistant	Spain	Europe
287	287.7787	Pseudomonas aeruginosa strain MRSN5498	amikacin	Susceptible	USA	North America
287	287.32668	Pseudomonas aeruginosa 20200317_MGL_47	streptomycin	Resistant	India	Asia
287	287.7832	Pseudomonas aeruginosa strain MRSN409937	levofloxacin	Resistant	USA	North America
287	287.1068	Pseudomonas aeruginosa AZPAE14864	colistin	Susceptible	India	Asia
287	287.32679	Pseudomonas aeruginosa MGL_148	tetracycline	Resistant	India	Asia
287	287.1001	Pseudomonas aeruginosa AZPAE14932	meropenem	Resistant	Germany	Europe
287	287.32647	Pseudomonas aeruginosa MGL_100	streptomycin	Resistant	India	Asia
287	287.1187	Pseudomonas aeruginosa AZPAE14404	amikacin	Susceptible	China	Asia
287	287.7781	Pseudomonas aeruginosa strain MRSN6220	meropenem	Resistant	USA	North America
287	287.913	Pseudomonas aeruginosa AZPAE15005	levofloxacin	Resistant	USA	North America
287	287.7781	Pseudomonas aeruginosa strain MRSN6220	piperacillin/tazobactam	Resistant	USA	North America
287	287.8507	Pseudomonas aeruginosa strain 63	aztreonam	Susceptible	USA	North America
287	287.32652	Pseudomonas aeruginosa MGL_114	tetracycline	Resistant	India	Asia
287	287.7808	Pseudomonas aeruginosa strain MRSN2444	levofloxacin	Resistant	USA	North America
287	287.12671	Pseudomonas aeruginosa strain M70639645	ceftazidime	Intermediate	Germany	Europe
287	287.1010	Pseudomonas aeruginosa AZPAE14923	meropenem	Resistant	Brazil	South America
287	287.8498	Pseudomonas aeruginosa strain 213	tobramycin	Susceptible	USA	North America
287	287.7782	Pseudomonas aeruginosa strain MRSN5524	piperacillin/tazobactam	Resistant	USA	North America
287	287.1089	Pseudomonas aeruginosa AZPAE14841	levofloxacin	Susceptible	China	Asia
287	287.1145	Pseudomonas aeruginosa AZPAE14708	ceftazidime	Resistant	Greece	Europe
287	287.4057	Pseudomonas aeruginosa strain 2325	imipenem	Intermediate	USA	North America
287	287.952	Pseudomonas aeruginosa AZPAE14982	amikacin	Susceptible	Croatia	Europe
287	287.12691	Pseudomonas aeruginosa strain ESP032	tobramycin	Susceptible	Spain	Europe
287	287.7834	Pseudomonas aeruginosa strain MRSN346179	ciprofloxacin	Susceptible	USA	North America
287	287.7848	Pseudomonas aeruginosa strain MRSN12914	ciprofloxacin	Resistant	Afghanistan	Asia
287	287.1204	Pseudomonas aeruginosa AZPAE13877	amikacin	Resistant	Romania	Europe
287	287.1120	Pseudomonas aeruginosa AZPAE14810	levofloxacin	Susceptible	India	Asia
287	287.8492	Pseudomonas aeruginosa strain 150	ceftazidime	Resistant	USA	North America
287	287.12620	Pseudomonas aeruginosa strain F2010	ceftazidime	Resistant	Germany	Europe
287	287.32659	Pseudomonas aeruginosa 20200203_MGL_31	ampicillin	Resistant	India	Asia
287	287.1124	Pseudomonas aeruginosa AZPAE14730	levofloxacin	Resistant	Italy	Europe
287	287.12499	Pseudomonas aeruginosa strain CH5528	tobramycin	Susceptible	Germany	Europe
287	287.7816	Pseudomonas aeruginosa strain MRSN1899	aztreonam	Susceptible	USA	North America
287	287.32673	Pseudomonas aeruginosa MGL_1590	spectinomycin	Resistant	India	Asia
287	287.12616	Pseudomonas aeruginosa strain F2017	tobramycin	Susceptible	Germany	Europe
287	287.7856	Pseudomonas aeruginosa strain MRSN1344	aztreonam	Susceptible	USA	North America
287	287.32650	Pseudomonas aeruginosa MGL_99	chloramphenicol	Resistant	India	Asia
287	287.7796	Pseudomonas aeruginosa strain MRSN6739	ceftazidime	Susceptible	USA	North America
287	287.12733	Pseudomonas aeruginosa strain ESP088	meropenem	Resistant	Spain	Europe
287	287.967	Pseudomonas aeruginosa AZPAE14967	meropenem	Susceptible	Croatia	Europe
287	287.12550	Pseudomonas aeruginosa strain ZG8006959	meropenem	Resistant	Germany	Europe
287	287.7774	Pseudomonas aeruginosa strain MRSN8139	ciprofloxacin	Intermediate	USA	North America
287	287.12719	Pseudomonas aeruginosa strain ESP067	ciprofloxacin	Susceptible	Spain	Europe
287	287.12531	Pseudomonas aeruginosa strain ZG8038581181	ciprofloxacin	Resistant	Germany	Europe
287	287.32678	Pseudomonas aeruginosa MGL_142	chloramphenicol	Resistant	India	Asia
287	287.1172	Pseudomonas aeruginosa AZPAE14535	meropenem	Susceptible	Spain	Europe
287	287.897	Pseudomonas aeruginosa AZPAE15021	levofloxacin	Resistant	Argentina	South America
287	287.7814	Pseudomonas aeruginosa strain MRSN1906	aztreonam	Susceptible	USA	North America
287	287.12501	Pseudomonas aeruginosa strain MHH0985	tobramycin	Intermediate	Germany	Europe
287	287.969	Pseudomonas aeruginosa AZPAE14964	levofloxacin	Susceptible	France	Europe
287	287.12708	Pseudomonas aeruginosa strain ESP066	ceftazidime	Susceptible	Spain	Europe
287	287.1482	Pseudomonas aeruginosa strain MRSN18971	ceftriaxone	Resistant	USA	North America
287	287.7843	Pseudomonas aeruginosa strain MRSN16847	meropenem	Resistant	USA	North America
287	287.32679	Pseudomonas aeruginosa MGL_148	imipenem	Resistant	India	Asia
287	287.1185	Pseudomonas aeruginosa AZPAE14415	meropenem	Susceptible	Portugal	Europe
287	287.12660	Pseudomonas aeruginosa strain M70652746	tobramycin	Susceptible	Germany	Europe
287	287.1169	Pseudomonas aeruginosa AZPAE14554	meropenem	Resistant	Spain	Europe
287	287.1239	Pseudomonas aeruginosa AZPAE12149	meropenem	Resistant	USA	North America
287	287.12766	Pseudomonas aeruginosa strain PAER_3	ceftazidime	Susceptible	USA	North America
287	287.1178	Pseudomonas aeruginosa AZPAE14463	ceftazidime	Resistant	Colombia	South America
287	287.12535	Pseudomonas aeruginosa strain ZG302432	ciprofloxacin	Susceptible	Germany	Europe
287	287.1209	Pseudomonas aeruginosa AZPAE13860	amikacin	Resistant	India	Asia
287	287.7837	Pseudomonas aeruginosa strain MRSN1925	imipenem	Susceptible	USA	North America
287	287.7799	Pseudomonas aeruginosa strain MRSN321	piperacillin/tazobactam	Resistant	USA	North America
287	287.12771	Pseudomonas aeruginosa strain PAER_8	ciprofloxacin	Resistant	USA	North America
287	287.1232	Pseudomonas aeruginosa AZPAE12156	ceftazidime	Resistant	USA	North America
287	287.894	Pseudomonas aeruginosa AZPAE15024	levofloxacin	Susceptible	Spain	Europe
287	287.1048	Pseudomonas aeruginosa AZPAE14884	meropenem	Resistant	Croatia	Europe
287	287.7846	Pseudomonas aeruginosa strain MRSN15566	levofloxacin	Resistant	USA	North America
287	287.12512	Pseudomonas aeruginosa strain MHH17501	tobramycin	Susceptible	Germany	Europe
287	287.32677	Pseudomonas aeruginosa MGL_147	ampicillin	Resistant	India	Asia
287	287.852	Pseudomonas aeruginosa AZPAE15066	ceftazidime	Susceptible	Croatia	Europe
287	287.32683	Pseudomonas aeruginosa MGL_144	nalidixic acid	Resistant	India	Asia
287	287.4066	Pseudomonas aeruginosa strain 6003	piperacillin/tazobactam	Susceptible	USA	North America
287	287.1012	Pseudomonas aeruginosa AZPAE14921	levofloxacin	Susceptible	France	Europe
287	287.8027	Pseudomonas aeruginosa strain MRSN401528	amikacin	Susceptible	USA	North America
287	287.7841	Pseudomonas aeruginosa strain MRSN1612	tobramycin	Susceptible	USA	North America
287	287.32656	Pseudomonas aeruginosa 20200203_MGL_23	carbenicillin	Resistant	India	Asia
287	287.7800	Pseudomonas aeruginosa strain MRSN25678	gentamicin	Intermediate	USA	North America
287	287.869	Pseudomonas aeruginosa AZPAE15049	ceftazidime	Susceptible	Germany	Europe
287	287.1041	Pseudomonas aeruginosa AZPAE14891	levofloxacin	Susceptible	France	Europe
287	287.32655	Pseudomonas aeruginosa MGL_105	erythromycin	Resistant	India	Asia
287	287.32660	Pseudomonas aeruginosa MGL_119	chloramphenicol	Resistant	India	Asia
287	287.7775	Pseudomonas aeruginosa strain MRSN7014	amikacin	Susceptible	USA	North America
287	287.7812	Pseudomonas aeruginosa strain MRSN20176	ceftazidime	Resistant	Afghanistan	Asia
287	287.1013	Pseudomonas aeruginosa AZPAE14920	amikacin	Susceptible	Spain	Europe
287	287.12465	Pseudomonas aeruginosa strain CH4684	tobramycin	Susceptible	Germany	Europe
287	287.971	Pseudomonas aeruginosa AZPAE14962	amikacin	Susceptible	Spain	Europe
287	287.8509	Pseudomonas aeruginosa strain 99	ceftazidime	Resistant	USA	North America
287	287.12586	Pseudomonas aeruginosa strain F1789	meropenem	Resistant	Germany	Europe
287	287.32668	Pseudomonas aeruginosa 20200317_MGL_47	doxycycline	Resistant	India	Asia
287	287.1112	Pseudomonas aeruginosa AZPAE14818	levofloxacin	Resistant	France	Europe
287	287.1100	Pseudomonas aeruginosa AZPAE14830	meropenem	Susceptible	Argentina	South America
287	287.32683	Pseudomonas aeruginosa MGL_144	tetracycline	Resistant	India	Asia
287	287.1002	Pseudomonas aeruginosa AZPAE14931	colistin	Susceptible	Germany	Europe
287	287.918	Pseudomonas aeruginosa AZPAE15000	amikacin	Intermediate	Spain	Europe
287	287.1247	Pseudomonas aeruginosa AZPAE12140	meropenem	Resistant	USA	North America
287	287.7851	Pseudomonas aeruginosa strain MRSN358800	amikacin	Intermediate	USA	North America
287	287.1206	Pseudomonas aeruginosa AZPAE13872	amikacin	Resistant	Mexico	North America
287	287.1140	Pseudomonas aeruginosa AZPAE14714	levofloxacin	Resistant	Venezuela	South America
287	287.32683	Pseudomonas aeruginosa MGL_144	penicillin	Resistant	India	Asia
287	287.8500	Pseudomonas aeruginosa strain 250	cefepime	Resistant	USA	North America
287	287.12732	Pseudomonas aeruginosa strain PSAE1872	ciprofloxacin	Susceptible	Germany	Europe
287	287.1102	Pseudomonas aeruginosa AZPAE14828	levofloxacin	Susceptible	USA	North America
287	287.7843	Pseudomonas aeruginosa strain MRSN16847	aztreonam	Susceptible	USA	North America
287	287.12636	Pseudomonas aeruginosa strain F2137	tobramycin	Susceptible	Germany	Europe
287	287.7814	Pseudomonas aeruginosa strain MRSN1906	levofloxacin	Resistant	USA	North America
287	287.7819	Pseudomonas aeruginosa strain MRSN17849	gentamicin	Susceptible	USA	North America
287	287.1044	Pseudomonas aeruginosa AZPAE14888	meropenem	Susceptible	USA	North America
287	287.12593	Pseudomonas aeruginosa strain F1869	ciprofloxacin	Resistant	Germany	Europe
287	287.7804	Pseudomonas aeruginosa strain MRSN373401	tobramycin	Susceptible	USA	North America
287	287.7812	Pseudomonas aeruginosa strain MRSN20176	aztreonam	Resistant	Afghanistan	Asia
287	287.32668	Pseudomonas aeruginosa 20200317_MGL_47	carbenicillin	Resistant	India	Asia
287	287.933	Pseudomonas aeruginosa AZPAE14985	amikacin	Susceptible	China	Asia
287	287.12628	Pseudomonas aeruginosa strain F2059	meropenem	Resistant	Germany	Europe
287	287.32660	Pseudomonas aeruginosa MGL_119	imipenem	Susceptible	India	Asia
287	287.12595	Pseudomonas aeruginosa strain F1864	ceftazidime	Resistant	Germany	Europe
287	287.1482	Pseudomonas aeruginosa strain MRSN18971	imipenem	Susceptible	USA	North America
287	287.8033	Pseudomonas aeruginosa strain MRSN317	aztreonam	Resistant	USA	North America
287	287.12674	Pseudomonas aeruginosa strain ESP009	ciprofloxacin	Intermediate	Spain	Europe
287	287.12450	Pseudomonas aeruginosa strain CH4560	meropenem	Resistant	Germany	Europe
287	287.1059	Pseudomonas aeruginosa AZPAE14873	levofloxacin	Susceptible	Argentina	South America
287	287.7833	Pseudomonas aeruginosa strain MRSN351791	gentamicin	Susceptible	USA	North America
287	287.1001	Pseudomonas aeruginosa AZPAE14932	ceftazidime	Resistant	Germany	Europe
287	287.32656	Pseudomonas aeruginosa 20200203_MGL_23	trimethoprim/sulfamethoxazole	Resistant	India	Asia
287	287.7792	Pseudomonas aeruginosa strain MRSN9873	tobramycin	Resistant	USA	North America
287	287.1084	Pseudomonas aeruginosa AZPAE14846	meropenem	Resistant	France	Europe
287	287.32654	Pseudomonas aeruginosa MGL_109	trimethoprim/sulfamethoxazole	Resistant	India	Asia
287	287.12494	Pseudomonas aeruginosa strain CH5621	ceftazidime	Resistant	Germany	Europe
287	287.1000	Pseudomonas aeruginosa AZPAE14933	ceftazidime	Susceptible	France	Europe
287	287.32676	Pseudomonas aeruginosa MGL_146	penicillin	Resistant	India	Asia
287	287.12615	Pseudomonas aeruginosa strain F2020	meropenem	Resistant	Germany	Europe
287	287.864	Pseudomonas aeruginosa AZPAE15054	colistin	Susceptible	Colombia	South America
287	287.7797	Pseudomonas aeruginosa strain MRSN5508	tobramycin	Susceptible	USA	North America
287	287.12626	Pseudomonas aeruginosa strain F2093	ceftazidime	Susceptible	Germany	Europe
287	287.1031	Pseudomonas aeruginosa AZPAE14902	ceftazidime	Susceptible	Argentina	South America
287	287.12662	Pseudomonas aeruginosa strain MS2	ciprofloxacin	Susceptible	Germany	Europe
287	287.8497	Pseudomonas aeruginosa strain 192	tobramycin	Susceptible	USA	North America
287	287.12770	Pseudomonas aeruginosa strain PAER_7	amikacin	Intermediate	USA	North America
287	287.12473	Pseudomonas aeruginosa strain CH4840	ceftazidime	Resistant	Germany	Europe
287	287.7799	Pseudomonas aeruginosa strain MRSN321	cefepime	Resistant	USA	North America
287	287.7798	Pseudomonas aeruginosa strain MRSN435288	levofloxacin	Resistant	USA	North America
287	287.8031	Pseudomonas aeruginosa strain MRSN2108	tobramycin	Susceptible	USA	North America
287	287.962	Pseudomonas aeruginosa AZPAE14972	colistin	Susceptible	Germany	Europe
287	287.1214	Pseudomonas aeruginosa AZPAE13848	levofloxacin	Resistant	India	Asia
287	287.1021	Pseudomonas aeruginosa AZPAE14912	ceftazidime	Susceptible	Croatia	Europe
287	287.903	Pseudomonas aeruginosa AZPAE15015	amikacin	Susceptible	Germany	Europe
287	287.1106	Pseudomonas aeruginosa AZPAE14824	colistin	Susceptible	Germany	Europe
287	287.8503	Pseudomonas aeruginosa strain 322	tobramycin	Susceptible	USA	North America
287	287.12702	Pseudomonas aeruginosa strain ESP053	ciprofloxacin	Resistant	Spain	Europe
287	287.4058	Pseudomonas aeruginosa strain 2253	cefepime	Susceptible	USA	North America
287	287.4066	Pseudomonas aeruginosa strain 6003	meropenem	Resistant	USA	North America
287	287.7811	Pseudomonas aeruginosa strain MRSN23861	tobramycin	Susceptible	USA	North America
287	287.8028	Pseudomonas aeruginosa strain MRSN369569	imipenem	Susceptible	USA	North America
287	287.12696	Pseudomonas aeruginosa strain ESP035	meropenem	Susceptible	Spain	Europe
287	287.914	Pseudomonas aeruginosa AZPAE15004	amikacin	Susceptible	Colombia	South America
287	287.12527	Pseudomonas aeruginosa strain ZG302367	ciprofloxacin	Susceptible	Germany	Europe
287	287.898	Pseudomonas aeruginosa AZPAE15020	levofloxacin	Intermediate	France	Europe
287	287.7817	Pseudomonas aeruginosa strain MRSN1902	piperacillin/tazobactam	Susceptible	USA	North America
287	287.864	Pseudomonas aeruginosa AZPAE15054	levofloxacin	Resistant	Colombia	South America
287	287.924	Pseudomonas aeruginosa AZPAE14994	colistin	Susceptible	Germany	Europe
287	287.930	Pseudomonas aeruginosa AZPAE14988	amikacin	Susceptible	China	Asia
287	287.8030	Pseudomonas aeruginosa strain MRSN18855	cefepime	Susceptible	USA	North America
287	287.8875	Pseudomonas aeruginosa strain MRSN 17623	cefotaxime	Resistant	USA	North America
287	287.1090	Pseudomonas aeruginosa AZPAE14840	meropenem	Susceptible	China	Asia
287	287.12599	Pseudomonas aeruginosa strain F2000	ciprofloxacin	Resistant	Germany	Europe
287	287.7779	Pseudomonas aeruginosa strain MRSN6241	tobramycin	Resistant	USA	North America
287	287.7780	Pseudomonas aeruginosa strain MRSN6678	imipenem	Resistant	USA	North America
287	287.7859	Pseudomonas aeruginosa strain MRSN12282	piperacillin/tazobactam	Resistant	USA	North America
287	287.32652	Pseudomonas aeruginosa MGL_114	carbenicillin	Resistant	India	Asia
287	287.1071	Pseudomonas aeruginosa AZPAE14861	levofloxacin	Intermediate	Spain	Europe
287	287.12575	Pseudomonas aeruginosa strain F1775	meropenem	Resistant	Germany	Europe
287	287.7788	Pseudomonas aeruginosa strain MRSN443463	tobramycin	Susceptible	USA	North America
287	287.12574	Pseudomonas aeruginosa strain F1759	meropenem	Resistant	Germany	Europe
287	287.12598	Pseudomonas aeruginosa strain F1801	meropenem	Resistant	Germany	Europe
287	287.12573	Pseudomonas aeruginosa strain F1758	ceftazidime	Resistant	Germany	Europe
287	287.12560	Pseudomonas aeruginosa strain F1697	tobramycin	Resistant	Germany	Europe
287	287.904	Pseudomonas aeruginosa AZPAE15014	levofloxacin	Susceptible	Germany	Europe
287	287.923	Pseudomonas aeruginosa AZPAE14995	levofloxacin	Susceptible	Spain	Europe
287	287.12515	Pseudomonas aeruginosa strain MHH1883	ciprofloxacin	Susceptible	Germany	Europe
287	287.8875	Pseudomonas aeruginosa strain MRSN 17623	aztreonam	Resistant	USA	North America
287	287.1066	Pseudomonas aeruginosa AZPAE14866	colistin	Susceptible	China	Asia
287	287.1225	Pseudomonas aeruginosa AZPAE12415	colistin	Susceptible	USA	North America
287	287.902	Pseudomonas aeruginosa AZPAE15016	meropenem	Susceptible	USA	North America
287	287.1171	Pseudomonas aeruginosa AZPAE14538	levofloxacin	Resistant	China	Asia
287	287.12764	Pseudomonas aeruginosa strain PAER_1	ceftazidime/avibactam	Susceptible	USA	North America
287	287.1482	Pseudomonas aeruginosa strain MRSN18971	gentamicin	Susceptible	USA	North America
287	287.12582	Pseudomonas aeruginosa strain F1745	meropenem	Resistant	Germany	Europe
287	287.1154	Pseudomonas aeruginosa AZPAE14699	meropenem	Resistant	USA	North America
287	287.7787	Pseudomonas aeruginosa strain MRSN5498	imipenem	Resistant	USA	North America
287	287.8488	Pseudomonas aeruginosa strain 115	cefepime	Resistant	USA	North America
287	287.7783	Pseudomonas aeruginosa strain MRSN5539	meropenem	Resistant	USA	North America
287	287.12665	Pseudomonas aeruginosa strain M70638412	ceftazidime	Resistant	Germany	Europe
287	287.12534	Pseudomonas aeruginosa strain ZG302431	ciprofloxacin	Susceptible	Germany	Europe
287	287.1239	Pseudomonas aeruginosa AZPAE12149	colistin	Resistant	USA	North America
287	287.7822	Pseudomonas aeruginosa strain MRSN1688	amikacin	Susceptible	USA	North America
287	287.7850	Pseudomonas aeruginosa strain MRSN12365	meropenem	Resistant	USA	North America
287	287.7820	Pseudomonas aeruginosa strain MRSN16744	imipenem	Resistant	USA	North America
287	287.12716	Pseudomonas aeruginosa strain ESP046	meropenem	Susceptible	Spain	Europe
287	287.7831	Pseudomonas aeruginosa strain MRSN14981	cefepime	Resistant	USA	North America
287	287.7798	Pseudomonas aeruginosa strain MRSN435288	ciprofloxacin	Resistant	USA	North America
287	287.12466	Pseudomonas aeruginosa strain CH4681	ciprofloxacin	Susceptible	Germany	Europe
287	287.1118	Pseudomonas aeruginosa AZPAE14812	colistin	Susceptible	India	Asia
287	287.12627	Pseudomonas aeruginosa strain F2097	meropenem	Resistant	Germany	Europe
287	287.7799	Pseudomonas aeruginosa strain MRSN321	amikacin	Susceptible	USA	North America
287	287.7822	Pseudomonas aeruginosa strain MRSN1688	ciprofloxacin	Susceptible	USA	North America
287	287.32652	Pseudomonas aeruginosa MGL_114	kanamycin	Resistant	India	Asia
287	287.1186	Pseudomonas aeruginosa AZPAE14410	levofloxacin	Susceptible	Germany	Europe
287	287.12489	Pseudomonas aeruginosa strain CH5550	meropenem	Resistant	Germany	Europe
287	287.32650	Pseudomonas aeruginosa MGL_99	ciprofloxacin	Resistant	India	Asia
287	287.958	Pseudomonas aeruginosa AZPAE14976	colistin	Susceptible	China	Asia
287	287.12505	Pseudomonas aeruginosa strain MHH0147	ceftazidime	Susceptible	Germany	Europe
287	287.1212	Pseudomonas aeruginosa AZPAE13853	amikacin	Resistant	India	Asia
287	287.32672	Pseudomonas aeruginosa 20200317_MGL_46	nalidixic acid	Resistant	India	Asia
287	287.12710	Pseudomonas aeruginosa strain ESP068	meropenem	Resistant	Spain	Europe
287	287.12745	Pseudomonas aeruginosa strain PSAE1656	meropenem	Susceptible	Germany	Europe
287	287.32666	Pseudomonas aeruginosa 20200317_MGL_54	erythromycin	Resistant	India	Asia
287	287.32651	Pseudomonas aeruginosa MGL_97	imipenem	Resistant	India	Asia
287	287.911	Pseudomonas aeruginosa AZPAE15007	levofloxacin	Resistant	Spain	Europe
287	287.12451	Pseudomonas aeruginosa strain CH4528	tobramycin	Susceptible	Germany	Europe
287	287.7837	Pseudomonas aeruginosa strain MRSN1925	amikacin	Susceptible	USA	North America
287	287.4057	Pseudomonas aeruginosa strain 2325	ampicillin	Resistant	USA	North America
287	287.1477	Pseudomonas aeruginosastrain MRSN12121 strain MRSN 20176	gentamicin	Resistant	Afghanistan	Asia
287	287.1128	Pseudomonas aeruginosa AZPAE14726	meropenem	Susceptible	USA	North America
287	287.7778	Pseudomonas aeruginosa strain MRSN6695	cefepime	Resistant	USA	North America
287	287.1081	Pseudomonas aeruginosa AZPAE14850	levofloxacin	Susceptible	France	Europe
287	287.7861	Pseudomonas aeruginosa strain MRSN11286	ciprofloxacin	Susceptible	USA	North America
287	287.1172	Pseudomonas aeruginosa AZPAE14535	ceftazidime	Resistant	Spain	Europe
287	287.1068	Pseudomonas aeruginosa AZPAE14864	meropenem	Susceptible	India	Asia
287	287.12506	Pseudomonas aeruginosa strain MHH0927	meropenem	Susceptible	Germany	Europe
287	287.12768	Pseudomonas aeruginosa strain PAER_5	aztreonam	Resistant	USA	North America
287	287.920	Pseudomonas aeruginosa AZPAE14998	levofloxacin	Susceptible	Spain	Europe
287	287.4054	Pseudomonas aeruginosa strain 2320	imipenem	Susceptible	USA	North America
287	287.8502	Pseudomonas aeruginosa strain 274	meropenem	Resistant	USA	North America
287	287.1477	Pseudomonas aeruginosastrain MRSN12121 strain MRSN 20176	tobramycin	Resistant	Afghanistan	Asia
287	287.850	Pseudomonas aeruginosa AZPAE15068	levofloxacin	Susceptible	Germany	Europe
287	287.7849	Pseudomonas aeruginosa strain MRSN12283	tobramycin	Susceptible	USA	North America
287	287.884	Pseudomonas aeruginosa AZPAE15034	meropenem	Susceptible	Spain	Europe
287	287.4061	Pseudomonas aeruginosa strain 2623	ceftazidime	Intermediate	USA	North America
287	287.1203	Pseudomonas aeruginosa AZPAE13879	meropenem	Resistant	Argentina	South America
287	287.1031	Pseudomonas aeruginosa AZPAE14902	meropenem	Resistant	Argentina	South America
287	287.1034	Pseudomonas aeruginosa AZPAE14899	colistin	Susceptible	India	Asia
287	287.1051	Pseudomonas aeruginosa AZPAE14881	levofloxacin	Resistant	Spain	Europe
287	287.1095	Pseudomonas aeruginosa AZPAE14835	ceftazidime	Susceptible	China	Asia
287	287.8027	Pseudomonas aeruginosa strain MRSN401528	levofloxacin	Intermediate	USA	North America
287	287.998	Pseudomonas aeruginosa AZPAE14935	colistin	Susceptible	France	Europe
287	287.1084	Pseudomonas aeruginosa AZPAE14846	amikacin	Susceptible	France	Europe
287	287.12548	Pseudomonas aeruginosa strain ZG5089456	ciprofloxacin	Resistant	Germany	Europe
287	287.1477	Pseudomonas aeruginosastrain MRSN12121 strain MRSN 20176	amikacin	Resistant	Afghanistan	Asia
287	287.7811	Pseudomonas aeruginosa strain MRSN23861	levofloxacin	Resistant	USA	North America
287	287.12695	Pseudomonas aeruginosa strain ESP036	ceftazidime	Susceptible	Spain	Europe
287	287.1013	Pseudomonas aeruginosa AZPAE14920	meropenem	Resistant	Spain	Europe
287	287.12645	Pseudomonas aeruginosa strain M70564993	tobramycin	Susceptible	Germany	Europe
287	287.1004	Pseudomonas aeruginosa AZPAE14929	amikacin	Resistant	Germany	Europe
287	287.12456	Pseudomonas aeruginosa strain CH4704	ceftazidime	Resistant	Germany	Europe
287	287.12694	Pseudomonas aeruginosa strain ESP038	meropenem	Susceptible	Spain	Europe
287	287.32670	Pseudomonas aeruginosa 20200317_MGL_50	tetracycline	Resistant	India	Asia
287	287.32672	Pseudomonas aeruginosa 20200317_MGL_46	kanamycin	Resistant	India	Asia
287	287.1033	Pseudomonas aeruginosa AZPAE14900	levofloxacin	Resistant	India	Asia
287	287.32652	Pseudomonas aeruginosa MGL_114	ciprofloxacin	Resistant	India	Asia
287	287.7816	Pseudomonas aeruginosa strain MRSN1899	ciprofloxacin	Resistant	USA	North America
287	287.982	Pseudomonas aeruginosa AZPAE14951	levofloxacin	Resistant	Argentina	South America
287	287.8034	Pseudomonas aeruginosa strain MRSN18560	ceftazidime	Susceptible	USA	North America
287	287.872	Pseudomonas aeruginosa AZPAE15046	levofloxacin	Resistant	Argentina	South America
287	287.1120	Pseudomonas aeruginosa AZPAE14810	amikacin	Susceptible	India	Asia
287	287.32652	Pseudomonas aeruginosa MGL_114	streptomycin	Resistant	India	Asia
287	287.12711	Pseudomonas aeruginosa strain ESP070	ceftazidime	Resistant	Spain	Europe
287	287.954	Pseudomonas aeruginosa AZPAE14980	colistin	Susceptible	USA	North America
287	287.958	Pseudomonas aeruginosa AZPAE14976	meropenem	Resistant	China	Asia
287	287.7783	Pseudomonas aeruginosa strain MRSN5539	aztreonam	Resistant	USA	North America
287	287.1077	Pseudomonas aeruginosa AZPAE14855	colistin	Susceptible	France	Europe
287	287.7801	Pseudomonas aeruginosa strain MRSN18754	amikacin	Susceptible	USA	North America
287	287.7783	Pseudomonas aeruginosa strain MRSN5539	cefepime	Resistant	USA	North America
287	287.12467	Pseudomonas aeruginosa strain CH4990	ceftazidime	Intermediate	Germany	Europe
287	287.1147	Pseudomonas aeruginosa AZPAE14706	amikacin	Resistant	Greece	Europe
287	287.952	Pseudomonas aeruginosa AZPAE14982	levofloxacin	Susceptible	Croatia	Europe
287	287.7824	Pseudomonas aeruginosa strain MRSN16345	amikacin	Susceptible	USA	North America
287	287.7826	Pseudomonas aeruginosa strain MRSN1601	ciprofloxacin	Susceptible	USA	North America
287	287.7787	Pseudomonas aeruginosa strain MRSN5498	cefepime	Resistant	USA	North America
287	287.12480	Pseudomonas aeruginosa strain CH5262	ceftazidime	Susceptible	Germany	Europe
287	287.7774	Pseudomonas aeruginosa strain MRSN8139	amikacin	Susceptible	USA	North America
287	287.7778	Pseudomonas aeruginosa strain MRSN6695	amikacin	Susceptible	USA	North America
287	287.1115	Pseudomonas aeruginosa AZPAE14815	levofloxacin	Susceptible	France	Europe
287	287.932	Pseudomonas aeruginosa AZPAE14986	amikacin	Susceptible	China	Asia
287	287.1142	Pseudomonas aeruginosa AZPAE14712	ceftazidime	Resistant	Venezuela	South America
287	287.12590	Pseudomonas aeruginosa strain F1823	meropenem	Resistant	Germany	Europe
287	287.12758	Pseudomonas aeruginosa strain PSAE1970	ciprofloxacin	Intermediate	Germany	Europe
287	287.1120	Pseudomonas aeruginosa AZPAE14810	colistin	Susceptible	India	Asia
287	287.1165	Pseudomonas aeruginosa AZPAE14687	meropenem	Resistant	Mexico	North America
287	287.8494	Pseudomonas aeruginosa strain 185	colistin	Susceptible	USA	North America
287	287.12457	Pseudomonas aeruginosa strain CH4703	ceftazidime	Resistant	Germany	Europe
287	287.1052	Pseudomonas aeruginosa AZPAE14880	meropenem	Susceptible	Spain	Europe
287	287.7775	Pseudomonas aeruginosa strain MRSN7014	imipenem	Resistant	USA	North America
287	287.12583	Pseudomonas aeruginosa strain F1746	ceftazidime	Resistant	Germany	Europe
287	287.848	Pseudomonas aeruginosa AZPAE15070	meropenem	Resistant	Germany	Europe
287	287.12672	Pseudomonas aeruginosa strain ESP006	tobramycin	Resistant	Spain	Europe
287	287.7795	Pseudomonas aeruginosa strain MRSN8130	cefepime	Resistant	USA	North America
287	287.873	Pseudomonas aeruginosa AZPAE15045	colistin	Susceptible	France	Europe
287	287.32667	Pseudomonas aeruginosa 20200317_MGL_53	streptomycin	Resistant	India	Asia
287	287.12707	Pseudomonas aeruginosa strain ESP064	tobramycin	Resistant	Spain	Europe
287	287.12574	Pseudomonas aeruginosa strain F1759	ceftazidime	Intermediate	Germany	Europe
287	287.12760	Pseudomonas aeruginosa strain PSAE2325	tobramycin	Susceptible	Germany	Europe
287	287.7812	Pseudomonas aeruginosa strain MRSN20176	tobramycin	Resistant	Afghanistan	Asia
287	287.1482	Pseudomonas aeruginosa strain MRSN18971	trimethoprim/sulfamethoxazole	Resistant	USA	North America
287	287.862	Pseudomonas aeruginosa AZPAE15056	colistin	Susceptible	China	Asia
287	287.12638	Pseudomonas aeruginosa strain F2234	meropenem	Resistant	Germany	Europe
287	287.4057	Pseudomonas aeruginosa strain 2325	aztreonam	Susceptible	USA	North America
287	287.4075	Pseudomonas aeruginosa strain 2353	piperacillin/tazobactam	Resistant	USA	North America
287	287.916	Pseudomonas aeruginosa AZPAE15002	colistin	Susceptible	Spain	Europe
287	287.12687	Pseudomonas aeruginosa strain ESP029	ciprofloxacin	Susceptible	Spain	Europe
287	287.1045	Pseudomonas aeruginosa AZPAE14887	levofloxacin	Resistant	Croatia	Europe
287	287.12535	Pseudomonas aeruginosa strain ZG302432	tobramycin	Susceptible	Germany	Europe
287	287.7794	Pseudomonas aeruginosa strain MRSN8141	ceftazidime	Resistant	USA	North America
287	287.7806	Pseudomonas aeruginosa strain MRSN29192	aztreonam	Resistant	USA	North America
287	287.7787	Pseudomonas aeruginosa strain MRSN5498	gentamicin	Resistant	USA	North America
287	287.1146	Pseudomonas aeruginosa AZPAE14707	amikacin	Resistant	Greece	Europe
287	287.32680	Pseudomonas aeruginosa MGL_143	rifampin	Resistant	India	Asia
287	287.1038	Pseudomonas aeruginosa AZPAE14894	colistin	Susceptible	Germany	Europe
287	287.1050	Pseudomonas aeruginosa AZPAE14882	colistin	Susceptible	Spain	Europe
287	287.8502	Pseudomonas aeruginosa strain 274	levofloxacin	Resistant	USA	North America
287	287.1132	Pseudomonas aeruginosa AZPAE14722	ceftazidime	Resistant	Italy	Europe
287	287.5956	Pseudomonas aeruginosa strain CCUG 70744	imipenem	Resistant	Sweden	Europe
287	287.12579	Pseudomonas aeruginosa strain F1796	meropenem	Resistant	Germany	Europe
287	287.7848	Pseudomonas aeruginosa strain MRSN12914	ceftazidime	Resistant	Afghanistan	Asia
287	287.882	Pseudomonas aeruginosa AZPAE15036	levofloxacin	Susceptible	China	Asia
287	287.1154	Pseudomonas aeruginosa AZPAE14699	colistin	Susceptible	USA	North America
287	287.8494	Pseudomonas aeruginosa strain 185	ciprofloxacin	Resistant	USA	North America
287	287.12523	Pseudomonas aeruginosa strain ZG205864	meropenem	Intermediate	Germany	Europe
287	287.7862	Pseudomonas aeruginosa strain MRSN11976	meropenem	Susceptible	USA	North America
287	287.1482	Pseudomonas aeruginosa strain MRSN18971	moxifloxacin	Intermediate	USA	North America
287	287.1162	Pseudomonas aeruginosa AZPAE14690	amikacin	Intermediate	Romania	Europe
287	287.12586	Pseudomonas aeruginosa strain F1789	tobramycin	Resistant	Germany	Europe
287	287.12645	Pseudomonas aeruginosa strain M70564993	ciprofloxacin	Intermediate	Germany	Europe
287	287.8034	Pseudomonas aeruginosa strain MRSN18560	levofloxacin	Susceptible	USA	North America
287	287.871	Pseudomonas aeruginosa AZPAE15047	amikacin	Resistant	Argentina	South America
287	287.12714	Pseudomonas aeruginosa strain ESP060	meropenem	Resistant	Spain	Europe
287	287.7846	Pseudomonas aeruginosa strain MRSN15566	imipenem	Resistant	USA	North America
287	287.12635	Pseudomonas aeruginosa strain F2165	tobramycin	Susceptible	Germany	Europe
287	287.12559	Pseudomonas aeruginosa strain F1659	ceftazidime	Susceptible	Germany	Europe
287	287.7841	Pseudomonas aeruginosa strain MRSN1612	amikacin	Susceptible	USA	North America
287	287.1051	Pseudomonas aeruginosa AZPAE14881	colistin	Susceptible	Spain	Europe
287	287.12466	Pseudomonas aeruginosa strain CH4681	ceftazidime	Resistant	Germany	Europe
287	287.1203	Pseudomonas aeruginosa AZPAE13879	colistin	Susceptible	Argentina	South America
287	287.12548	Pseudomonas aeruginosa strain ZG5089456	ceftazidime	Resistant	Germany	Europe
287	287.986	Pseudomonas aeruginosa AZPAE14947	colistin	Susceptible	China	Asia
287	287.12572	Pseudomonas aeruginosa strain F1712	ceftazidime	Resistant	Germany	Europe
287	287.5956	Pseudomonas aeruginosa strain CCUG 70744	ceftriaxone	Resistant	Sweden	Europe
287	287.12771	Pseudomonas aeruginosa strain PAER_8	imipenem	Intermediate	USA	North America
287	287.12737	Pseudomonas aeruginosa strain PSAE1630	meropenem	Intermediate	Germany	Europe
287	287.849	Pseudomonas aeruginosa AZPAE15069	amikacin	Susceptible	Germany	Europe
287	287.12689	Pseudomonas aeruginosa strain ESP034	tobramycin	Susceptible	Spain	Europe
287	287.1171	Pseudomonas aeruginosa AZPAE14538	meropenem	Resistant	China	Asia
287	287.12522	Pseudomonas aeruginosa strain ZG301975	meropenem	Resistant	Germany	Europe
287	287.1182	Pseudomonas aeruginosa AZPAE14441	amikacin	Susceptible	Taiwan	Asia
287	287.961	Pseudomonas aeruginosa AZPAE14973	ceftazidime	Susceptible	Germany	Europe
287	287.8502	Pseudomonas aeruginosa strain 274	colistin	Susceptible	USA	North America
287	287.1105	Pseudomonas aeruginosa AZPAE14825	colistin	Susceptible	Germany	Europe
287	287.1131	Pseudomonas aeruginosa AZPAE14723	meropenem	Resistant	Italy	Europe
287	287.903	Pseudomonas aeruginosa AZPAE15015	levofloxacin	Resistant	Germany	Europe
287	287.32664	Pseudomonas aeruginosa 20200203_MGL_24	imipenem	Resistant	India	Asia
287	287.972	Pseudomonas aeruginosa AZPAE14961	levofloxacin	Resistant	Spain	Europe
287	287.959	Pseudomonas aeruginosa AZPAE14975	meropenem	Susceptible	China	Asia
287	287.957	Pseudomonas aeruginosa AZPAE14977	meropenem	Susceptible	China	Asia
287	287.1100	Pseudomonas aeruginosa AZPAE14830	ceftazidime	Resistant	Argentina	South America
287	287.8507	Pseudomonas aeruginosa strain 63	ciprofloxacin	Resistant	USA	North America
287	287.1152	Pseudomonas aeruginosa AZPAE14701	meropenem	Susceptible	Philippines	Asia
287	287.1134	Pseudomonas aeruginosa AZPAE14720	meropenem	Resistant	Colombia	South America
287	287.12540	Pseudomonas aeruginosa strain ZG314696	ceftazidime	Susceptible	Germany	Europe
287	287.7841	Pseudomonas aeruginosa strain MRSN1612	ciprofloxacin	Susceptible	USA	North America
287	287.12692	Pseudomonas aeruginosa strain ESP039	ciprofloxacin	Resistant	Spain	Europe
287	287.4056	Pseudomonas aeruginosa strain 2330	meropenem	Susceptible	USA	North America
287	287.32663	Pseudomonas aeruginosa MGL_115	erythromycin	Resistant	India	Asia
287	287.12754	Pseudomonas aeruginosa strain PSAE1438	ciprofloxacin	Resistant	Germany	Europe
287	287.8503	Pseudomonas aeruginosa strain 322	meropenem	Resistant	USA	North America
287	287.1098	Pseudomonas aeruginosa AZPAE14832	ceftazidime	Susceptible	Argentina	South America
287	287.12498	Pseudomonas aeruginosa strain CH5464	ciprofloxacin	Resistant	Germany	Europe
287	287.1206	Pseudomonas aeruginosa AZPAE13872	colistin	Susceptible	Mexico	North America
287	287.7803	Pseudomonas aeruginosa strain MRSN436311	meropenem	Resistant	USA	North America
287	287.12506	Pseudomonas aeruginosa strain MHH0927	tobramycin	Susceptible	Germany	Europe
287	287.32665	Pseudomonas aeruginosa MGL_56	trimethoprim/sulfamethoxazole	Resistant	India	Asia
287	287.888	Pseudomonas aeruginosa AZPAE15030	colistin	Susceptible	Germany	Europe
287	287.907	Pseudomonas aeruginosa AZPAE15011	meropenem	Intermediate	Spain	Europe
287	287.12766	Pseudomonas aeruginosa strain PAER_3	imipenem	Resistant	USA	North America
287	287.979	Pseudomonas aeruginosa AZPAE14954	amikacin	Susceptible	France	Europe
287	287.32660	Pseudomonas aeruginosa MGL_119	streptomycin	Resistant	India	Asia
287	287.1134	Pseudomonas aeruginosa AZPAE14720	ceftazidime	Resistant	Colombia	South America
287	287.12610	Pseudomonas aeruginosa strain F2035	ciprofloxacin	Intermediate	Germany	Europe
287	287.7825	Pseudomonas aeruginosa strain MRSN1613	piperacillin/tazobactam	Susceptible	USA	North America
287	287.12500	Pseudomonas aeruginosa strain MHH15083	meropenem	Intermediate	Germany	Europe
287	287.969	Pseudomonas aeruginosa AZPAE14964	amikacin	Susceptible	France	Europe
287	287.961	Pseudomonas aeruginosa AZPAE14973	amikacin	Susceptible	Germany	Europe
287	287.12745	Pseudomonas aeruginosa strain PSAE1656	ciprofloxacin	Susceptible	Germany	Europe
287	287.7794	Pseudomonas aeruginosa strain MRSN8141	cefepime	Resistant	USA	North America
287	287.12629	Pseudomonas aeruginosa strain F2064	tobramycin	Resistant	Germany	Europe
287	287.1160	Pseudomonas aeruginosa AZPAE14692	ceftazidime	Resistant	USA	North America
287	287.990	Pseudomonas aeruginosa AZPAE14943	colistin	Susceptible	Colombia	South America
287	287.1019	Pseudomonas aeruginosa AZPAE14914	meropenem	Susceptible	Spain	Europe
287	287.12560	Pseudomonas aeruginosa strain F1697	ciprofloxacin	Resistant	Germany	Europe
287	287.12767	Pseudomonas aeruginosa strain PAER_4	meropenem	Resistant	USA	North America
287	287.4070	Pseudomonas aeruginosa strain 2357	meropenem	Susceptible	USA	North America
287	287.7843	Pseudomonas aeruginosa strain MRSN16847	tobramycin	Susceptible	USA	North America
287	287.12552	Pseudomonas aeruginosa strain ZG5021922	meropenem	Resistant	Germany	Europe
287	287.846	Pseudomonas aeruginosa AZPAE15072	levofloxacin	Susceptible	Germany	Europe
287	287.7776	Pseudomonas aeruginosa strain MRSN8912	levofloxacin	Resistant	USA	North America
287	287.7809	Pseudomonas aeruginosa strain MRSN3587	tobramycin	Susceptible	USA	North America
287	287.1071	Pseudomonas aeruginosa AZPAE14861	meropenem	Susceptible	Spain	Europe
287	287.7781	Pseudomonas aeruginosa strain MRSN6220	imipenem	Resistant	USA	North America
287	287.12537	Pseudomonas aeruginosa strain ZG316704	ceftazidime	Susceptible	Germany	Europe
287	287.1034	Pseudomonas aeruginosa AZPAE14899	meropenem	Susceptible	India	Asia
287	287.12491	Pseudomonas aeruginosa strain CH5591	ciprofloxacin	Resistant	Germany	Europe
287	287.12542	Pseudomonas aeruginosa strain MHH2419	tobramycin	Susceptible	Germany	Europe
287	287.32677	Pseudomonas aeruginosa MGL_147	streptomycin	Resistant	India	Asia
287	287.7805	Pseudomonas aeruginosa strain MRSN3705	piperacillin/tazobactam	Resistant	Guam	Oceania
287	287.8506	Pseudomonas aeruginosa strain 480	ciprofloxacin	Resistant	USA	North America
287	287.976	Pseudomonas aeruginosa AZPAE14957	colistin	Susceptible	Germany	Europe
287	287.7828	Pseudomonas aeruginosa strain MRSN1617	gentamicin	Susceptible	USA	North America
287	287.7804	Pseudomonas aeruginosa strain MRSN373401	piperacillin/tazobactam	Susceptible	USA	North America
287	287.32663	Pseudomonas aeruginosa MGL_115	trimethoprim/sulfamethoxazole	Resistant	India	Asia
287	287.12740	Pseudomonas aeruginosa strain PSAE1742	meropenem	Resistant	Germany	Europe
287	287.1204	Pseudomonas aeruginosa AZPAE13877	colistin	Susceptible	Romania	Europe
287	287.12490	Pseudomonas aeruginosa strain CH5597	tobramycin	Susceptible	Germany	Europe
287	287.12585	Pseudomonas aeruginosa strain F1748	tobramycin	Susceptible	Germany	Europe
287	287.12680	Pseudomonas aeruginosa strain ESP023	ceftazidime	Resistant	Spain	Europe
287	287.1225	Pseudomonas aeruginosa AZPAE12415	levofloxacin	Resistant	USA	North America
287	287.7821	Pseudomonas aeruginosa strain MRSN16740	amikacin	Susceptible	USA	North America
287	287.7801	Pseudomonas aeruginosa strain MRSN18754	ciprofloxacin	Susceptible	USA	North America
287	287.12660	Pseudomonas aeruginosa strain M70652746	meropenem	Intermediate	Germany	Europe
287	287.12649	Pseudomonas aeruginosa strain F2167	ceftazidime	Resistant	Germany	Europe
287	287.32651	Pseudomonas aeruginosa MGL_97	ciprofloxacin	Resistant	India	Asia
287	287.32676	Pseudomonas aeruginosa MGL_146	erythromycin	Resistant	India	Asia
287	287.4059	Pseudomonas aeruginosa strain 2321	imipenem	Resistant	USA	North America
287	287.12495	Pseudomonas aeruginosa strain CH5478	meropenem	Resistant	Germany	Europe
287	287.12769	Pseudomonas aeruginosa strain PAER_6	tobramycin	Resistant	USA	North America
287	287.8502	Pseudomonas aeruginosa strain 274	ciprofloxacin	Resistant	USA	North America
287	287.7805	Pseudomonas aeruginosa strain MRSN3705	levofloxacin	Resistant	Guam	Oceania
287	287.1078	Pseudomonas aeruginosa AZPAE14853	levofloxacin	Resistant	Brazil	South America
287	287.7825	Pseudomonas aeruginosa strain MRSN1613	tobramycin	Susceptible	USA	North America
287	287.12468	Pseudomonas aeruginosa strain CH5206	meropenem	Susceptible	Germany	Europe
287	287.7858	Pseudomonas aeruginosa strain MRSN11285	meropenem	Susceptible	USA	North America
287	287.1243	Pseudomonas aeruginosa AZPAE12145	meropenem	Resistant	USA	North America
287	287.12516	Pseudomonas aeruginosa strain MHH17767	ciprofloxacin	Susceptible	Germany	Europe
287	287.32676	Pseudomonas aeruginosa MGL_146	carbenicillin	Resistant	India	Asia
287	287.980	Pseudomonas aeruginosa AZPAE14953	amikacin	Susceptible	China	Asia
287	287.889	Pseudomonas aeruginosa AZPAE15029	colistin	Susceptible	France	Europe
287	287.7856	Pseudomonas aeruginosa strain MRSN1344	amikacin	Susceptible	USA	North America
287	287.12615	Pseudomonas aeruginosa strain F2020	ceftazidime	Resistant	Germany	Europe
287	287.8494	Pseudomonas aeruginosa strain 185	piperacillin	Susceptible	USA	North America
287	287.1141	Pseudomonas aeruginosa AZPAE14713	levofloxacin	Resistant	Venezuela	South America
287	287.1144	Pseudomonas aeruginosa AZPAE14710	ceftazidime	Resistant	USA	North America
287	287.32666	Pseudomonas aeruginosa 20200317_MGL_54	chloramphenicol	Resistant	India	Asia
287	287.32646	Pseudomonas aeruginosa MGL_96	streptomycin	Resistant	India	Asia
287	287.8491	Pseudomonas aeruginosa strain 125	gentamicin	Resistant	USA	North America
287	287.959	Pseudomonas aeruginosa AZPAE14975	colistin	Susceptible	China	Asia
287	287.12679	Pseudomonas aeruginosa strain ESP022	tobramycin	Susceptible	Spain	Europe
287	287.12707	Pseudomonas aeruginosa strain ESP064	ciprofloxacin	Resistant	Spain	Europe
287	287.7859	Pseudomonas aeruginosa strain MRSN12282	levofloxacin	Resistant	USA	North America
287	287.1139	Pseudomonas aeruginosa AZPAE14715	levofloxacin	Resistant	Venezuela	South America
287	287.12699	Pseudomonas aeruginosa strain ESP059	meropenem	Resistant	Spain	Europe
287	287.1135	Pseudomonas aeruginosa AZPAE14719	meropenem	Resistant	Colombia	South America
287	287.12561	Pseudomonas aeruginosa strain ZG322541	meropenem	Resistant	Germany	Europe
287	287.1163	Pseudomonas aeruginosa AZPAE14689	levofloxacin	Resistant	Mexico	North America
287	287.889	Pseudomonas aeruginosa AZPAE15029	amikacin	Resistant	France	Europe
287	287.12727	Pseudomonas aeruginosa strain ESP074	meropenem	Resistant	Spain	Europe
287	287.1101	Pseudomonas aeruginosa AZPAE14829	meropenem	Intermediate	USA	North America
287	287.1159	Pseudomonas aeruginosa AZPAE14693	colistin	Susceptible	Romania	Europe
287	287.1007	Pseudomonas aeruginosa AZPAE14926	colistin	Susceptible	Brazil	South America
287	287.1027	Pseudomonas aeruginosa AZPAE14906	levofloxacin	Susceptible	Germany	Europe
287	287.32679	Pseudomonas aeruginosa MGL_148	neomycin	Resistant	India	Asia
287	287.12583	Pseudomonas aeruginosa strain F1746	meropenem	Resistant	Germany	Europe
287	287.12514	Pseudomonas aeruginosa strain MHH17783	ceftazidime	Resistant	Germany	Europe
287	287.913	Pseudomonas aeruginosa AZPAE15005	meropenem	Susceptible	USA	North America
287	287.7771	Pseudomonas aeruginosa strain MRSN8914	meropenem	Resistant	USA	North America
287	287.1225	Pseudomonas aeruginosa AZPAE12415	amikacin	Resistant	USA	North America
287	287.12772	Pseudomonas aeruginosa strain PAER_9	imipenem	Intermediate	USA	North America
287	287.32668	Pseudomonas aeruginosa 20200317_MGL_47	rifampin	Resistant	India	Asia
287	287.1194	Pseudomonas aeruginosa AZPAE14390	levofloxacin	Susceptible	China	Asia
287	287.7773	Pseudomonas aeruginosa strain MRSN994	ciprofloxacin	Resistant	USA	North America
287	287.1301	Pseudomonas aeruginosa AZPAE12135	meropenem	Susceptible	USA	North America
287	287.984	Pseudomonas aeruginosa AZPAE14949	levofloxacin	Susceptible	Argentina	South America
287	287.8500	Pseudomonas aeruginosa strain 250	ceftazidime	Resistant	USA	North America
287	287.1233	Pseudomonas aeruginosa AZPAE12155	colistin	Susceptible	USA	North America
287	287.992	Pseudomonas aeruginosa AZPAE14941	colistin	Susceptible	China	Asia
287	287.12654	Pseudomonas aeruginosa strain M70647319	ciprofloxacin	Susceptible	Germany	Europe
287	287.998	Pseudomonas aeruginosa AZPAE14935	amikacin	Susceptible	France	Europe
287	287.12461	Pseudomonas aeruginosa strain CH4780	tobramycin	Susceptible	Germany	Europe
287	287.1148	Pseudomonas aeruginosa AZPAE14705	levofloxacin	Resistant	Greece	Europe
287	287.7845	Pseudomonas aeruginosa strain MRSN1380	ciprofloxacin	Susceptible	USA	North America
287	287.4070	Pseudomonas aeruginosa strain 2357	piperacillin/tazobactam	Susceptible	USA	North America
287	287.1061	Pseudomonas aeruginosa AZPAE14871	levofloxacin	Susceptible	Argentina	South America
287	287.1089	Pseudomonas aeruginosa AZPAE14841	meropenem	Susceptible	China	Asia
287	287.1195	Pseudomonas aeruginosa AZPAE14381	ceftazidime	Susceptible	Spain	Europe
287	287.32662	Pseudomonas aeruginosa 20200203_MGL_25	kanamycin	Resistant	India	Asia
287	287.1086	Pseudomonas aeruginosa AZPAE14844	amikacin	Susceptible	USA	North America
287	287.1215	Pseudomonas aeruginosa AZPAE13757	amikacin	Resistant	Canada	North America
287	287.1111	Pseudomonas aeruginosa AZPAE14819	amikacin	Resistant	Brazil	South America
287	287.32683	Pseudomonas aeruginosa MGL_144	rifampin	Resistant	India	Asia
287	287.32650	Pseudomonas aeruginosa MGL_99	tetracycline	Resistant	India	Asia
287	287.12470	Pseudomonas aeruginosa strain CH4916	ciprofloxacin	Susceptible	Germany	Europe
287	287.12457	Pseudomonas aeruginosa strain CH4703	meropenem	Resistant	Germany	Europe
287	287.911	Pseudomonas aeruginosa AZPAE15007	amikacin	Susceptible	Spain	Europe
287	287.7796	Pseudomonas aeruginosa strain MRSN6739	ciprofloxacin	Susceptible	USA	North America
287	287.1235	Pseudomonas aeruginosa AZPAE12153	ceftazidime	Susceptible	USA	North America
287	287.1133	Pseudomonas aeruginosa AZPAE14721	levofloxacin	Resistant	Colombia	South America
287	287.1108	Pseudomonas aeruginosa AZPAE14822	ceftazidime	Resistant	Brazil	South America
287	287.8029	Pseudomonas aeruginosa strain MRSN2144	meropenem	Susceptible	USA	North America
287	287.32645	Pseudomonas aeruginosa MGL_95	imipenem	Resistant	India	Asia
287	287.7851	Pseudomonas aeruginosa strain MRSN358800	imipenem	Resistant	USA	North America
287	287.8033	Pseudomonas aeruginosa strain MRSN317	amikacin	Susceptible	USA	North America
287	287.7780	Pseudomonas aeruginosa strain MRSN6678	cefepime	Resistant	USA	North America
287	287.12540	Pseudomonas aeruginosa strain ZG314696	tobramycin	Susceptible	Germany	Europe
287	287.12757	Pseudomonas aeruginosa strain PSAE1975	ciprofloxacin	Susceptible	Germany	Europe
287	287.12616	Pseudomonas aeruginosa strain F2017	ceftazidime	Susceptible	Germany	Europe
287	287.12636	Pseudomonas aeruginosa strain F2137	meropenem	Resistant	Germany	Europe
287	287.8034	Pseudomonas aeruginosa strain MRSN18560	aztreonam	Intermediate	USA	North America
287	287.7831	Pseudomonas aeruginosa strain MRSN14981	tobramycin	Susceptible	USA	North America
287	287.1477	Pseudomonas aeruginosastrain MRSN12121 strain MRSN 20176	ceftazidime	Resistant	Afghanistan	Asia
287	287.1024	Pseudomonas aeruginosa AZPAE14909	amikacin	Susceptible	Spain	Europe
287	287.12712	Pseudomonas aeruginosa strain ESP072	ciprofloxacin	Susceptible	Spain	Europe
287	287.7861	Pseudomonas aeruginosa strain MRSN11286	levofloxacin	Susceptible	USA	North America
287	287.7810	Pseudomonas aeruginosa strain MRSN2101	gentamicin	Susceptible	USA	North America
287	287.7819	Pseudomonas aeruginosa strain MRSN17849	ciprofloxacin	Susceptible	USA	North America
287	287.12596	Pseudomonas aeruginosa strain F1862	meropenem	Intermediate	Germany	Europe
287	287.1019	Pseudomonas aeruginosa AZPAE14914	colistin	Susceptible	Spain	Europe
287	287.1052	Pseudomonas aeruginosa AZPAE14880	levofloxacin	Resistant	Spain	Europe
287	287.32661	Pseudomonas aeruginosa MGL_120	neomycin	Resistant	India	Asia
287	287.12743	Pseudomonas aeruginosa strain PSAE1745	meropenem	Intermediate	Germany	Europe
287	287.1218	Pseudomonas aeruginosa AZPAE12422	meropenem	Susceptible	USA	North America
287	287.12445	Pseudomonas aeruginosa strain CH4489	tobramycin	Susceptible	Germany	Europe
287	287.12749	Pseudomonas aeruginosa strain PSAE1647	ciprofloxacin	Intermediate	Germany	Europe
287	287.1066	Pseudomonas aeruginosa AZPAE14866	amikacin	Susceptible	China	Asia
287	287.1167	Pseudomonas aeruginosa AZPAE14566	amikacin	Susceptible	China	Asia
287	287.12769	Pseudomonas aeruginosa strain PAER_6	ceftolozane/tazobactam	Resistant	USA	North America
287	287.1174	Pseudomonas aeruginosa AZPAE14526	meropenem	Susceptible	Spain	Europe
287	287.7782	Pseudomonas aeruginosa strain MRSN5524	aztreonam	Resistant	USA	North America
287	287.12557	Pseudomonas aeruginosa strain F1688	ciprofloxacin	Resistant	Germany	Europe
287	287.5956	Pseudomonas aeruginosa strain CCUG 70744	ertapenem	Resistant	Sweden	Europe
287	287.12517	Pseudomonas aeruginosa strain MHH17247	meropenem	Resistant	Germany	Europe
287	287.7862	Pseudomonas aeruginosa strain MRSN11976	amikacin	Susceptible	USA	North America
287	287.1168	Pseudomonas aeruginosa AZPAE14557	meropenem	Resistant	Germany	Europe
287	287.7833	Pseudomonas aeruginosa strain MRSN351791	levofloxacin	Resistant	USA	North America
287	287.12476	Pseudomonas aeruginosa strain CH4862	ceftazidime	Susceptible	Germany	Europe
287	287.7788	Pseudomonas aeruginosa strain MRSN443463	imipenem	Susceptible	USA	North America
287	287.968	Pseudomonas aeruginosa AZPAE14965	colistin	Susceptible	France	Europe
287	287.12530	Pseudomonas aeruginosa strain ZG205694	tobramycin	Susceptible	Germany	Europe
287	287.1148	Pseudomonas aeruginosa AZPAE14705	colistin	Susceptible	Greece	Europe
287	287.12599	Pseudomonas aeruginosa strain F2000	meropenem	Resistant	Germany	Europe
287	287.12519	Pseudomonas aeruginosa strain MHH16951	ceftazidime	Resistant	Germany	Europe
287	287.995	Pseudomonas aeruginosa AZPAE14938	colistin	Susceptible	France	Europe
287	287.7844	Pseudomonas aeruginosa strain MRSN15753	imipenem	Resistant	USA	North America
287	287.1157	Pseudomonas aeruginosa AZPAE14695	amikacin	Susceptible	Israel	Asia
287	287.957	Pseudomonas aeruginosa AZPAE14977	colistin	Susceptible	China	Asia
287	287.32667	Pseudomonas aeruginosa 20200317_MGL_53	spectinomycin	Resistant	India	Asia
287	287.32672	Pseudomonas aeruginosa 20200317_MGL_46	streptomycin	Resistant	India	Asia
287	287.12623	Pseudomonas aeruginosa strain F2081	tobramycin	Susceptible	Germany	Europe
287	287.876	Pseudomonas aeruginosa AZPAE15042	levofloxacin	Susceptible	Germany	Europe
287	287.1182	Pseudomonas aeruginosa AZPAE14441	colistin	Susceptible	Taiwan	Asia
287	287.8493	Pseudomonas aeruginosa strain 184	piperacillin	Intermediate	USA	North America
287	287.7814	Pseudomonas aeruginosa strain MRSN1906	ciprofloxacin	Resistant	USA	North America
287	287.32672	Pseudomonas aeruginosa 20200317_MGL_46	ampicillin	Resistant	India	Asia
287	287.12524	Pseudomonas aeruginosa strain ZG205710	meropenem	Susceptible	Germany	Europe
287	287.7809	Pseudomonas aeruginosa strain MRSN3587	levofloxacin	Susceptible	USA	North America
287	287.4056	Pseudomonas aeruginosa strain 2330	aztreonam	Intermediate	USA	North America
287	287.12556	Pseudomonas aeruginosa strain F1689	tobramycin	Susceptible	Germany	Europe
287	287.7837	Pseudomonas aeruginosa strain MRSN1925	ciprofloxacin	Susceptible	USA	North America
287	287.12714	Pseudomonas aeruginosa strain ESP060	ciprofloxacin	Susceptible	Spain	Europe
287	287.912	Pseudomonas aeruginosa AZPAE15006	colistin	Susceptible	USA	North America
287	287.7845	Pseudomonas aeruginosa strain MRSN1380	piperacillin/tazobactam	Susceptible	USA	North America
287	287.851	Pseudomonas aeruginosa AZPAE15067	levofloxacin	Susceptible	Germany	Europe
287	287.12627	Pseudomonas aeruginosa strain F2097	ciprofloxacin	Resistant	Germany	Europe
287	287.861	Pseudomonas aeruginosa AZPAE15057	meropenem	Susceptible	China	Asia
287	287.1032	Pseudomonas aeruginosa AZPAE14901	levofloxacin	Susceptible	India	Asia
287	287.8490	Pseudomonas aeruginosa strain 122	amikacin	Susceptible	USA	North America
287	287.12531	Pseudomonas aeruginosa strain ZG8038581181	meropenem	Resistant	Germany	Europe
287	287.12770	Pseudomonas aeruginosa strain PAER_7	meropenem	Resistant	USA	North America
287	287.32670	Pseudomonas aeruginosa 20200317_MGL_50	carbenicillin	Resistant	India	Asia
287	287.7782	Pseudomonas aeruginosa strain MRSN5524	meropenem	Resistant	USA	North America
287	287.12508	Pseudomonas aeruginosa strain CH5688	ciprofloxacin	Resistant	Germany	Europe
287	287.32677	Pseudomonas aeruginosa MGL_147	ciprofloxacin	Resistant	India	Asia
287	287.8490	Pseudomonas aeruginosa strain 122	cefepime	Resistant	USA	North America
287	287.12678	Pseudomonas aeruginosa strain ESP024	tobramycin	Susceptible	Spain	Europe
287	287.1056	Pseudomonas aeruginosa AZPAE14876	amikacin	Susceptible	USA	North America
287	287.973	Pseudomonas aeruginosa AZPAE14960	meropenem	Susceptible	Spain	Europe
287	287.1117	Pseudomonas aeruginosa AZPAE14813	meropenem	Susceptible	India	Asia
287	287.7821	Pseudomonas aeruginosa strain MRSN16740	ceftazidime	Susceptible	USA	North America
287	287.1011	Pseudomonas aeruginosa AZPAE14922	ceftazidime	Resistant	France	Europe
287	287.7837	Pseudomonas aeruginosa strain MRSN1925	meropenem	Susceptible	USA	North America
287	287.32646	Pseudomonas aeruginosa MGL_96	chloramphenicol	Resistant	India	Asia
287	287.12471	Pseudomonas aeruginosa strain CH5193	ciprofloxacin	Resistant	Germany	Europe
287	287.12693	Pseudomonas aeruginosa strain ESP037	meropenem	Susceptible	Spain	Europe
287	287.32672	Pseudomonas aeruginosa 20200317_MGL_46	doxycycline	Resistant	India	Asia
287	287.7830	Pseudomonas aeruginosa strain MRSN15678	meropenem	Resistant	USA	North America
287	287.32651	Pseudomonas aeruginosa MGL_97	kanamycin	Resistant	India	Asia
287	287.12658	Pseudomonas aeruginosa strain ESP002	ciprofloxacin	Susceptible	Spain	Europe
287	287.1127	Pseudomonas aeruginosa AZPAE14727	meropenem	Resistant	USA	North America
287	287.7808	Pseudomonas aeruginosa strain MRSN2444	meropenem	Resistant	USA	North America
287	287.7829	Pseudomonas aeruginosa strain MRSN1388	tobramycin	Susceptible	USA	North America
287	287.7811	Pseudomonas aeruginosa strain MRSN23861	meropenem	Resistant	USA	North America
287	287.1203	Pseudomonas aeruginosa AZPAE13879	amikacin	Susceptible	Argentina	South America
287	287.32665	Pseudomonas aeruginosa MGL_56	penicillin	Resistant	India	Asia
287	287.1015	Pseudomonas aeruginosa AZPAE14918	amikacin	Susceptible	Spain	Europe
287	287.8033	Pseudomonas aeruginosa strain MRSN317	ceftazidime	Resistant	USA	North America
287	287.7826	Pseudomonas aeruginosa strain MRSN1601	piperacillin/tazobactam	Susceptible	USA	North America
287	287.7823	Pseudomonas aeruginosa strain MRSN16383	levofloxacin	Resistant	USA	North America
287	287.1113	Pseudomonas aeruginosa AZPAE14817	colistin	Susceptible	France	Europe
287	287.12489	Pseudomonas aeruginosa strain CH5550	ceftazidime	Susceptible	Germany	Europe
287	287.905	Pseudomonas aeruginosa AZPAE15013	colistin	Susceptible	Germany	Europe
287	287.7800	Pseudomonas aeruginosa strain MRSN25678	aztreonam	Resistant	USA	North America
287	287.961	Pseudomonas aeruginosa AZPAE14973	meropenem	Intermediate	Germany	Europe
287	287.12717	Pseudomonas aeruginosa strain ESP057	ciprofloxacin	Intermediate	Spain	Europe
287	287.1053	Pseudomonas aeruginosa AZPAE14879	levofloxacin	Resistant	USA	North America
287	287.1052	Pseudomonas aeruginosa AZPAE14880	colistin	Susceptible	Spain	Europe
287	287.929	Pseudomonas aeruginosa AZPAE14989	levofloxacin	Resistant	Hong Kong	Asia
287	287.12587	Pseudomonas aeruginosa strain F1787	tobramycin	Resistant	Germany	Europe
287	287.1139	Pseudomonas aeruginosa AZPAE14715	colistin	Susceptible	Venezuela	South America
287	287.32671	Pseudomonas aeruginosa MGL_1610	spectinomycin	Resistant	India	Asia
287	287.12708	Pseudomonas aeruginosa strain ESP066	tobramycin	Susceptible	Spain	Europe
287	287.880	Pseudomonas aeruginosa AZPAE15038	ceftazidime	Susceptible	France	Europe
287	287.8498	Pseudomonas aeruginosa strain 213	aztreonam	Resistant	USA	North America
287	287.12768	Pseudomonas aeruginosa strain PAER_5	gentamicin	Resistant	USA	North America
287	287.1122	Pseudomonas aeruginosa AZPAE14732	ceftazidime	Resistant	USA	North America
287	287.1220	Pseudomonas aeruginosa AZPAE12420	ceftazidime	Susceptible	USA	North America
287	287.7832	Pseudomonas aeruginosa strain MRSN409937	cefepime	Resistant	USA	North America
287	287.1134	Pseudomonas aeruginosa AZPAE14720	amikacin	Resistant	Colombia	South America
287	287.12769	Pseudomonas aeruginosa strain PAER_6	ceftazidime	Resistant	USA	North America
287	287.7816	Pseudomonas aeruginosa strain MRSN1899	tobramycin	Susceptible	USA	North America
287	287.1164	Pseudomonas aeruginosa AZPAE14688	meropenem	Resistant	Mexico	North America
287	287.960	Pseudomonas aeruginosa AZPAE14974	meropenem	Susceptible	Germany	Europe
287	287.7804	Pseudomonas aeruginosa strain MRSN373401	imipenem	Resistant	USA	North America
287	287.32666	Pseudomonas aeruginosa 20200317_MGL_54	neomycin	Resistant	India	Asia
287	287.12649	Pseudomonas aeruginosa strain F2167	tobramycin	Resistant	Germany	Europe
287	287.8034	Pseudomonas aeruginosa strain MRSN18560	imipenem	Susceptible	USA	North America
287	287.1149	Pseudomonas aeruginosa AZPAE14704	amikacin	Susceptible	Greece	Europe
287	287.1123	Pseudomonas aeruginosa AZPAE14731	meropenem	Resistant	Italy	Europe
287	287.1231	Pseudomonas aeruginosa AZPAE12409	levofloxacin	Susceptible	USA	North America
287	287.12747	Pseudomonas aeruginosa strain PSAE1651	ciprofloxacin	Intermediate	Germany	Europe
287	287.12554	Pseudomonas aeruginosa strain Vb3320	tobramycin	Susceptible	Germany	Europe
287	287.12614	Pseudomonas aeruginosa strain F2054	tobramycin	Resistant	Germany	Europe
287	287.12681	Pseudomonas aeruginosa strain ESP020	ciprofloxacin	Susceptible	Spain	Europe
287	287.7795	Pseudomonas aeruginosa strain MRSN8130	tobramycin	Resistant	USA	North America
287	287.878	Pseudomonas aeruginosa AZPAE15040	amikacin	Susceptible	Germany	Europe
287	287.8875	Pseudomonas aeruginosa strain MRSN 17623	amikacin	Resistant	USA	North America
287	287.7852	Pseudomonas aeruginosa strain MRSN11538	levofloxacin	Susceptible	USA	North America
287	287.12543	Pseudomonas aeruginosa strain ZG302383	ceftazidime	Susceptible	Germany	Europe
287	287.8488	Pseudomonas aeruginosa strain 115	ciprofloxacin	Susceptible	USA	North America
287	287.1112	Pseudomonas aeruginosa AZPAE14818	colistin	Susceptible	France	Europe
287	287.32669	Pseudomonas aeruginosa 20200317_MGL_49	chloramphenicol	Resistant	India	Asia
287	287.7806	Pseudomonas aeruginosa strain MRSN29192	imipenem	Intermediate	USA	North America
287	287.12583	Pseudomonas aeruginosa strain F1746	ciprofloxacin	Resistant	Germany	Europe
287	287.7850	Pseudomonas aeruginosa strain MRSN12365	ciprofloxacin	Intermediate	USA	North America
287	287.8491	Pseudomonas aeruginosa strain 125	colistin	Susceptible	USA	North America
287	287.32658	Pseudomonas aeruginosa 20200203_MGL_28	ciprofloxacin	Resistant	India	Asia
287	287.7843	Pseudomonas aeruginosa strain MRSN16847	amikacin	Susceptible	USA	North America
287	287.12615	Pseudomonas aeruginosa strain F2020	tobramycin	Susceptible	Germany	Europe
287	287.4066	Pseudomonas aeruginosa strain 6003	cefepime	Intermediate	USA	North America
287	287.1042	Pseudomonas aeruginosa AZPAE14890	meropenem	Resistant	France	Europe
287	287.7817	Pseudomonas aeruginosa strain MRSN1902	ciprofloxacin	Susceptible	USA	North America
287	287.1006	Pseudomonas aeruginosa AZPAE14927	meropenem	Susceptible	Brazil	South America
287	287.8032	Pseudomonas aeruginosa strain MRSN18803	imipenem	Susceptible	USA	North America
287	287.7806	Pseudomonas aeruginosa strain MRSN29192	piperacillin/tazobactam	Resistant	USA	North America
287	287.12462	Pseudomonas aeruginosa strain CH4766	meropenem	Resistant	Germany	Europe
287	287.32650	Pseudomonas aeruginosa MGL_99	penicillin	Resistant	India	Asia
287	287.32684	Pseudomonas aeruginosa MGL_139	penicillin	Resistant	India	Asia
287	287.1247	Pseudomonas aeruginosa AZPAE12140	levofloxacin	Susceptible	USA	North America
287	287.12759	Pseudomonas aeruginosa strain PSAE2139	ceftazidime	Resistant	Romania	Europe
287	287.1166	Pseudomonas aeruginosa AZPAE14570	amikacin	Susceptible	Germany	Europe
287	287.7798	Pseudomonas aeruginosa strain MRSN435288	amikacin	Susceptible	USA	North America
287	287.12449	Pseudomonas aeruginosa strain CH4549	tobramycin	Susceptible	Germany	Europe
287	287.32679	Pseudomonas aeruginosa MGL_148	nalidixic acid	Resistant	India	Asia
287	287.1237	Pseudomonas aeruginosa AZPAE12151	meropenem	Intermediate	USA	North America
287	287.1018	Pseudomonas aeruginosa AZPAE14915	amikacin	Intermediate	Spain	Europe
287	287.1139	Pseudomonas aeruginosa AZPAE14715	ceftazidime	Resistant	Venezuela	South America
287	287.1157	Pseudomonas aeruginosa AZPAE14695	meropenem	Susceptible	Israel	Asia
287	287.32682	Pseudomonas aeruginosa MGL_140	imipenem	Resistant	India	Asia
287	287.7772	Pseudomonas aeruginosa strain MRSN8915	tobramycin	Resistant	USA	North America
287	287.12721	Pseudomonas aeruginosa strain ESP076	ceftazidime	Resistant	Spain	Europe
287	287.7839	Pseudomonas aeruginosa strain MRSN18562	aztreonam	Intermediate	USA	North America
287	287.12535	Pseudomonas aeruginosa strain ZG302432	ceftazidime	Susceptible	Germany	Europe
287	287.12559	Pseudomonas aeruginosa strain F1659	meropenem	Intermediate	Germany	Europe
287	287.1045	Pseudomonas aeruginosa AZPAE14887	colistin	Susceptible	Croatia	Europe
287	287.7796	Pseudomonas aeruginosa strain MRSN6739	levofloxacin	Susceptible	USA	North America
287	287.7858	Pseudomonas aeruginosa strain MRSN11285	levofloxacin	Susceptible	USA	North America
287	287.12495	Pseudomonas aeruginosa strain CH5478	ceftazidime	Intermediate	Germany	Europe
287	287.4054	Pseudomonas aeruginosa strain 2320	aztreonam	Susceptible	USA	North America
287	287.1082	Pseudomonas aeruginosa AZPAE14848	amikacin	Susceptible	France	Europe
287	287.1088	Pseudomonas aeruginosa AZPAE14842	levofloxacin	Resistant	USA	North America
287	287.12692	Pseudomonas aeruginosa strain ESP039	meropenem	Susceptible	Spain	Europe
287	287.884	Pseudomonas aeruginosa AZPAE15034	levofloxacin	Resistant	Spain	Europe
287	287.8493	Pseudomonas aeruginosa strain 184	levofloxacin	Resistant	USA	North America
287	287.32650	Pseudomonas aeruginosa MGL_99	ampicillin	Resistant	India	Asia
287	287.7817	Pseudomonas aeruginosa strain MRSN1902	gentamicin	Susceptible	USA	North America
287	287.1136	Pseudomonas aeruginosa AZPAE14718	meropenem	Intermediate	USA	North America
287	287.32653	Pseudomonas aeruginosa MGL_108	erythromycin	Resistant	India	Asia
287	287.1028	Pseudomonas aeruginosa AZPAE14905	meropenem	Susceptible	Germany	Europe
287	287.1039	Pseudomonas aeruginosa AZPAE14893	meropenem	Susceptible	France	Europe
287	287.1111	Pseudomonas aeruginosa AZPAE14819	meropenem	Resistant	Brazil	South America
287	287.7845	Pseudomonas aeruginosa strain MRSN1380	ceftazidime	Susceptible	USA	North America
287	287.847	Pseudomonas aeruginosa AZPAE15071	levofloxacin	Susceptible	Germany	Europe
287	287.12630	Pseudomonas aeruginosa strain F2055	meropenem	Resistant	Germany	Europe
287	287.883	Pseudomonas aeruginosa AZPAE15035	meropenem	Resistant	Spain	Europe
287	287.1482	Pseudomonas aeruginosa strain MRSN18971	ciprofloxacin	Susceptible	USA	North America
287	287.1068	Pseudomonas aeruginosa AZPAE14864	levofloxacin	Susceptible	India	Asia
287	287.1126	Pseudomonas aeruginosa AZPAE14728	ceftazidime	Resistant	USA	North America
287	287.7822	Pseudomonas aeruginosa strain MRSN1688	levofloxacin	Susceptible	USA	North America
287	287.926	Pseudomonas aeruginosa AZPAE14992	colistin	Susceptible	Germany	Europe
287	287.7861	Pseudomonas aeruginosa strain MRSN11286	tobramycin	Susceptible	USA	North America
287	287.1126	Pseudomonas aeruginosa AZPAE14728	colistin	Susceptible	USA	North America
287	287.12630	Pseudomonas aeruginosa strain F2055	ceftazidime	Resistant	Germany	Europe
287	287.12528	Pseudomonas aeruginosa strain ZG302368	ceftazidime	Susceptible	Germany	Europe
287	287.1023	Pseudomonas aeruginosa AZPAE14910	levofloxacin	Susceptible	India	Asia
287	287.1131	Pseudomonas aeruginosa AZPAE14723	ceftazidime	Susceptible	Italy	Europe
287	287.5956	Pseudomonas aeruginosa strain CCUG 70744	vancomycin	Resistant	Sweden	Europe
287	287.892	Pseudomonas aeruginosa AZPAE15026	amikacin	Susceptible	Colombia	South America
287	287.1071	Pseudomonas aeruginosa AZPAE14861	amikacin	Susceptible	Spain	Europe
287	287.8494	Pseudomonas aeruginosa strain 185	levofloxacin	Resistant	USA	North America
287	287.32647	Pseudomonas aeruginosa MGL_100	penicillin	Resistant	India	Asia
287	287.7832	Pseudomonas aeruginosa strain MRSN409937	imipenem	Susceptible	USA	North America
287	287.12624	Pseudomonas aeruginosa strain F2065	ciprofloxacin	Intermediate	Germany	Europe
287	287.12540	Pseudomonas aeruginosa strain ZG314696	meropenem	Susceptible	Germany	Europe
287	287.863	Pseudomonas aeruginosa AZPAE15055	levofloxacin	Susceptible	Colombia	South America
287	287.1248	Pseudomonas aeruginosa AZPAE12138	ceftazidime	Susceptible	USA	North America
287	287.849	Pseudomonas aeruginosa AZPAE15069	ceftazidime	Resistant	Germany	Europe
287	287.1153	Pseudomonas aeruginosa AZPAE14700	colistin	Susceptible	Philippines	Asia
287	287.12608	Pseudomonas aeruginosa strain F1979	ceftazidime	Resistant	Germany	Europe
287	287.7797	Pseudomonas aeruginosa strain MRSN5508	ciprofloxacin	Intermediate	USA	North America
287	287.1042	Pseudomonas aeruginosa AZPAE14890	colistin	Susceptible	France	Europe
287	287.32659	Pseudomonas aeruginosa 20200203_MGL_31	chloramphenicol	Resistant	India	Asia
287	287.8500	Pseudomonas aeruginosa strain 250	ciprofloxacin	Resistant	USA	North America
[truncated: 4,957 more rows]
