# Supplementary material for: PaVarDB: a database and web platform for missense variant analysis in Pseudomonas aeruginosa using an end-to-end BVbase pipeline
Source: Database (Oxford). 2026 Mar 24;2026:baag014. doi: 10.1093/database/baag014 (PMC13010064; doi:10.1093/database/baag014)
Supplement: baag014_Supplemental_Files [file baag014_supplemental_files.zip › S2_PA1874_Genome_count.csv]

aa_pos	unique_aa_changes	aa_change_counts
2	1	Ser-Thr:9
9	1	Pro-Ser:9
12	1	Gln-Lys:31
22	1	Val-Ile:9
27	1	Ile-Met:31
28	1	Leu-Ile:9
29	2	Lys-Asn:9 | Lys-Gln:9
36	1	Val-Ile:1600
37	2	Ala-Ser:1 | Ala-Val:1
40	1	Val-Ile:25
43	1	Glu-Asp:9
44	1	Ser-Ala:9
64	2	Ser-Arg:9 | Ser-Thr:9
69	1	Asn-Asp:9
75	1	Gln-Leu:1
77	2	Ser-Phe:1 | Ser-Pro:3
87	1	Lys-Gln:9
94	1	Pro-Leu:1
95	1	Pro-Ser:4
98	1	Ala-Val:1
100	1	Gly-Ala:1
101	1	Pro-Ser:4
122	1	Gly-Ser:4
123	1	Val-Leu:9
130	1	Gly-Arg:12
135	1	Val-Ile:9
139	1	Ala-Val:9
142	1	Ala-Gly:9
144	1	Val-Ala:1
146	1	Ile-Leu:9
150	1	Ser-Gly:14
165	1	Thr-Pro:1
174	1	Lys-Glu:1
175	1	Ile-Val:8
181	2	Ser-Arg:1 | Ser-Gly:8
191	1	Ser-Arg:1
192	1	Val-Ala:4
197	1	Asn-Ser:9
202	1	Pro-Leu:1
204	2	Leu-Ile:8 | Leu-Val:52
210	1	Ala-Ser:14
212	1	Gly-Ser:1
215	1	Thr-Pro:1
217	1	Pro-Ser:4
219	1	Asn-Thr:2
224	1	Asn-Asp:3
226	1	Gln-Glu:588
229	2	Thr-Ala:2 | Thr-Ile:7
231	1	Val-Met:589
239	4	Ala-Asp:8 | Ala-Gly:1 | Ala-Ser:2 | Ala-Thr:9
240	1	Ser-Arg:2
241	1	Pro-Leu:1
243	1	Ala-Thr:7
244	1	Gln-Pro:9
246	2	Thr-Ala:7 | Thr-Ile:12
249	1	Asp-Asn:1
250	2	Thr-Ala:2 | Thr-Asn:1
256	1	Ala-Thr:1
257	1	Thr-Pro:1
258	2	Asp-Glu:7 | Asp-Gly:7
259	1	Val-Ala:1
262	2	Ala-Thr:275 | Ala-Val:1
264	1	Asp-Gly:273
266	1	Ser-Gly:7
267	2	Ser-Gly:1 | Ser-Ile:1
268	1	Val-Leu:2
269	3	Thr-Ile:280 | Thr-Pro:1 | Thr-Ser:3
271	2	Lys-Asn:39 | Lys-Thr:1
274	2	Pro-Ala:1 | Pro-Ser:4
276	2	Ser-Ala:49 | Ser-Leu:1
277	1	Thr-Met:1
278	1	Val-Met:1
282	1	Thr-Ser:4
283	1	Asp-Asn:4
285	1	Asp-Asn:1
287	2	Gln-His:1 | Gln-Lys:1
291	1	Thr-Ser:2
293	1	Val-Met:51
294	1	Val-Ile:1
297	1	Gly-Asp:51
299	1	Ser-Asn:27
305	1	Asn-Thr:1
306	1	Pro-Ala:1
308	1	Leu-Met:1
314	1	Val-Leu:1
317	2	Ile-Met:4 | Ile-Val:4
322	1	Ala-Ser:7
325	3	Asn-Asp:3 | Asn-Ile:3 | Asn-Ser:101
326	1	Ser-Gly:1
327	1	Thr-Pro:8
328	1	Pro-Gln:3
329	1	Val-Ala:3
331	1	Val-Ala:2
336	2	Thr-Ile:2 | Thr-Ser:2
337	1	Thr-Pro:2
338	1	Ala-Asp:2
340	1	Ala-Val:2
341	2	Pro-Arg:1 | Pro-Ser:1
344	2	Asp-Glu:3 | Asp-Gly:3
346	2	Gln-Glu:1 | Gln-Leu:1
348	2	Ala-Thr:11 | Ala-Val:13
350	1	Asp-Gly:10
352	1	Ser-Gly:3
353	2	Ser-Gly:2 | Ser-Ile:2
354	2	Val-Leu:2 | Val-Phe:1
355	2	Thr-Ile:16 | Thr-Ser:20
357	2	Asn-Lys:66 | Asn-Thr:2
359	1	Glu-Asp:1
360	1	Pro-Ala:2
361	2	Gly-Asp:1 | Gly-Val:1
362	3	Ala-Ser:51 | Ala-Thr:1 | Ala-Val:2
363	2	Thr-Ala:29 | Thr-Asn:1
364	1	Val-Ile:2
366	1	Val-Ala:1
368	1	Thr-Ser:3
369	1	Asp-Asn:3
371	2	Asp-Asn:2 | Asp-Gly:1
373	2	Gln-His:2 | Gln-Lys:2
374	1	Pro-Thr:4
375	2	Asp-Glu:2 | Asp-His:2
377	2	Thr-Ala:1 | Thr-Ser:2
379	1	Val-Ala:1
380	1	Val-Ala:2
381	1	Gly-Asp:2
382	2	Pro-Ala:2 | Pro-Ser:3
383	2	Gly-Asp:339 | Gly-Ser:2
385	1	Ser-Asn:335
386	1	Phe-Leu:2
388	1	Val-Leu:2
390	1	Leu-Gln:1
391	1	Asn-Thr:3
393	1	Pro-Leu:66
394	1	Leu-Val:2
395	2	Thr-Ala:2 | Thr-Asn:1
397	1	Gly-Cys:2
398	2	Glu-Gln:3 | Glu-Gly:2
399	1	Thr-Met:4
401	1	Thr-Ala:1
403	2	Ile-Met:4 | Ile-Val:51
405	2	Thr-Ala:3 | Thr-Ile:3
407	1	Pro-Ala:3
408	1	Ala-Val:1
409	1	Gly-Val:1
411	1	Ser-Asn:81
412	1	Ser-Gly:1
413	2	Thr-Ile:2 | Thr-Pro:12
414	1	Pro-Ser:2
415	1	Val-Ile:2
417	2	Ala-Thr:2 | Ala-Val:4
418	1	Glu-Asp:2
419	1	Ala-Gly:2
420	1	Pro-Ala:2
421	1	Asp-Gly:1
422	1	Phe-Val:1
423	1	Pro-Ala:1
426	1	Pro-His:1
427	3	Gln-Arg:1 | Gln-Glu:4 | Gln-Leu:3
428	1	Val-Ile:3
429	2	Asn-Asp:3 | Asn-Lys:3
430	1	Ala-Pro:3
432	2	Asn-His:1 | Asn-Thr:1
435	3	Val-Ala:7 | Val-Asp:3 | Val-Ile:7
440	1	Ala-Val:1
442	1	Ala-Pro:3
445	2	Thr-Ala:2 | Thr-Ser:3
446	2	Ile-Leu:7 | Ile-Ser:3
448	1	Ile-Met:3
451	1	Gly-Asp:1
453	1	Gly-Ser:5
455	1	Pro-Ser:1
459	3	Thr-Ala:2 | Thr-Ile:1 | Thr-Ser:3
460	1	Ser-Thr:32
461	1	Ala-Thr:10
463	2	Ala-Asp:1 | Ala-Gly:7
464	1	Asn-Ser:27
466	1	Asn-Ser:97
468	2	Ser-Cys:4 | Ser-Thr:18
470	2	Thr-Ala:1 | Thr-Pro:2
472	1	Gly-Ala:7
473	2	Ser-Gly:1 | Ser-Ile:1
476	2	Pro-Ala:1 | Pro-Leu:1
483	1	Val-Ala:1
484	2	Val-Ala:1 | Val-Met:1
485	2	Ala-Asp:1 | Ala-Gly:1
486	2	Arg-Ser:1 | Arg-Thr:1
488	3	Ala-Pro:1 | Ala-Thr:3 | Ala-Val:1
489	2	Ala-Ser:1 | Ala-Val:5
492	1	Ser-Thr:1
495	1	Ala-Pro:4
496	2	Thr-Ala:5 | Thr-Ser:1
497	2	Ser-Cys:5 | Ser-Thr:5
498	2	Ile-Thr:1 | Ile-Val:4
502	1	Gly-Ala:4
506	3	Asn-Asp:4 | Asn-Ser:949 | Asn-Thr:5
507	1	Ala-Thr:5
509	2	Val-Ala:5 | Val-Met:5
511	2	Glu-Asp:5 | Glu-Lys:1
512	1	Pro-Leu:16
517	3	Glu-Asp:7 | Glu-Gly:1 | Glu-Lys:1
518	1	Leu-Phe:1
524	1	Pro-Leu:2
526	2	Ser-Gly:4 | Ser-Thr:4
527	2	Ser-Arg:1 | Ser-Thr:5
529	1	Thr-Ile:1
531	1	Thr-Ala:1
532	1	Asp-Glu:1
535	1	Gly-Asp:1
537	1	Pro-Thr:6
538	1	Ile-Thr:1
539	1	Gly-Ala:1
540	1	Gln-Glu:1
541	3	Thr-Ala:12 | Thr-Ile:12 | Thr-Pro:1
542	3	Thr-Ile:1 | Thr-Pro:1 | Thr-Ser:2
545	1	Ala-Gly:5
546	1	Asn-Ser:5
550	1	Ser-Thr:13
551	2	Phe-Leu:2 | Phe-Tyr:1
554	3	Ser-Ala:1 | Ser-Cys:4 | Ser-Thr:4
555	1	Thr-Ile:1
557	2	Leu-Met:2 | Leu-Phe:2
558	1	Pro-Ala:3
559	1	Asp-Asn:6
561	1	Thr-Ala:1
563	1	Val-Ala:1
564	1	Asn-Asp:1
568	2	Arg-Lys:2 | Arg-Thr:4
569	1	Asp-Ala:4
570	2	Ala-Gly:1 | Ala-Thr:4
571	1	Ala-Val:1
574	3	Ser-Gly:8 | Ser-Ile:3 | Ser-Thr:4
576	1	Pro-Ser:7
577	2	Pro-Ala:2 | Pro-Arg:2
578	1	Ala-Thr:1
581	1	Thr-Ile:5
586	1	Ala-Ser:1
587	1	Pro-Gln:1
589	1	Thr-Pro:1
590	1	Pro-Ala:1
591	3	Thr-Ala:8 | Thr-Ile:15 | Thr-Ser:1
593	2	Asp-Asn:10 | Asp-Gly:1
594	2	Pro-Leu:1 | Pro-Ser:3
596	1	Asn-Asp:1
598	1	Thr-Arg:3
599	1	Thr-Asn:1
600	1	Leu-Phe:91
601	1	Ser-Cys:2
605	1	Glu-Gln:1
606	1	Pro-Leu:2
607	1	Gly-Asp:4
608	2	Ser-Gly:972 | Ser-Thr:973
609	2	Ser-Arg:23 | Ser-Thr:996
611	2	Thr-Ile:23 | Thr-Ser:2
613	2	Thr-Ala:137 | Thr-Ile:1
616	1	Asn-Tyr:1
621	1	Gly-Ala:23
622	2	Gln-Glu:23 | Gln-Pro:1
623	1	Val-Ile:1
624	1	Thr-Ile:21
629	2	Gly-Cys:1 | Gly-Val:1
630	1	Asn-Asp:1
632	1	Thr-Ser:44
633	1	Phe-Tyr:258
634	1	Thr-Pro:1
635	1	Pro-Leu:1
636	4	Ser-Asn:1 | Ser-Cys:266 | Ser-Gly:29 | Ser-Thr:277
637	2	Thr-Lys:1 | Thr-Pro:1
639	2	Leu-Met:260 | Leu-Phe:260
640	3	Pro-Ala:283 | Pro-Ser:22 | Pro-Thr:1
641	1	Asn-Asp:34
645	1	Val-Ile:1
646	1	Asn-Thr:1
649	1	Ala-Val:1
650	1	Thr-Ser:13
652	2	Pro-Ala:264 | Pro-Arg:1
653	2	Ser-Ala:264 | Ser-Thr:8
656	3	Ala-Gly:258 | Ala-Thr:281 | Ala-Val:3
657	1	Ser-Arg:5
658	5	Ser-Ala:15 | Ser-Leu:9 | Ser-Pro:325 | Ser-Thr:1 | Ser-Trp:2
659	3	Pro-Ala:254 | Pro-Arg:259 | Pro-Gln:2
660	1	Ala-Gly:3
661	2	Ser-Arg:3 | Ser-Thr:3
662	2	Val-Ala:9 | Val-Ile:22
664	1	Val-Ala:1
665	1	Asp-Glu:1
666	2	Ala-Gly:1 | Ala-Ser:269
667	2	Val-Glu:253 | Val-Leu:253
670	2	Ala-Asp:1 | Ala-Thr:2
671	1	Thr-Ala:268
673	4	Val-Ala:1 | Val-Glu:1 | Val-Leu:1 | Val-Met:1
674	2	Val-Ile:8 | Val-Leu:73
676	3	Pro-Ala:1 | Pro-Leu:1 | Pro-Ser:1
680	4	Thr-Ala:9 | Thr-Ile:4 | Thr-Pro:1 | Thr-Ser:260
681	4	Thr-Ala:10 | Thr-Arg:1 | Thr-Lys:6 | Thr-Met:4
682	2	Leu-Ile:10 | Leu-Val:1
685	1	Thr-Ser:1
688	1	Pro-Ala:4
690	2	Ala-Gly:17 | Ala-Thr:17
691	2	Thr-Ile:1 | Thr-Ser:13
693	2	Thr-Ile:2 | Thr-Ser:5
695	1	Thr-Ala:43
696	1	Asp-Asn:3
697	1	Gly-Ala:3
698	2	Asn-Asp:3 | Asn-Ser:18
700	2	Asn-Asp:6 | Asn-Thr:6
701	1	Pro-Ser:1
703	1	Gly-Ala:3
704	1	Gln-Glu:2
705	2	Val-Ala:2 | Val-Ile:2
706	1	Thr-Ser:2
709	1	Gly-Ala:2
710	1	Ser-Asn:1
712	1	Asn-Ser:1
714	1	Ser-Thr:3
715	1	Phe-Tyr:2
716	1	Thr-Ile:2
718	2	Thr-Ala:482 | Thr-Ser:498
720	1	Pro-Ala:6
721	3	Leu-Met:2 | Leu-Phe:2 | Leu-Val:1
722	1	Pro-Ala:484
723	1	Asn-Asp:4
727	1	Val-Ile:6
728	3	Asn-Asp:5 | Asn-Ile:5 | Asn-Thr:2
729	1	Ala-Val:2
730	2	Thr-Ala:2 | Thr-Met:15
732	3	Thr-Asn:1 | Thr-Pro:1 | Thr-Ser:432
734	1	Ala-Pro:444
735	2	Ser-Ala:5 | Ser-Thr:435
738	1	Thr-Ser:2
739	1	Ser-Gly:2
740	2	Ala-Glu:3 | Ala-Pro:536
741	1	Gly-Ala:434
742	3	Ser-Arg:4 | Ser-Gly:1 | Ser-Thr:7
743	2	Ser-Cys:1 | Ser-Thr:2
744	2	Val-Ala:441 | Val-Ile:1
748	2	Ser-Ala:6 | Ser-Trp:2
749	4	Val-Ala:1 | Val-Glu:7 | Val-Ile:2 | Val-Leu:7
752	4	Ala-Gly:1 | Ala-Pro:2 | Ala-Thr:5 | Ala-Val:13
753	1	Thr-Ala:443
755	1	Val-Leu:6
756	1	Ile-Val:720
757	2	Asn-Asp:9 | Asn-Lys:1
758	1	Pro-Leu:3
762	3	Thr-Ala:420 | Thr-Ile:1 | Thr-Ser:4
763	4	Thr-Ala:420 | Thr-Arg:3 | Thr-Lys:419 | Thr-Met:1
764	1	Leu-Ile:431
767	1	Thr-Ser:4
770	1	Pro-Arg:6
772	2	Ser-Gly:474 | Ser-Thr:473
773	3	Ser-Arg:297 | Ser-Asn:6 | Ser-Thr:482
775	1	Thr-Ile:9
779	1	Gly-Ala:2
780	2	Asn-Asp:2 | Asn-Ser:533
782	1	Asn-Asp:4
783	1	Pro-Thr:1
785	1	Gly-Ala:2
786	1	Gln-Glu:9
787	2	Val-Ala:9 | Val-Ile:8
791	1	Gly-Ala:2
792	1	Ser-Asn:2
796	3	Ser-Arg:2 | Ser-Cys:3 | Ser-Thr:14
797	1	Phe-Tyr:3
798	1	Thr-Ala:1
800	4	Ser-Ala:14 | Ser-Cys:10 | Ser-Phe:2 | Ser-Thr:4
801	1	Thr-Met:1
803	1	Leu-Met:4
804	1	Ala-Pro:2
805	1	Asp-Asn:8
807	1	Thr-Ser:2
809	1	Val-Ile:3
810	3	Asn-Asp:1 | Asn-Ile:1 | Asn-Thr:1
811	1	Ala-Val:1
812	3	Thr-Ala:5 | Thr-Arg:2 | Thr-Met:5
813	1	Ala-Asp:2
814	4	Thr-Ala:2 | Thr-Asn:4 | Thr-Pro:4 | Thr-Ser:5
815	1	Asp-Tyr:1
816	1	Pro-Ala:6
817	2	Ala-Pro:2 | Ala-Thr:2
820	1	Thr-Ser:3
821	1	Ser-Gly:640
822	3	Gly-Ala:7 | Gly-Arg:6 | Gly-Ser:19
823	3	Gln-Glu:2 | Gln-His:2 | Gln-Pro:2
824	1	Gly-Ala:8
825	2	Ser-Gly:1 | Ser-Thr:2
826	2	Thr-Ala:6 | Thr-Ile:13
827	1	Thr-Ile:1
830	2	Gly-Ala:654 | Gly-Cys:3
831	3	Val-Ala:3 | Val-Gly:2 | Val-Met:647
834	3	Thr-Ala:832 | Thr-Asn:4 | Thr-Pro:3
835	1	Thr-Ala:4
837	2	Thr-Ala:8 | Thr-Ile:8
838	1	Val-Ile:3
839	1	Asn-Asp:2
840	1	Leu-Pro:9
844	5	Ser-Arg:2 | Ser-Asn:4 | Ser-Gly:2 | Ser-Ile:2 | Ser-Thr:2
845	5	Ser-Arg:8 | Ser-Asn:13 | Ser-Gly:2 | Ser-Ile:6 | Ser-Thr:2
846	1	Leu-Ile:4
847	2	Ser-Asn:4 | Ser-Thr:5
849	1	Thr-Ser:1
851	1	Glu-Asp:1
852	1	Pro-Arg:1
853	2	Gly-Asp:1 | Gly-Ser:1
854	2	Ser-Gly:2 | Ser-Thr:2
855	1	Thr-Lys:1
857	1	Ile-Thr:16
858	1	Leu-Phe:6
861	1	Gly-Ala:1
862	2	Asn-Asp:1 | Asn-Ser:2
865	1	Pro-Ser:1
867	1	Ala-Gly:65
868	2	Glu-Gln:13 | Glu-Val:1
869	2	Val-Ala:56 | Val-Ile:56
878	1	Thr-Ser:9
879	1	Tyr-Phe:33
882	3	Ser-Ala:4 | Ser-Cys:9 | Ser-Thr:6
885	2	Ile-Leu:7 | Ile-Met:3
886	1	Ala-Thr:1
891	1	Val-Ile:2
893	1	Val-Ala:1
894	2	Val-Ala:5 | Val-Met:5
896	5	Gln-Arg:6 | Gln-Glu:318 | Gln-His:5 | Gln-Lys:7 | Gln-Pro:3
897	1	Asp-Ala:2
898	1	Ala-Thr:2
899	1	Ala-Ser:8
900	1	Gly-Ser:1
902	2	Ser-Asn:47 | Ser-Thr:7
903	1	Ser-Gly:2
905	2	Gly-Ala:3 | Gly-Arg:1
906	3	Ala-Gly:1 | Ala-Ser:3 | Ala-Thr:1
907	2	Ser-Arg:408 | Ser-Thr:406
908	4	Val-Ala:3 | Val-Asp:3 | Val-Ile:1 | Val-Phe:3
910	1	Val-Met:17
912	2	Ser-Ala:2 | Ser-Leu:1
913	2	Gln-Glu:3 | Gln-Leu:7
914	1	Ala-Val:1
916	2	Ala-Pro:409 | Ala-Ser:4
917	2	Ala-Thr:5 | Ala-Val:4
919	2	Val-Glu:4 | Val-Leu:4
920	2	Val-Ile:340 | Val-Leu:519
921	1	Asn-Asp:5
923	1	Ser-Asn:1
925	1	Gly-Val:3
926	2	Thr-Ile:4 | Thr-Ser:73
927	2	Thr-Ala:4 | Thr-Met:4
928	1	Leu-Ile:12
931	2	Thr-Pro:1 | Thr-Ser:4
933	1	Glu-Asp:4
934	1	Pro-Ala:339
936	3	Ala-Asp:4 | Ala-Gly:9 | Ala-Thr:23
937	1	Thr-Ser:7
938	1	Val-Met:4
939	2	Thr-Ile:4 | Thr-Ser:130
940	1	Leu-Met:4
941	1	Thr-Ala:1
942	1	Asp-Glu:1
943	2	Gly-Ala:307 | Gly-Ser:1
944	2	Asn-Asp:328 | Asn-Ser:332
946	2	Asn-Asp:1 | Asn-Thr:1
947	1	Pro-Ser:4
948	1	Ile-Val:5
949	1	Gly-Ala:4
951	1	Val-Ala:14
958	1	Asn-Ser:4
960	2	Ser-Cys:4 | Ser-Thr:11
962	1	Thr-Ser:2
964	4	Gly-Ala:17 | Gly-Arg:1 | Gly-Cys:7 | Gly-Ser:10
965	1	Thr-Met:4
966	1	Pro-Ala:1
967	1	Leu-Met:1
968	1	Ala-Pro:157
969	1	Asn-Asp:5
972	1	Val-Met:13
973	1	Val-Ile:244
974	2	Asn-Asp:244 | Asn-Ile:243
975	1	Ala-Val:4
976	3	Thr-Ala:4 | Thr-Met:4 | Thr-Ser:1
977	1	Ala-Val:1
978	2	Ser-Arg:8 | Ser-Thr:298
979	2	Asp-Asn:4 | Asp-Gly:4
980	1	Pro-Ala:10
981	1	Thr-Ser:16
984	3	Thr-Ala:2 | Thr-Pro:18 | Thr-Ser:1
985	2	Ser-Arg:2 | Ser-Gly:224
986	2	Ala-Pro:281 | Ala-Ser:2
987	2	Pro-Ala:7 | Pro-Gln:223
988	2	Ala-Gly:11 | Ala-Ser:1
989	4	Ser-Arg:4 | Ser-Gly:227 | Ser-Ile:4 | Ser-Thr:264
990	2	Thr-Ala:2 | Thr-Ile:16
994	2	Ser-Ala:127 | Ser-Trp:4
995	2	Val-Glu:3 | Val-Leu:3
997	1	Pro-Ser:1
998	1	Ala-Pro:110
999	1	Ala-Thr:15
1001	1	Val-Leu:5
1002	1	Val-Ile:142
1003	1	Asn-Asp:112
1006	1	Asn-Ser:1
1008	2	Ala-Thr:273 | Ala-Val:22
1009	4	Glu-Ala:275 | Glu-Asp:259 | Glu-Lys:276 | Glu-Val:23
1010	1	Ile-Leu:18
1013	1	Thr-Ser:12
1016	1	Pro-Ala:227
1018	2	Ala-Gly:14 | Ala-Thr:14
1019	2	Thr-Asn:222 | Thr-Ser:16
1021	2	Thr-Ile:227 | Thr-Pro:3
1023	2	Thr-Ala:1 | Thr-Ser:1
1024	1	Asp-His:1
1025	2	Gly-Ala:1 | Gly-Asp:6
1026	2	Ser-Asn:231 | Ser-Gly:7
1028	2	Asn-Asp:1 | Asn-Ser:1
1030	1	Ile-Thr:1
1032	1	Gln-Glu:223
1033	2	Val-Ala:229 | Val-Ile:224
1038	1	Ser-Asn:2
1040	1	Asn-Asp:1
1042	3	Ser-Arg:4 | Ser-Cys:2 | Ser-Thr:223
1043	1	Phe-Tyr:1
1046	3	Ser-Ala:228 | Ser-Cys:32 | Ser-Thr:8
1048	2	Pro-Leu:3 | Pro-Ser:1
1050	2	Ala-Pro:2 | Ala-Thr:1
1051	1	Asp-Asn:223
1053	2	Thr-Ala:3 | Thr-Pro:1
1055	1	Val-Ile:4
1056	1	Asn-Thr:1
1058	3	Thr-Ala:219 | Thr-Ile:219 | Thr-Pro:1
1060	1	Thr-Ser:1
1061	1	Asp-Tyr:1
1062	1	Pro-Ala:5
1063	3	Ala-Pro:7 | Ala-Ser:1 | Ala-Thr:2
1065	1	Asn-Tyr:1
1067	1	Gly-Ser:55
1068	3	Gly-Ala:216 | Gly-Arg:215 | Gly-Ser:8
1069	1	Gln-Pro:7
1070	2	Gly-Ala:10 | Gly-Asp:1
1072	2	Thr-Ala:17 | Thr-Ile:9
1076	2	Ala-Gly:22 | Ala-Ser:2
1077	3	Ile-Met:252 | Ile-Thr:3 | Ile-Val:265
1078	1	Ala-Thr:12
1080	3	Ala-Asp:215 | Ala-Pro:2 | Ala-Thr:238
1081	1	Thr-Ala:4
1083	2	Thr-Ala:219 | Thr-Ile:219
1084	1	Val-Ile:2
1085	1	Asn-Asp:11
1086	1	Leu-Pro:232
1090	3	Ser-Arg:12 | Ser-Asn:216 | Ser-Thr:13
1091	5	Ser-Arg:431 | Ser-Asn:44 | Ser-Gly:1 | Ser-Ile:216 | Ser-Thr:11
1092	1	Leu-Ile:4
1093	3	Ser-Asn:215 | Ser-Gly:5 | Ser-Thr:5
1095	1	Thr-Ser:3
1098	1	Pro-Ala:1
1099	2	Gly-Asp:4 | Gly-Ser:4
1100	3	Ser-Arg:1 | Ser-Gly:7 | Ser-Thr:7
1101	2	Thr-Ala:1 | Thr-Arg:5
1102	1	Val-Met:1
1103	1	Ile-Thr:250
1104	1	Leu-Phe:234
1105	1	Thr-Asn:1
1108	2	Asn-Asp:1 | Asn-Ser:2
1113	1	Ala-Gly:255
1114	2	Glu-Gln:236 | Glu-Val:1
1115	2	Val-Ala:237 | Val-Ile:236
1116	1	Thr-Ser:1
1119	1	Gly-Asp:2
1120	1	Ser-Gly:1
1124	2	Thr-Ala:2 | Thr-Ser:223
1125	2	Tyr-Asp:1 | Tyr-Phe:245
1126	3	Thr-Ile:1 | Thr-Pro:1 | Thr-Ser:1
1128	4	Ser-Ala:5 | Ser-Cys:9 | Ser-Pro:2 | Ser-Thr:7
1129	1	Thr-Pro:2
1131	3	Ile-Leu:224 | Ile-Met:7 | Ile-Phe:3
1132	1	Ala-Val:1
1133	2	Asn-Asp:1 | Asn-Lys:1
1135	1	Thr-Ser:3
1137	2	Val-Ile:5 | Val-Leu:1
1139	1	Val-Ala:6
1140	3	Val-Ala:221 | Val-Leu:4 | Val-Met:221
1141	1	Ala-Gly:1
1142	4	Gln-Arg:226 | Gln-Glu:923 | Gln-His:222 | Gln-Lys:221
1144	1	Ala-Pro:2
1145	2	Ser-Ala:2132 | Ser-Thr:1
1146	1	Gly-Ser:10
1148	2	Ser-Asn:2 | Ser-Thr:226
1150	3	Pro-Ala:46 | Pro-Arg:5 | Pro-Leu:47
1152	1	Ala-Thr:1
1153	3	Thr-Ala:1 | Thr-Arg:8 | Thr-Pro:2
1154	2	Val-Ala:99 | Val-Met:99
1155	1	Thr-Ala:121
1156	1	Val-Ile:100
1157	1	Asp-Gly:2
1158	2	Ser-Ala:1 | Ser-Pro:120
1159	4	Ser-Arg:2 | Ser-Gly:2 | Ser-Ile:97 | Ser-Thr:1
1160	2	Ala-Pro:2 | Ala-Ser:6
1161	1	Pro-Leu:6
1162	2	Pro-Ala:12 | Pro-Ser:94
1163	2	Ala-Pro:94 | Ala-Ser:6
1164	2	Pro-Gln:214 | Pro-Leu:1
1165	2	Val-Glu:6 | Val-Leu:7
1166	4	Ile-Leu:11 | Ile-Met:5 | Ile-Phe:1 | Ile-Val:11
1167	2	Asn-Asp:14 | Asn-Lys:1
1170	1	Asn-Thr:1
1172	5	Val-Ala:148 | Val-Asp:6 | Val-Gly:4 | Val-Ile:11 | Val-Phe:131
1173	3	Val-Ala:6 | Val-Asp:4 | Val-Ile:6
1174	1	Ile-Leu:8
1175	3	Ser-Asn:1 | Ser-Gly:4 | Ser-Thr:3
1177	1	Thr-Ala:1
1178	2	Ala-Gly:1 | Ala-Thr:1
1179	3	Glu-Asp:221 | Glu-Gln:1 | Glu-Val:1
1180	2	Ala-Gly:1 | Ala-Pro:10
1182	2	Ala-Asp:219 | Ala-Thr:373
1183	1	Thr-Arg:5
1184	1	Val-Met:220
1185	2	Thr-Ile:229 | Thr-Ser:1
1186	1	Leu-Ile:222
1189	2	Ala-Gly:294 | Ala-Thr:3
1190	2	Gly-Asp:264 | Gly-Ser:289
1191	1	Gly-Asp:2
1192	1	Asn-Thr:1
1194	1	Ile-Leu:1
1196	1	Gln-Arg:1
1197	1	Val-Ala:20
1198	1	Thr-Ser:2
1202	1	Ser-Ile:1
1206	5	Ser-Arg:4 | Ser-Cys:220 | Ser-Gly:1 | Ser-Ile:1 | Ser-Thr:224
1207	1	Phe-Cys:1
1208	1	Thr-Ser:5
1210	2	Gly-Ala:7 | Gly-Ser:1
1211	2	Thr-Ala:1 | Thr-Ile:220
1214	3	Ala-Pro:221 | Ala-Ser:1 | Ala-Thr:2
1215	1	Asn-Asp:220
1219	2	Ile-Asn:13 | Ile-Val:224
1220	3	Val-Asp:17 | Val-Ile:17 | Val-Leu:1
1221	2	Ala-Gly:1 | Ala-Val:2
1222	4	Thr-Ala:210 | Thr-Lys:3 | Thr-Met:6 | Thr-Pro:3
1223	2	Ala-Asp:3 | Ala-Ser:2
1224	4	Thr-Ala:4 | Thr-Asn:4 | Thr-Pro:6 | Thr-Ser:18
1225	2	Asp-Asn:2 | Asp-Gly:2
1226	2	Pro-Ala:3 | Pro-Leu:1
1227	1	Thr-Ala:5
1228	1	Gly-Ser:217
1230	5	Thr-Ala:220 | Thr-Asn:1 | Thr-Ile:220 | Thr-Pro:31 | Thr-Ser:13
1231	1	Gly-Ser:31
1232	3	Pro-Ala:234 | Pro-Arg:13 | Pro-Gln:1
1233	1	Gln-Pro:236
1234	2	Ala-Ser:4 | Ala-Thr:1
1235	3	Ala-Gly:9 | Ala-Thr:9 | Ala-Val:221
1236	1	Thr-Ile:220
1237	1	Thr-Met:1
1238	1	Val-Leu:1
1240	2	Ala-Gly:220 | Ala-Ser:182
1241	2	Val-Leu:2 | Val-Met:1
1242	1	Ala-Pro:1
1243	1	Pro-Ser:1
1244	1	Pro-Ala:463
1245	1	Ala-Thr:3
1246	1	Pro-Gln:1
1247	1	Val-Leu:25
1248	2	Ile-Met:1 | Ile-Val:204
1249	2	Asp-Asn:202 | Asp-Glu:1
1251	1	Ser-Arg:1
1254	5	Thr-Ala:51 | Thr-Arg:4 | Thr-Lys:10 | Thr-Met:1 | Thr-Ser:3
1255	4	Thr-Ala:261 | Thr-Asn:256 | Thr-Ile:19 | Thr-Ser:10
1256	1	Ile-Leu:2
1257	2	Ser-Gly:5 | Ser-Thr:4
1259	1	Thr-Ser:1
1260	1	Ala-Thr:22
1261	1	Glu-Asp:1
1262	1	Ala-Pro:5
1264	1	Ala-Val:2
1265	4	Lys-Arg:2 | Lys-Asn:5 | Lys-Gln:2 | Lys-Thr:241
1266	1	Val-Met:2
1267	2	Ile-Thr:3 | Ile-Val:1
1268	1	Leu-Ile:1
1270	1	Asp-Glu:1
1272	3	Asn-Asp:222 | Asn-Lys:29 | Asn-Ser:482
1277	1	Gly-Ala:1
1278	1	Glu-Gln:253
1279	2	Thr-Ala:246 | Thr-Ile:9
1280	3	Thr-Ile:2 | Thr-Pro:2 | Thr-Ser:8
1281	1	Ala-Val:1
1284	1	Ser-Asn:6
1288	3	Ser-Arg:225 | Ser-Cys:8 | Ser-Thr:2061
1292	4	Gly-Ala:1414 | Gly-Cys:1 | Gly-Ser:41 | Gly-Val:1
1293	1	Thr-Met:2
1294	1	Pro-Ser:4
1296	1	Ala-Pro:4
1297	1	Asn-Asp:5
1299	1	Thr-Ser:3
1300	1	Val-Met:1
1301	1	Val-Ile:234
1303	1	Ala-Val:1
1304	3	Val-Ala:4 | Val-Leu:1 | Val-Met:4
1306	3	Gln-His:1 | Gln-Lys:1 | Gln-Pro:1
1307	3	Asp-Asn:1 | Asp-Glu:1 | Asp-His:1
1308	1	Pro-Ala:1
1309	2	Ala-Ser:2 | Ala-Thr:4
1310	1	Gly-Ser:1
1312	4	Thr-Ala:3 | Thr-Asn:4 | Thr-Ile:1 | Thr-Pro:1
1313	1	Gly-Ser:234
1314	3	Pro-Ala:235 | Pro-Arg:236 | Pro-Ser:2
1315	2	Gln-Arg:1 | Gln-Pro:234
1316	2	Gly-Ala:237 | Gly-Cys:1
1318	3	Thr-Ala:364 | Thr-Ile:235 | Thr-Ser:1
1322	4	Ala-Gly:1 | Ala-Pro:17 | Ala-Ser:3 | Ala-Thr:2
1323	2	Val-Ala:17 | Val-Met:222
1324	1	Ala-Val:3
1326	5	Asn-Asp:12 | Asn-His:214 | Asn-Lys:214 | Asn-Ser:2 | Asn-Thr:226
1327	1	Thr-Ala:217
1329	2	Val-Ala:3 | Val-Met:3
1330	1	Val-Ile:235
1331	2	Asn-Asp:219 | Asn-Lys:1
1332	2	Pro-Ala:2 | Pro-Leu:3
1336	5	Asn-Asp:231 | Asn-Ile:231 | Asn-Lys:2 | Asn-Ser:8 | Asn-Thr:5
1337	5	Leu-Arg:4 | Leu-Gln:1 | Leu-Met:7 | Leu-Pro:4 | Leu-Val:242
1338	1	Leu-Ile:242
1339	3	Asn-Asp:3 | Asn-Ser:240 | Asn-Thr:8
1344	2	Pro-Ala:3 | Pro-Leu:2
1345	2	Gly-Asp:4 | Gly-Ser:3
1346	3	Ser-Arg:2 | Ser-Gly:6 | Ser-Thr:6
1347	1	Thr-Asn:3
1348	1	Val-Met:6
1349	2	Thr-Ile:241 | Thr-Ser:1
1350	1	Leu-Phe:244
1351	1	Thr-Ala:1
1352	1	Asp-Glu:1
1354	3	Asn-Asp:3 | Asn-Ser:4 | Asn-Thr:1
1356	1	Asn-Thr:1
1358	1	Ile-Thr:2
1359	2	Gly-Ala:2 | Gly-Ser:2
1360	1	Gln-Glu:5
1361	3	Thr-Ala:245 | Thr-Ile:241 | Thr-Pro:1
1362	1	Thr-Ser:3
1366	2	Ser-Arg:4 | Ser-Gly:1
1370	4	Ser-Arg:4 | Ser-Gly:228 | Ser-Ile:22 | Ser-Thr:211
1372	1	Thr-Arg:3
1373	1	Pro-Thr:1
1374	3	Gly-Ala:231 | Gly-Cys:1 | Gly-Ser:1
1375	1	Ser-Thr:238
1376	1	Gln-Pro:238
1378	1	Pro-Ala:235
1379	1	Asn-Asp:1
1381	1	Thr-Ser:6
1382	1	Val-Leu:1
1383	1	Val-Ile:234
1384	1	Asn-Lys:1
1385	1	Val-Ala:8
1386	1	Thr-Ala:1
1387	3	Ala-Glu:1 | Ala-Pro:1 | Ala-Val:1
1388	2	Ser-Gly:191 | Ser-Thr:7
1389	2	Asp-Glu:1 | Asp-His:1
1390	1	Ala-Pro:4
1391	2	Ala-Gly:2 | Ala-Thr:2
1392	1	Gly-Ala:1
1394	1	Thr-Asn:231
1396	4	Leu-Arg:241 | Leu-Ile:231 | Leu-Pro:1096 | Leu-Val:486
1398	3	Ala-Gly:3 | Ala-Ser:1 | Ala-Thr:232
1399	2	Thr-Asn:1 | Thr-Ser:242
1400	2	Thr-Ala:233 | Thr-Met:1
1401	1	Thr-Met:3
1404	2	Ser-Ala:1 | Ser-Thr:3
1405	1	Ser-Ala:2
1406	1	Leu-Val:8
1407	1	Pro-Ala:234
1408	2	Ser-Ala:3 | Ser-Pro:30
1409	3	Ile-Met:1 | Ile-Thr:32 | Ile-Val:30
1410	2	Pro-Ala:29 | Pro-Gln:205
1411	3	Gln-Glu:3 | Gln-Leu:3 | Gln-Pro:29
1412	1	Val-Leu:2
1413	1	Asp-Asn:1
1418	4	Ser-Ala:3 | Ser-Leu:1 | Ser-Thr:235 | Ser-Trp:232
1419	1	Val-Glu:2
1420	1	Ile-Val:1
1421	2	Ser-Gly:232 | Ser-Thr:232
1425	1	Asp-Glu:238
1426	1	Ala-Pro:2
1427	1	Gly-Ala:1
1428	3	Asn-Asp:238 | Asn-Lys:1 | Asn-Thr:238
1429	1	Thr-Asn:1
1430	2	Ile-Met:237 | Ile-Val:237
1431	2	Ile-Phe:1 | Ile-Thr:2
1432	2	Ile-Leu:238 | Ile-Met:2
1436	2	Asn-Asp:3 | Asn-Ser:8
1437	1	Gly-Ser:1
1440	1	Ile-Val:4
1442	1	Gln-Glu:1
1443	2	Val-Ala:6 | Val-Ile:1
1444	1	Thr-Ser:3
1447	1	Gly-Ala:1
1452	3	Ser-Ala:2 | Ser-Cys:235 | Ser-Thr:237
1453	1	Phe-Tyr:1
1454	1	Thr-Ser:9
1456	2	Gly-Ala:4 | Gly-Cys:1
1457	2	Ile-Met:235 | Ile-Thr:240
1460	3	Pro-Ala:76 | Pro-Ser:163 | Pro-Thr:2
1461	1	Asp-Asn:240
1463	1	Thr-Ser:2
1464	1	Val-Leu:2
1465	1	Val-Ile:5
1467	1	Val-Ala:239
1468	2	Val-Leu:2 | Val-Met:1
1469	1	Ala-Pro:1
1471	4	Ser-Arg:6 | Ser-Asn:1 | Ser-Cys:228 | Ser-Thr:1
1472	1	Pro-Thr:1
1473	1	Ser-Gly:238
1474	1	Asn-Lys:1
1475	1	Val-Phe:2
1476	3	Asp-Ala:236 | Asp-Asn:228 | Asp-Gly:2
1478	1	Ala-Gly:235
1481	3	Val-Ala:1 | Val-Gly:234 | Val-Met:234
1482	1	Ile-Thr:238
1483	1	Thr-Ile:1
1485	1	Asp-Glu:1
1486	4	Gly-Ala:239 | Gly-Arg:2 | Gly-Asp:1 | Gly-Cys:235
1488	1	Ala-Asp:1
1490	1	Ala-Pro:1
1491	2	Ala-Thr:1 | Ala-Val:1
1494	2	Ile-Leu:1 | Ile-Val:3
1495	1	Asp-Asn:2
1496	1	Pro-Ala:1
1500	1	Thr-Ser:414
1501	4	Glu-Ala:1 | Glu-Asp:1 | Glu-Lys:1 | Glu-Val:419
1503	4	Ser-Asn:2 | Ser-Cys:1 | Ser-Gly:412 | Ser-Thr:414
1505	1	Thr-Ala:1
1508	1	Ala-Val:1
1510	1	Ala-Gly:2
1511	2	Thr-Ala:1 | Thr-Lys:2
1512	1	Val-Met:3
1513	1	Ile-Thr:1
1517	1	Gly-Ala:1
1518	2	Gly-Asp:16 | Gly-Ser:18
1522	1	Ile-Ser:1
1523	1	Gly-Ala:1
1524	1	Gln-Glu:1
1525	2	Ala-Thr:6 | Ala-Val:24
1526	1	Thr-Ser:1
1527	1	Ala-Val:1
1534	2	Thr-Arg:389 | Thr-Ser:1
1538	3	Ser-Gly:1053 | Ser-Ile:1 | Ser-Thr:2
1539	1	Thr-Ile:36
1540	1	Pro-Gln:1
1542	2	Ala-Pro:1 | Ala-Ser:1
1543	1	Asn-Asp:1
1545	2	Thr-Ala:1 | Thr-Ser:3
1546	1	Val-Leu:1
1547	1	Ile-Val:4
1550	3	Val-Ala:1 | Val-Leu:1 | Val-Met:1
1552	4	Gln-Glu:1 | Gln-His:1 | Gln-Lys:1 | Gln-Pro:1
1554	1	Pro-Ala:6
1558	2	Thr-Ala:1 | Thr-Asn:1
1560	1	Gly-Ser:1
1562	1	Ala-Thr:381
1564	2	Val-Ala:599 | Val-Ile:597
1568	2	Ala-Ser:2 | Ala-Thr:1
1569	2	Ile-Met:598 | Ile-Val:603
1571	1	Pro-Ser:1
1572	2	Pro-Ala:653 | Pro-Leu:1
1573	3	Ala-Ser:1 | Ala-Thr:595 | Ala-Val:7
1576	1	Ile-Val:592
1577	2	Asn-Asp:492 | Asn-Thr:1
1578	1	Pro-Ala:1
1582	3	Val-Asp:1 | Val-Gly:596 | Val-Ile:596
1583	2	Val-Asp:1 | Val-Phe:3
1584	1	Ile-Leu:1
1585	3	Ser-Cys:1 | Ser-Gly:594 | Ser-Thr:597
1590	2	Ala-Pro:1 | Ala-Val:1
1592	1	Ala-Val:1
1593	3	Thr-Arg:1 | Thr-Lys:8 | Thr-Pro:1
1595	1	Ile-Phe:1
1598	1	Asp-Glu:1
1600	2	Asn-Asp:594 | Asn-Ser:595
1602	1	Asn-His:1
1604	1	Ile-Val:2
1605	1	Gly-Ala:1
1606	1	Gln-Glu:9
1607	2	Val-Ala:598 | Val-Ile:3
1609	1	Ala-Pro:1
1616	4	Ser-Arg:2 | Ser-Gly:135 | Ser-Ile:7 | Ser-Thr:135
1617	3	Phe-Cys:2 | Phe-Ile:2 | Phe-Tyr:1
1618	2	Thr-Pro:1 | Thr-Ser:2
1619	1	Pro-Ala:2
1620	4	Gly-Ala:130 | Gly-Arg:1 | Gly-Asp:2 | Gly-Cys:2
1621	3	Thr-Ala:1 | Thr-Arg:2 | Thr-Pro:2
1623	1	Leu-Met:1
1624	1	Ala-Ser:3
1625	1	Asn-Asp:1
1627	1	Ser-Thr:175
1628	1	Val-Leu:1
1629	1	Ile-Val:615
1631	1	Ala-Val:1
1632	1	Leu-Val:618
1635	2	Asp-Glu:1 | Asp-Val:1
1636	3	Ala-Pro:8 | Ala-Thr:2 | Ala-Val:1
1637	1	Ala-Ser:1
1639	1	Asn-His:1
1640	2	Asn-Asp:18 | Asn-Thr:1213
1642	1	Ser-Gly:1214
1644	2	Thr-Ala:1214 | Thr-Ile:22
1646	2	Ala-Thr:1212 | Ala-Val:2
1647	1	Thr-Ile:7
1650	3	Ser-Ala:6 | Ser-Pro:1 | Ser-Thr:3
1651	3	Leu-Gln:1 | Leu-Pro:1 | Leu-Val:1237
1655	1	Ala-Thr:1206
1657	1	Val-Leu:1
1658	2	Ile-Leu:1212 | Ile-Val:2
1659	1	Asp-Asn:4
1660	1	Pro-Ala:2
1664	4	Ser-Arg:1217 | Ser-Gly:1 | Ser-Ile:1 | Ser-Thr:1217
1665	1	Val-Met:2
1667	2	Ala-Gly:1219 | Ala-Thr:1221
1670	1	Ala-Thr:1
1672	3	Ala-Pro:1 | Ala-Thr:1 | Ala-Val:13
1677	1	Ile-Thr:1
1679	1	Thr-Ala:1
1682	2	Asn-Asp:1216 | Asn-Ser:1216
1683	1	Gly-Ala:1
1689	1	Val-Ala:1246
1703	2	Thr-Met:1 | Thr-Pro:1
1704	1	Pro-Ser:1
1706	2	Ser-Ala:400 | Ser-Thr:944
1709	1	Thr-Ser:320
1711	1	Val-Ile:1278
1714	2	Val-Ala:3 | Val-Met:3
1716	3	Gln-Arg:3 | Gln-His:3 | Gln-Lys:3
1718	1	Ala-Pro:13
1719	1	Ala-Thr:3
1722	2	Thr-Ala:7 | Thr-Ser:1
1724	2	Gly-Ala:3 | Gly-Asp:1
1726	3	Val-Ala:39 | Val-Asp:1 | Val-Gly:5
1732	1	Ala-Ser:51
1736	1	Ala-Thr:1
1737	2	Thr-Ala:29 | Thr-Ile:18
1739	1	Val-Met:2
1740	2	Ile-Leu:1 | Ile-Val:3
1741	3	Asp-Ala:2 | Asp-Asn:3 | Asp-Glu:2
1742	1	Pro-Ser:16
1746	1	Val-Ala:3
1748	1	Leu-Ile:3
1754	1	Pro-Ala:24
1756	2	Val-Ala:4 | Val-Asp:17
1757	1	Arg-Pro:5
1759	1	Ile-Thr:3
1763	1	Gly-Ser:4
1764	2	Asn-Asp:26 | Asn-Ser:29
1768	1	Ile-Val:4
1771	2	Thr-Ala:28 | Thr-Ile:2
1772	2	Leu-Ile:28 | Leu-Pro:28
1773	1	Ala-Asp:1
1778	1	Asn-Ser:11
1780	3	Ser-Arg:17 | Ser-Cys:17 | Ser-Thr:1194
1784	3	Gly-Ala:1 | Gly-Cys:1 | Gly-Ser:134
1788	1	Ala-Val:55
1789	1	Asn-Asp:5
1793	2	Val-Gly:1 | Val-Ile:20
1796	2	Val-Ala:1 | Val-Met:1
1802	1	Gly-Ala:1
1808	2	Ala-Thr:1 | Ala-Val:1
1810	2	Thr-Ala:13 | Thr-Ile:13
1814	2	Thr-Ala:20 | Thr-Ser:1
1815	1	Val-Met:13
1816	1	Ala-Val:1
1818	1	Ala-Pro:16
1819	2	Thr-Ala:13 | Thr-Met:26
1822	1	Ile-Val:1
1823	1	Asn-Asp:3
1824	1	Pro-Ala:1436
1828	2	Ser-Gly:13 | Ser-Ile:13
1831	2	Thr-Ala:1 | Thr-Ser:13
1836	1	Val-Ala:15
1839	1	Lys-Thr:14
1841	1	Ile-Val:1
1846	2	Asn-Asp:1 | Asn-Ser:1
1852	1	Glu-Gln:16
1853	2	Thr-Ala:14 | Thr-Ile:13
1854	2	Thr-Ile:1 | Thr-Ser:13
1858	2	Ser-Asn:3 | Ser-Gly:8
1860	1	Asn-Asp:3
1862	2	Thr-Ala:1 | Thr-Ser:17
1866	2	Gly-Ala:5 | Gly-Ser:4
1869	1	Leu-Met:1
1870	1	Ala-Pro:17
1873	1	Thr-Ser:14
1875	2	Ile-Leu:6 | Ile-Val:6
1878	1	Val-Leu:11
1880	1	Glu-Gln:17
1882	1	Ala-Pro:3
1884	1	Gly-Ser:1
1886	2	Ala-Thr:17 | Ala-Val:12
1890	1	Ala-Val:1
1900	2	Ser-Ala:3 | Ser-Phe:3
1901	1	Ala-Thr:2
1903	1	Leu-Val:2
1905	1	Ser-Asn:3
1911	2	Ala-Ser:1 | Ala-Thr:2
1912	1	Leu-Val:2
1913	1	Leu-Met:2
1914	1	Thr-Ser:2
1916	2	Thr-Ile:3 | Thr-Ser:1
1920	1	Asn-Lys:2
1921	2	Ser-Arg:1 | Ser-Gly:1
1925	1	Ile-Leu:34
1927	1	Val-Leu:3
1928	1	Asn-Thr:2
1929	1	Gly-Asp:2
1930	2	Asp-Gly:2 | Asp-Val:1
1931	2	Thr-Ala:2 | Thr-Ser:2
1932	1	Ala-Gly:2
1937	1	Val-Ala:2
1938	1	Thr-Asn:3
1939	1	Val-Ala:2
1942	2	Ala-Gly:5 | Ala-Thr:5
1945	2	Phe-Cys:1 | Phe-Leu:1
1946	1	Ser-Thr:1
1948	1	Pro-Ser:2
1950	2	Ala-Gly:1 | Ala-Thr:1
1952	1	Pro-Ser:1
1954	2	Ile-Thr:2 | Ile-Val:4
1955	1	Thr-Asn:2
1957	2	Glu-Ala:2 | Glu-Lys:1
1958	1	Leu-Val:2
1960	2	Ala-Asp:2 | Ala-Thr:8
1961	1	Gly-Ala:2
1964	2	Val-Asp:2 | Val-Leu:2
1967	1	Ala-Val:3
1968	1	Gly-Asp:2
1970	2	Val-Ala:2 | Val-Ile:2
1974	2	Ala-Ser:1 | Ala-Val:2
1975	1	Thr-Ser:2
1976	1	Ile-Thr:2
1983	1	Pro-Leu:1
1985	1	Thr-Ser:2
1991	2	Ala-Pro:2 | Ala-Val:1
1992	3	Ala-Asp:2 | Ala-Gly:6 | Ala-Val:1
1994	1	Thr-Ser:9
2002	1	Gly-Ala:1
2003	1	Asp-Asn:1
2005	1	Ile-Ser:2
2006	1	Gln-Leu:2
2007	1	Val-Ala:2
2008	1	Asp-Asn:2
2009	1	Val-Gly:2
2010	1	Thr-Ala:9
2011	1	Val-Ile:106
2015	1	Met-Ile:2
2016	1	Gln-Arg:2
2017	3	Val-Ala:11 | Val-Leu:1 | Val-Phe:1
2021	2	Val-Asp:2 | Val-Ile:9
2022	1	Thr-Ala:1
2026	1	Ala-Val:1
2031	2	Tyr-Asn:2 | Tyr-Cys:2
2032	1	Glu-Val:2
2033	1	Ala-Thr:63
2034	1	Glu-Gln:63
2036	1	Ser-Arg:2
2037	2	His-Gln:2 | His-Tyr:1
2038	1	Thr-Ile:66
2041	2	Ala-Asp:1 | Ala-Val:1
2043	2	Asp-Asn:1 | Asp-Glu:1
2044	1	Ile-Thr:1
2045	1	Ala-Thr:1
2046	2	Ala-Thr:10 | Ala-Val:12
2049	2	Leu-Arg:2 | Leu-Val:28
2053	2	Leu-Arg:1 | Leu-Gln:1
2054	2	Thr-Met:18 | Thr-Ser:18
2056	1	Pro-Ser:65
2057	3	Gly-Ala:1 | Gly-Asp:1 | Gly-Ser:19
2058	1	Gly-Ser:1
2059	4	Met-Leu:18 | Met-Lys:18 | Met-Thr:1 | Met-Val:1
2061	1	Pro-Ala:6
2062	2	Phe-Leu:1 | Phe-Val:1
2063	1	Pro-Ala:1
2064	2	Glu-Asp:1 | Glu-Gln:3
2065	2	Gly-Arg:1 | Gly-Asp:1
2067	1	Ser-Ala:1
2069	1	Val-Gly:2
2070	2	Thr-Asn:1 | Thr-Ile:5
2074	2	Asn-Asp:6 | Asn-Ser:1
2076	2	Gly-Asp:1 | Gly-Ser:1
2078	2	Ala-Thr:1 | Ala-Val:11
2079	1	Ser-Pro:1
2080	2	Thr-Asn:16 | Thr-Ser:1
2081	1	Pro-Thr:15
2082	2	Val-Leu:1 | Val-Met:1
2083	3	Pro-Arg:15 | Pro-Leu:1 | Pro-Thr:16
2084	4	Phe-Cys:1 | Phe-Ile:1 | Phe-Leu:19 | Phe-Val:1
2085	2	Thr-Ala:3 | Thr-Ile:1
2086	2	Ile-Ser:1 | Ile-Val:16
2089	2	Ile-Met:6 | Ile-Val:15
2090	1	Pro-Ala:1
2091	1	Pro-Thr:1
2095	1	Val-Leu:1
2096	1	Leu-Pro:1
2097	1	Ser-Thr:1
2099	1	Val-Ala:378
2104	1	Thr-Ile:1
2106	1	Ser-Pro:1
2107	2	Ala-Thr:15 | Ala-Val:5
2108	1	Glu-Lys:1
2111	1	Thr-Ser:8
2112	1	Glu-Gln:1
2113	2	Leu-Phe:15 | Leu-Val:16
2114	1	Thr-Pro:1
2115	2	Val-Gly:1 | Val-Leu:1
2116	3	Thr-Ala:15 | Thr-Asn:15 | Thr-Pro:1
2117	1	Val-Gly:1
2118	1	Asp-Asn:17
2119	2	Val-Gly:1 | Val-Ile:391
2120	2	Gly-Asp:1 | Gly-Ser:1
2122	3	Val-Ala:377 | Val-Gly:2 | Val-Met:4
2123	3	Thr-Ala:2 | Thr-Pro:7 | Thr-Ser:1
2124	2	Ala-Pro:2 | Ala-Ser:1
2125	2	Thr-Asn:1 | Thr-Pro:2
2126	2	Ala-Pro:1 | Ala-Val:18
2128	2	Val-Ala:1 | Val-Leu:18
2131	1	Asp-Gly:1
2132	1	Asn-Ile:1
2133	4	Ser-Arg:3 | Ser-Cys:1 | Ser-Ile:1 | Ser-Thr:18
2134	2	Gly-Arg:1 | Gly-Val:1
2135	1	Leu-Pro:1
2136	2	Ala-Glu:1 | Ala-Pro:1
2137	1	Ser-Pro:1
2138	1	Leu-Pro:1
2139	2	Asn-Asp:18 | Asn-Lys:1
2141	2	Leu-Ile:2 | Leu-Phe:18
2142	2	Thr-Ala:1 | Thr-Asn:1
2143	3	Asp-Ala:2 | Asp-Glu:3 | Asp-Gly:18
2144	2	Leu-Pro:1 | Leu-Val:2
2145	2	Asp-Glu:1 | Asp-Gly:1
2146	2	Ile-Thr:1 | Ile-Val:432
2147	1	Asp-Gly:1
2148	3	Phe-Leu:36 | Phe-Ser:1 | Phe-Val:1
2149	1	Ser-Arg:1
2150	2	Trp-Arg:1 | Trp-Ser:1
2154	1	Leu-Phe:2
2156	2	Ala-Asp:2 | Ala-Gly:1
2160	1	Val-Glu:1
2161	2	Val-Ala:1 | Val-Gly:15
2162	2	Gly-Arg:4 | Gly-Glu:15
2163	1	Arg-Pro:1
2165	1	Pro-Leu:18
2168	1	Asn-Lys:1
2169	1	Pro-Leu:1
2170	1	Ser-Ile:1
2171	2	Asn-His:1 | Asn-Ile:1
2172	3	Thr-Ala:1 | Thr-Met:1 | Thr-Pro:2
2173	1	Ala-Val:3
2174	6	Ser-Arg:1 | Ser-Asn:1 | Ser-Cys:15 | Ser-Gly:1 | Ser-Ile:1 | Ser-Thr:15
2175	1	Ile-Met:1
2177	3	Val-Asp:1 | Val-Gly:1 | Val-Ile:709
2179	1	Thr-Pro:3
2180	2	Ser-Asn:18 | Ser-Gly:1
2181	1	Ile-Val:2
2182	3	Glu-Ala:18 | Glu-Asp:2 | Glu-Gln:18
2183	2	Gln-Glu:1 | Gln-Leu:1
2184	1	Pro-Thr:1
2186	1	Thr-Ile:3
2188	1	Gly-Asp:1
2189	2	Asn-Lys:1 | Asn-Thr:1
2190	2	Phe-Leu:3 | Phe-Val:1
2191	1	Gly-Arg:1
2192	2	Leu-Arg:1 | Leu-His:1
2193	2	Asp-Glu:1 | Asp-Val:1
2194	1	Val-Ile:1
2195	3	Ser-Arg:19 | Ser-Gly:18 | Ser-Thr:6
2196	2	Leu-Phe:10 | Leu-Val:1
2198	2	Pro-Leu:3 | Pro-Thr:1
2200	3	Asn-His:18 | Asn-Lys:18 | Asn-Thr:18
2201	1	Pro-Leu:1
2202	2	Arg-Pro:18 | Arg-Ser:18
2203	1	Phe-Ser:1
2204	2	Gly-Arg:1 | Gly-Asp:1
2205	1	Phe-Leu:1
2206	1	Ser-Gly:1
2207	1	Gly-Arg:1
2208	2	Thr-Ala:19 | Thr-Asn:18
2209	2	Thr-Asn:1 | Thr-Ser:1
2210	2	Glu-Ala:18 | Glu-Asp:8
2211	2	Pro-Ala:2 | Pro-Leu:1
2212	1	Asp-Asn:759
2214	2	Ser-Arg:15 | Ser-Gly:11
2215	3	Val-Glu:3 | Val-Gly:1 | Val-Leu:9
2216	1	Val-Glu:7
2217	4	Ile-Leu:3 | Ile-Met:7 | Ile-Ser:3 | Ile-Val:7
2218	1	Arg-Leu:3
2219	1	Val-Leu:6
2220	3	Ile-Met:1 | Ile-Thr:1 | Ile-Val:1
2221	1	Thr-Ser:3
2222	1	Pro-Ala:1
2223	3	Ala-Pro:3 | Ala-Thr:1 | Ala-Val:6
2224	3	Leu-Phe:9 | Leu-Ser:15 | Leu-Val:16
2225	2	Asn-Asp:3 | Asn-Thr:1
2226	2	Val-Ala:1 | Val-Ile:1
2227	4	Glu-Ala:3 | Glu-Asp:3 | Glu-Lys:3 | Glu-Val:6
2228	1	Leu-Ser:6
2229	1	Leu-Pro:3
2230	2	Pro-Leu:3 | Pro-Thr:6
2231	3	Ile-Met:9 | Ile-Phe:9 | Ile-Val:3
2232	2	Gln-Lys:9 | Gln-Pro:9
2234	1	Asp-Asn:3
2235	1	Ser-Ala:12
2236	2	Ser-Ala:3 | Ser-Phe:2
2238	1	Asn-His:18
2240	2	Ser-Ala:18 | Ser-Leu:9
2242	1	Asn-Thr:1
2245	3	Ser-Asn:18 | Ser-Gly:18 | Ser-Ile:1
2247	2	Thr-Ala:19 | Thr-Ser:6
2248	3	Ile-Asn:9 | Ile-Met:6 | Ile-Val:9
2249	2	Leu-Arg:1 | Leu-Phe:3
2250	2	Thr-Ile:9 | Thr-Ser:10
2251	1	Gln-Arg:1
2252	3	Leu-Met:1 | Leu-Trp:1 | Leu-Val:1
2253	2	Gly-Ala:2 | Gly-Trp:1
2254	1	Leu-Pro:2
2255	2	Asn-Ser:19 | Asn-Thr:1
2256	2	Ile-Asn:1 | Ile-Val:1
2258	2	Asp-Ala:2 | Asp-Glu:1
2259	5	Ile-Asn:1 | Ile-Leu:18 | Ile-Met:18 | Ile-Ser:1 | Ile-Val:1
2260	1	Leu-Ile:2
2261	2	Asn-Asp:1 | Asn-Ser:3
2262	2	Leu-Arg:1 | Leu-Val:2
2264	1	Ser-Thr:1
2265	2	Gln-Glu:9 | Gln-His:9
2266	3	Ile-Leu:18 | Ile-Met:18 | Ile-Thr:1
2267	1	Ser-Ala:1
2268	4	Phe-Cys:1 | Phe-Ile:1 | Phe-Leu:1 | Phe-Ser:1
2269	1	Asn-Thr:1
2270	2	Leu-Pro:1 | Leu-Val:15
2271	1	Val-Leu:3
2272	2	Ser-Ala:15 | Ser-Thr:2
2273	1	Thr-Ile:20
2275	3	Ser-Cys:479 | Ser-Phe:1 | Ser-Thr:480
2276	1	Asn-Ile:1
2278	2	Asn-Asp:2 | Asn-Ser:1
2279	3	Asp-Ala:1 | Asp-His:1 | Asp-Val:1
2280	1	Ser-Gly:1
2281	1	Ala-Pro:1
2282	2	Ala-Ser:18 | Ala-Val:1
2283	3	Tyr-Asn:1 | Tyr-Cys:1 | Tyr-Phe:1
2285	3	Ile-Asn:1 | Ile-Thr:1 | Ile-Val:3
2286	2	Thr-Ile:1 | Thr-Ser:3
2288	1	Thr-Ser:18
2289	1	Pro-Ser:1
2290	3	Asn-Asp:1 | Asn-Lys:3 | Asn-Ser:1
2292	3	Leu-Arg:15 | Leu-Met:1 | Leu-Pro:1
2296	3	Ile-Leu:1 | Ile-Phe:1 | Ile-Ser:1
2297	1	Gly-Cys:1
2299	1	Ile-Thr:1
2300	1	Asp-Glu:1
2302	1	Asn-Asp:1
2304	1	Thr-Ala:1
2305	2	Ser-Cys:9 | Ser-Thr:9
2306	1	Gly-Ala:1
2307	1	Asp-Val:1
2309	1	Val-Leu:1
2313	1	Ala-Val:1
2314	1	Asn-Thr:2
2315	1	Gly-Ala:1
2318	2	Glu-Gly:1 | Glu-Val:1
2319	2	His-Asp:1 | His-Tyr:12
2320	1	Ile-Asn:1
2321	2	Asn-Ser:1 | Asn-Thr:1
2322	1	Gly-Asp:1
2323	1	Gly-Ser:1
2324	2	Asp-Ala:9 | Asp-Val:1
2325	1	Gly-Val:1
2326	1	Ser-Thr:1
2330	1	Phe-Leu:10
2332	1	Val-Leu:1
2334	1	Thr-Ser:1
2335	1	Gly-Ser:1
2336	1	Asp-Asn:1
2337	1	His-Gln:10
2338	1	Val-Leu:1
2339	3	Val-Ala:31 | Val-Glu:9 | Val-Leu:9
2340	2	Ala-Ser:1 | Ala-Thr:2
2342	1	Asn-Asp:9
2343	1	Gly-Asp:1
2344	1	Asn-Ser:1
2345	1	Asp-Ala:1
2346	1	Thr-Ala:1
2347	2	Ile-Asn:1 | Ile-Phe:1
2348	3	Gln-Arg:1 | Gln-Glu:1 | Gln-His:1
2349	1	Ile-Asn:1
2351	2	Ala-Pro:1 | Ala-Val:1
2353	1	Asp-Asn:13
2354	1	Phe-Val:1
2356	1	Ser-Gly:1
2358	1	Asp-Gly:1
2359	1	Gly-Val:2
2360	2	Gly-Asp:1 | Gly-Ser:1
2361	2	Ala-Asp:10 | Ala-Thr:11
2362	1	Gly-Arg:1
2363	2	Phe-Ile:1 | Phe-Leu:2
2365	2	Thr-Ala:1 | Thr-Asn:2
2366	2	Leu-Arg:1 | Leu-Val:1
2367	1	Val-Leu:10
2368	1	Leu-Arg:1
2369	1	Ala-Thr:1
2370	1	Asn-Ile:1
2373	1	Asp-Gly:1
2375	1	Asp-Glu:1
2376	1	Tyr-His:1
2377	1	Asn-Ile:1
2378	2	Ala-Asp:1 | Ala-Thr:1
2379	1	Val-Gly:1
2380	1	Gly-Ser:1
2381	2	Val-Asp:1 | Val-Leu:1
2382	2	Gly-Asp:1 | Gly-Ser:1
2383	1	Thr-Pro:1
2385	1	Ser-Thr:12
2386	1	Asn-Asp:1
2388	1	Glu-Gln:1
2389	2	Arg-Leu:1 | Arg-Ser:1
2390	1	Ile-Phe:1
2391	1	Asp-Asn:1
2392	2	Leu-Pro:1 | Leu-Val:1
2394	3	Lys-Asn:1 | Lys-Gln:1 | Lys-Thr:1
2395	1	Gly-Ala:1
2399	1	Ser-Asn:1
2400	1	Val-Leu:1
2402	2	Thr-Ile:1 | Thr-Ser:1
2403	1	Leu-Pro:1
2405	1	Ala-Gly:1
2407	2	Glu-Asp:1 | Glu-Gln:1
2409	2	Asp-Glu:1 | Asp-Val:1
2410	2	Ala-Asp:1 | Ala-Val:10
2411	2	Ile-Ser:1 | Ile-Val:2
2414	2	Ala-Gly:1 | Ala-Pro:1
2415	1	Asn-Ser:9
2416	1	Asn-Asp:1
2417	1	Thr-Ser:1
2418	3	Leu-Met:1 | Leu-Phe:1 | Leu-Ser:1
2423	1	Glu-Asp:1
2424	1	Asn-Ser:11
2425	2	Asn-Ile:1 | Asn-Tyr:1
2427	1	Thr-Ser:1
2430	1	Val-Leu:1
2431	2	Val-Gly:10 | Val-Met:10
2438	1	Thr-Ser:2
2440	2	Gln-Arg:1 | Gln-His:1
2442	2	Ile-Thr:1 | Ile-Val:1
2445	1	Ile-Met:1
2449	4	Val-Asp:1 | Val-Gly:1 | Val-Ile:1 | Val-Phe:1
2450	3	Tyr-Asn:1 | Tyr-Asp:1 | Tyr-Ser:1
2451	1	Thr-Ala:2
2452	2	Phe-Tyr:1 | Phe-Val:1
2454	1	Ser-Arg:1
2455	2	Thr-Ile:1 | Thr-Ser:1
2456	2	Thr-Asn:1 | Thr-Ile:1
2458	2	Leu-Arg:1 | Leu-Gln:1
2459	1	Ile-Val:6
2460	1	Glu-Asp:1
2461	1	Asp-Val:1
2462	1	Asn-Thr:1
2463	1	Thr-Ser:1
2464	1	Val-Ala:1
2465	1	Gln-His:1
2466	2	Val-Asp:1 | Val-Gly:1
2468	1	Val-Leu:20
