# Supplementary material for: PaVarDB: a database and web platform for missense variant analysis in Pseudomonas aeruginosa using an end-to-end BVbase pipeline
Source: Database (Oxford). 2026 Mar 24;2026:baag014. doi: 10.1093/database/baag014 (PMC13010064; doi:10.1093/database/baag014)
Supplement: baag014_Supplemental_Files [file baag014_supplemental_files.zip › S3_PA1874_Mutation_type_.csv]

aa_change	aa_position	position_count
Ser-Thr	2	9
Pro-Ser	9	9
Gln-Lys	12	31
Val-Ile	22	9
Ile-Met	27	31
Leu-Ile	28	9
Lys-Asn	29	9
Lys-Gln	29	9
Val-Ile	36	1600
Ala-Ser	37	1
Ala-Val	37	1
Val-Ile	40	25
Glu-Asp	43	9
Ser-Ala	44	9
Ser-Arg	64	9
Ser-Thr	64	9
Asn-Asp	69	9
Gln-Leu	75	1
Ser-Phe	77	1
Ser-Pro	77	3
Lys-Gln	87	9
Pro-Leu	94	1
Pro-Ser	95	4
Ala-Val	98	1
Gly-Ala	100	1
Pro-Ser	101	4
Gly-Ser	122	4
Val-Leu	123	9
Gly-Arg	130	12
Val-Ile	135	9
Ala-Val	139	9
Ala-Gly	142	9
Val-Ala	144	1
Ile-Leu	146	9
Ser-Gly	150	14
Thr-Pro	165	1
Lys-Glu	174	1
Ile-Val	175	8
Ser-Arg	181	1
Ser-Gly	181	8
Ser-Arg	191	1
Val-Ala	192	4
Asn-Ser	197	9
Pro-Leu	202	1
Leu-Ile	204	8
Leu-Val	204	52
Ala-Ser	210	14
Gly-Ser	212	1
Thr-Pro	215	1
Pro-Ser	217	4
Asn-Thr	219	2
Asn-Asp	224	3
Gln-Glu	226	588
Thr-Ala	229	2
Thr-Ile	229	7
Val-Met	231	589
Ala-Asp	239	8
Ala-Gly	239	1
Ala-Ser	239	2
Ala-Thr	239	9
Ser-Arg	240	2
Pro-Leu	241	1
Ala-Thr	243	7
Gln-Pro	244	9
Thr-Ala	246	7
Thr-Ile	246	12
Asp-Asn	249	1
Thr-Ala	250	2
Thr-Asn	250	1
Ala-Thr	256	1
Thr-Pro	257	1
Asp-Glu	258	7
Asp-Gly	258	7
Val-Ala	259	1
Ala-Thr	262	275
Ala-Val	262	1
Asp-Gly	264	273
Ser-Gly	266	7
Ser-Gly	267	1
Ser-Ile	267	1
Val-Leu	268	2
Thr-Ile	269	280
Thr-Pro	269	1
Thr-Ser	269	3
Lys-Asn	271	39
Lys-Thr	271	1
Pro-Ala	274	1
Pro-Ser	274	4
Ser-Ala	276	49
Ser-Leu	276	1
Thr-Met	277	1
Val-Met	278	1
Thr-Ser	282	4
Asp-Asn	283	4
Asp-Asn	285	1
Gln-His	287	1
Gln-Lys	287	1
Thr-Ser	291	2
Val-Met	293	51
Val-Ile	294	1
Gly-Asp	297	51
Ser-Asn	299	27
Asn-Thr	305	1
Pro-Ala	306	1
Leu-Met	308	1
Val-Leu	314	1
Ile-Met	317	4
Ile-Val	317	4
Ala-Ser	322	7
Asn-Asp	325	3
Asn-Ile	325	3
Asn-Ser	325	101
Ser-Gly	326	1
Thr-Pro	327	8
Pro-Gln	328	3
Val-Ala	329	3
Val-Ala	331	2
Thr-Ile	336	2
Thr-Ser	336	2
Thr-Pro	337	2
Ala-Asp	338	2
Ala-Val	340	2
Pro-Arg	341	1
Pro-Ser	341	1
Asp-Glu	344	3
Asp-Gly	344	3
Gln-Glu	346	1
Gln-Leu	346	1
Ala-Thr	348	11
Ala-Val	348	13
Asp-Gly	350	10
Ser-Gly	352	3
Ser-Gly	353	2
Ser-Ile	353	2
Val-Leu	354	2
Val-Phe	354	1
Thr-Ile	355	16
Thr-Ser	355	20
Asn-Lys	357	66
Asn-Thr	357	2
Glu-Asp	359	1
Pro-Ala	360	2
Gly-Asp	361	1
Gly-Val	361	1
Ala-Ser	362	51
Ala-Thr	362	1
Ala-Val	362	2
Thr-Ala	363	29
Thr-Asn	363	1
Val-Ile	364	2
Val-Ala	366	1
Thr-Ser	368	3
Asp-Asn	369	3
Asp-Asn	371	2
Asp-Gly	371	1
Gln-His	373	2
Gln-Lys	373	2
Pro-Thr	374	4
Asp-Glu	375	2
Asp-His	375	2
Thr-Ala	377	1
Thr-Ser	377	2
Val-Ala	379	1
Val-Ala	380	2
Gly-Asp	381	2
Pro-Ala	382	2
Pro-Ser	382	3
Gly-Asp	383	339
Gly-Ser	383	2
Ser-Asn	385	335
Phe-Leu	386	2
Val-Leu	388	2
Leu-Gln	390	1
Asn-Thr	391	3
Pro-Leu	393	66
Leu-Val	394	2
Thr-Ala	395	2
Thr-Asn	395	1
Gly-Cys	397	2
Glu-Gln	398	3
Glu-Gly	398	2
Thr-Met	399	4
Thr-Ala	401	1
Ile-Met	403	4
Ile-Val	403	51
Thr-Ala	405	3
Thr-Ile	405	3
Pro-Ala	407	3
Ala-Val	408	1
Gly-Val	409	1
Ser-Asn	411	81
Ser-Gly	412	1
Thr-Ile	413	2
Thr-Pro	413	12
Pro-Ser	414	2
Val-Ile	415	2
Ala-Thr	417	2
Ala-Val	417	4
Glu-Asp	418	2
Ala-Gly	419	2
Pro-Ala	420	2
Asp-Gly	421	1
Phe-Val	422	1
Pro-Ala	423	1
Pro-His	426	1
Gln-Arg	427	1
Gln-Glu	427	4
Gln-Leu	427	3
Val-Ile	428	3
Asn-Asp	429	3
Asn-Lys	429	3
Ala-Pro	430	3
Asn-His	432	1
Asn-Thr	432	1
Val-Ala	435	7
Val-Asp	435	3
Val-Ile	435	7
Ala-Val	440	1
Ala-Pro	442	3
Thr-Ala	445	2
Thr-Ser	445	3
Ile-Leu	446	7
Ile-Ser	446	3
Ile-Met	448	3
Gly-Asp	451	1
Gly-Ser	453	5
Pro-Ser	455	1
Thr-Ala	459	2
Thr-Ile	459	1
Thr-Ser	459	3
Ser-Thr	460	32
Ala-Thr	461	10
Ala-Asp	463	1
Ala-Gly	463	7
Asn-Ser	464	27
Asn-Ser	466	97
Ser-Cys	468	4
Ser-Thr	468	18
Thr-Ala	470	1
Thr-Pro	470	2
Gly-Ala	472	7
Ser-Gly	473	1
Ser-Ile	473	1
Pro-Ala	476	1
Pro-Leu	476	1
Val-Ala	483	1
Val-Ala	484	1
Val-Met	484	1
Ala-Asp	485	1
Ala-Gly	485	1
Arg-Ser	486	1
Arg-Thr	486	1
Ala-Pro	488	1
Ala-Thr	488	3
Ala-Val	488	1
Ala-Ser	489	1
Ala-Val	489	5
Ser-Thr	492	1
Ala-Pro	495	4
Thr-Ala	496	5
Thr-Ser	496	1
Ser-Cys	497	5
Ser-Thr	497	5
Ile-Thr	498	1
Ile-Val	498	4
Gly-Ala	502	4
Asn-Asp	506	4
Asn-Ser	506	949
Asn-Thr	506	5
Ala-Thr	507	5
Val-Ala	509	5
Val-Met	509	5
Glu-Asp	511	5
Glu-Lys	511	1
Pro-Leu	512	16
Glu-Asp	517	7
Glu-Gly	517	1
Glu-Lys	517	1
Leu-Phe	518	1
Pro-Leu	524	2
Ser-Gly	526	4
Ser-Thr	526	4
Ser-Arg	527	1
Ser-Thr	527	5
Thr-Ile	529	1
Thr-Ala	531	1
Asp-Glu	532	1
Gly-Asp	535	1
Pro-Thr	537	6
Ile-Thr	538	1
Gly-Ala	539	1
Gln-Glu	540	1
Thr-Ala	541	12
Thr-Ile	541	12
Thr-Pro	541	1
Thr-Ile	542	1
Thr-Pro	542	1
Thr-Ser	542	2
Ala-Gly	545	5
Asn-Ser	546	5
Ser-Thr	550	13
Phe-Leu	551	2
Phe-Tyr	551	1
Ser-Ala	554	1
Ser-Cys	554	4
Ser-Thr	554	4
Thr-Ile	555	1
Leu-Met	557	2
Leu-Phe	557	2
Pro-Ala	558	3
Asp-Asn	559	6
Thr-Ala	561	1
Val-Ala	563	1
Asn-Asp	564	1
Arg-Lys	568	2
Arg-Thr	568	4
Asp-Ala	569	4
Ala-Gly	570	1
Ala-Thr	570	4
Ala-Val	571	1
Ser-Gly	574	8
Ser-Ile	574	3
Ser-Thr	574	4
Pro-Ser	576	7
Pro-Ala	577	2
Pro-Arg	577	2
Ala-Thr	578	1
Thr-Ile	581	5
Ala-Ser	586	1
Pro-Gln	587	1
Thr-Pro	589	1
Pro-Ala	590	1
Thr-Ala	591	8
Thr-Ile	591	15
Thr-Ser	591	1
Asp-Asn	593	10
Asp-Gly	593	1
Pro-Leu	594	1
Pro-Ser	594	3
Asn-Asp	596	1
Thr-Arg	598	3
Thr-Asn	599	1
Leu-Phe	600	91
Ser-Cys	601	2
Glu-Gln	605	1
Pro-Leu	606	2
Gly-Asp	607	4
Ser-Gly	608	972
Ser-Thr	608	973
Ser-Arg	609	23
Ser-Thr	609	996
Thr-Ile	611	23
Thr-Ser	611	2
Thr-Ala	613	137
Thr-Ile	613	1
Asn-Tyr	616	1
Gly-Ala	621	23
Gln-Glu	622	23
Gln-Pro	622	1
Val-Ile	623	1
Thr-Ile	624	21
Gly-Cys	629	1
Gly-Val	629	1
Asn-Asp	630	1
Thr-Ser	632	44
Phe-Tyr	633	258
Thr-Pro	634	1
Pro-Leu	635	1
Ser-Asn	636	1
Ser-Cys	636	266
Ser-Gly	636	29
Ser-Thr	636	277
Thr-Lys	637	1
Thr-Pro	637	1
Leu-Met	639	260
Leu-Phe	639	260
Pro-Ala	640	283
Pro-Ser	640	22
Pro-Thr	640	1
Asn-Asp	641	34
Val-Ile	645	1
Asn-Thr	646	1
Ala-Val	649	1
Thr-Ser	650	13
Pro-Ala	652	264
Pro-Arg	652	1
Ser-Ala	653	264
Ser-Thr	653	8
Ala-Gly	656	258
Ala-Thr	656	281
Ala-Val	656	3
Ser-Arg	657	5
Ser-Ala	658	15
Ser-Leu	658	9
Ser-Pro	658	325
Ser-Thr	658	1
Ser-Trp	658	2
Pro-Ala	659	254
Pro-Arg	659	259
Pro-Gln	659	2
Ala-Gly	660	3
Ser-Arg	661	3
Ser-Thr	661	3
Val-Ala	662	9
Val-Ile	662	22
Val-Ala	664	1
Asp-Glu	665	1
Ala-Gly	666	1
Ala-Ser	666	269
Val-Glu	667	253
Val-Leu	667	253
Ala-Asp	670	1
Ala-Thr	670	2
Thr-Ala	671	268
Val-Ala	673	1
Val-Glu	673	1
Val-Leu	673	1
Val-Met	673	1
Val-Ile	674	8
Val-Leu	674	73
Pro-Ala	676	1
Pro-Leu	676	1
Pro-Ser	676	1
Thr-Ala	680	9
Thr-Ile	680	4
Thr-Pro	680	1
Thr-Ser	680	260
Thr-Ala	681	10
Thr-Arg	681	1
Thr-Lys	681	6
Thr-Met	681	4
Leu-Ile	682	10
Leu-Val	682	1
Thr-Ser	685	1
Pro-Ala	688	4
Ala-Gly	690	17
Ala-Thr	690	17
Thr-Ile	691	1
Thr-Ser	691	13
Thr-Ile	693	2
Thr-Ser	693	5
Thr-Ala	695	43
Asp-Asn	696	3
Gly-Ala	697	3
Asn-Asp	698	3
Asn-Ser	698	18
Asn-Asp	700	6
Asn-Thr	700	6
Pro-Ser	701	1
Gly-Ala	703	3
Gln-Glu	704	2
Val-Ala	705	2
Val-Ile	705	2
Thr-Ser	706	2
Gly-Ala	709	2
Ser-Asn	710	1
Asn-Ser	712	1
Ser-Thr	714	3
Phe-Tyr	715	2
Thr-Ile	716	2
Thr-Ala	718	482
Thr-Ser	718	498
Pro-Ala	720	6
Leu-Met	721	2
Leu-Phe	721	2
Leu-Val	721	1
Pro-Ala	722	484
Asn-Asp	723	4
Val-Ile	727	6
Asn-Asp	728	5
Asn-Ile	728	5
Asn-Thr	728	2
Ala-Val	729	2
Thr-Ala	730	2
Thr-Met	730	15
Thr-Asn	732	1
Thr-Pro	732	1
Thr-Ser	732	432
Ala-Pro	734	444
Ser-Ala	735	5
Ser-Thr	735	435
Thr-Ser	738	2
Ser-Gly	739	2
Ala-Glu	740	3
Ala-Pro	740	536
Gly-Ala	741	434
Ser-Arg	742	4
Ser-Gly	742	1
Ser-Thr	742	7
Ser-Cys	743	1
Ser-Thr	743	2
Val-Ala	744	441
Val-Ile	744	1
Ser-Ala	748	6
Ser-Trp	748	2
Val-Ala	749	1
Val-Glu	749	7
Val-Ile	749	2
Val-Leu	749	7
Ala-Gly	752	1
Ala-Pro	752	2
Ala-Thr	752	5
Ala-Val	752	13
Thr-Ala	753	443
Val-Leu	755	6
Ile-Val	756	720
Asn-Asp	757	9
Asn-Lys	757	1
Pro-Leu	758	3
Thr-Ala	762	420
Thr-Ile	762	1
Thr-Ser	762	4
Thr-Ala	763	420
Thr-Arg	763	3
Thr-Lys	763	419
Thr-Met	763	1
Leu-Ile	764	431
Thr-Ser	767	4
Pro-Arg	770	6
Ser-Gly	772	474
Ser-Thr	772	473
Ser-Arg	773	297
Ser-Asn	773	6
Ser-Thr	773	482
Thr-Ile	775	9
Gly-Ala	779	2
Asn-Asp	780	2
Asn-Ser	780	533
Asn-Asp	782	4
Pro-Thr	783	1
Gly-Ala	785	2
Gln-Glu	786	9
Val-Ala	787	9
Val-Ile	787	8
Gly-Ala	791	2
Ser-Asn	792	2
Ser-Arg	796	2
Ser-Cys	796	3
Ser-Thr	796	14
Phe-Tyr	797	3
Thr-Ala	798	1
Ser-Ala	800	14
Ser-Cys	800	10
Ser-Phe	800	2
Ser-Thr	800	4
Thr-Met	801	1
Leu-Met	803	4
Ala-Pro	804	2
Asp-Asn	805	8
Thr-Ser	807	2
Val-Ile	809	3
Asn-Asp	810	1
Asn-Ile	810	1
Asn-Thr	810	1
Ala-Val	811	1
Thr-Ala	812	5
Thr-Arg	812	2
Thr-Met	812	5
Ala-Asp	813	2
Thr-Ala	814	2
Thr-Asn	814	4
Thr-Pro	814	4
Thr-Ser	814	5
Asp-Tyr	815	1
Pro-Ala	816	6
Ala-Pro	817	2
Ala-Thr	817	2
Thr-Ser	820	3
Ser-Gly	821	640
Gly-Ala	822	7
Gly-Arg	822	6
Gly-Ser	822	19
Gln-Glu	823	2
Gln-His	823	2
Gln-Pro	823	2
Gly-Ala	824	8
Ser-Gly	825	1
Ser-Thr	825	2
Thr-Ala	826	6
Thr-Ile	826	13
Thr-Ile	827	1
Gly-Ala	830	654
Gly-Cys	830	3
Val-Ala	831	3
Val-Gly	831	2
Val-Met	831	647
Thr-Ala	834	832
Thr-Asn	834	4
Thr-Pro	834	3
Thr-Ala	835	4
Thr-Ala	837	8
Thr-Ile	837	8
Val-Ile	838	3
Asn-Asp	839	2
Leu-Pro	840	9
Ser-Arg	844	2
Ser-Asn	844	4
Ser-Gly	844	2
Ser-Ile	844	2
Ser-Thr	844	2
Ser-Arg	845	8
Ser-Asn	845	13
Ser-Gly	845	2
Ser-Ile	845	6
Ser-Thr	845	2
Leu-Ile	846	4
Ser-Asn	847	4
Ser-Thr	847	5
Thr-Ser	849	1
Glu-Asp	851	1
Pro-Arg	852	1
Gly-Asp	853	1
Gly-Ser	853	1
Ser-Gly	854	2
Ser-Thr	854	2
Thr-Lys	855	1
Ile-Thr	857	16
Leu-Phe	858	6
Gly-Ala	861	1
Asn-Asp	862	1
Asn-Ser	862	2
Pro-Ser	865	1
Ala-Gly	867	65
Glu-Gln	868	13
Glu-Val	868	1
Val-Ala	869	56
Val-Ile	869	56
Thr-Ser	878	9
Tyr-Phe	879	33
Ser-Ala	882	4
Ser-Cys	882	9
Ser-Thr	882	6
Ile-Leu	885	7
Ile-Met	885	3
Ala-Thr	886	1
Val-Ile	891	2
Val-Ala	893	1
Val-Ala	894	5
Val-Met	894	5
Gln-Arg	896	6
Gln-Glu	896	318
Gln-His	896	5
Gln-Lys	896	7
Gln-Pro	896	3
Asp-Ala	897	2
Ala-Thr	898	2
Ala-Ser	899	8
Gly-Ser	900	1
Ser-Asn	902	47
Ser-Thr	902	7
Ser-Gly	903	2
Gly-Ala	905	3
Gly-Arg	905	1
Ala-Gly	906	1
Ala-Ser	906	3
Ala-Thr	906	1
Ser-Arg	907	408
Ser-Thr	907	406
Val-Ala	908	3
Val-Asp	908	3
Val-Ile	908	1
Val-Phe	908	3
Val-Met	910	17
Ser-Ala	912	2
Ser-Leu	912	1
Gln-Glu	913	3
Gln-Leu	913	7
Ala-Val	914	1
Ala-Pro	916	409
Ala-Ser	916	4
Ala-Thr	917	5
Ala-Val	917	4
Val-Glu	919	4
Val-Leu	919	4
Val-Ile	920	340
Val-Leu	920	519
Asn-Asp	921	5
Ser-Asn	923	1
Gly-Val	925	3
Thr-Ile	926	4
Thr-Ser	926	73
Thr-Ala	927	4
Thr-Met	927	4
Leu-Ile	928	12
Thr-Pro	931	1
Thr-Ser	931	4
Glu-Asp	933	4
Pro-Ala	934	339
Ala-Asp	936	4
Ala-Gly	936	9
Ala-Thr	936	23
Thr-Ser	937	7
Val-Met	938	4
Thr-Ile	939	4
Thr-Ser	939	130
Leu-Met	940	4
Thr-Ala	941	1
Asp-Glu	942	1
Gly-Ala	943	307
Gly-Ser	943	1
Asn-Asp	944	328
Asn-Ser	944	332
Asn-Asp	946	1
Asn-Thr	946	1
Pro-Ser	947	4
Ile-Val	948	5
Gly-Ala	949	4
Val-Ala	951	14
Asn-Ser	958	4
Ser-Cys	960	4
Ser-Thr	960	11
Thr-Ser	962	2
Gly-Ala	964	17
Gly-Arg	964	1
Gly-Cys	964	7
Gly-Ser	964	10
Thr-Met	965	4
Pro-Ala	966	1
Leu-Met	967	1
Ala-Pro	968	157
Asn-Asp	969	5
Val-Met	972	13
Val-Ile	973	244
Asn-Asp	974	244
Asn-Ile	974	243
Ala-Val	975	4
Thr-Ala	976	4
Thr-Met	976	4
Thr-Ser	976	1
Ala-Val	977	1
Ser-Arg	978	8
Ser-Thr	978	298
Asp-Asn	979	4
Asp-Gly	979	4
Pro-Ala	980	10
Thr-Ser	981	16
Thr-Ala	984	2
Thr-Pro	984	18
Thr-Ser	984	1
Ser-Arg	985	2
Ser-Gly	985	224
Ala-Pro	986	281
Ala-Ser	986	2
Pro-Ala	987	7
Pro-Gln	987	223
Ala-Gly	988	11
Ala-Ser	988	1
Ser-Arg	989	4
Ser-Gly	989	227
Ser-Ile	989	4
Ser-Thr	989	264
Thr-Ala	990	2
Thr-Ile	990	16
Ser-Ala	994	127
Ser-Trp	994	4
Val-Glu	995	3
Val-Leu	995	3
Pro-Ser	997	1
Ala-Pro	998	110
Ala-Thr	999	15
Val-Leu	1001	5
Val-Ile	1002	142
Asn-Asp	1003	112
Asn-Ser	1006	1
Ala-Thr	1008	273
Ala-Val	1008	22
Glu-Ala	1009	275
Glu-Asp	1009	259
Glu-Lys	1009	276
Glu-Val	1009	23
Ile-Leu	1010	18
Thr-Ser	1013	12
Pro-Ala	1016	227
Ala-Gly	1018	14
Ala-Thr	1018	14
Thr-Asn	1019	222
Thr-Ser	1019	16
Thr-Ile	1021	227
Thr-Pro	1021	3
Thr-Ala	1023	1
Thr-Ser	1023	1
Asp-His	1024	1
Gly-Ala	1025	1
Gly-Asp	1025	6
Ser-Asn	1026	231
Ser-Gly	1026	7
Asn-Asp	1028	1
Asn-Ser	1028	1
Ile-Thr	1030	1
Gln-Glu	1032	223
Val-Ala	1033	229
Val-Ile	1033	224
Ser-Asn	1038	2
Asn-Asp	1040	1
Ser-Arg	1042	4
Ser-Cys	1042	2
Ser-Thr	1042	223
Phe-Tyr	1043	1
Ser-Ala	1046	228
Ser-Cys	1046	32
Ser-Thr	1046	8
Pro-Leu	1048	3
Pro-Ser	1048	1
Ala-Pro	1050	2
Ala-Thr	1050	1
Asp-Asn	1051	223
Thr-Ala	1053	3
Thr-Pro	1053	1
Val-Ile	1055	4
Asn-Thr	1056	1
Thr-Ala	1058	219
Thr-Ile	1058	219
Thr-Pro	1058	1
Thr-Ser	1060	1
Asp-Tyr	1061	1
Pro-Ala	1062	5
Ala-Pro	1063	7
Ala-Ser	1063	1
Ala-Thr	1063	2
Asn-Tyr	1065	1
Gly-Ser	1067	55
Gly-Ala	1068	216
Gly-Arg	1068	215
Gly-Ser	1068	8
Gln-Pro	1069	7
Gly-Ala	1070	10
Gly-Asp	1070	1
Thr-Ala	1072	17
Thr-Ile	1072	9
Ala-Gly	1076	22
Ala-Ser	1076	2
Ile-Met	1077	252
Ile-Thr	1077	3
Ile-Val	1077	265
Ala-Thr	1078	12
Ala-Asp	1080	215
Ala-Pro	1080	2
Ala-Thr	1080	238
Thr-Ala	1081	4
Thr-Ala	1083	219
Thr-Ile	1083	219
Val-Ile	1084	2
Asn-Asp	1085	11
Leu-Pro	1086	232
Ser-Arg	1090	12
Ser-Asn	1090	216
Ser-Thr	1090	13
Ser-Arg	1091	431
Ser-Asn	1091	44
Ser-Gly	1091	1
Ser-Ile	1091	216
Ser-Thr	1091	11
Leu-Ile	1092	4
Ser-Asn	1093	215
Ser-Gly	1093	5
Ser-Thr	1093	5
Thr-Ser	1095	3
Pro-Ala	1098	1
Gly-Asp	1099	4
Gly-Ser	1099	4
Ser-Arg	1100	1
Ser-Gly	1100	7
Ser-Thr	1100	7
Thr-Ala	1101	1
Thr-Arg	1101	5
Val-Met	1102	1
Ile-Thr	1103	250
Leu-Phe	1104	234
Thr-Asn	1105	1
Asn-Asp	1108	1
Asn-Ser	1108	2
Ala-Gly	1113	255
Glu-Gln	1114	236
Glu-Val	1114	1
Val-Ala	1115	237
Val-Ile	1115	236
Thr-Ser	1116	1
Gly-Asp	1119	2
Ser-Gly	1120	1
Thr-Ala	1124	2
Thr-Ser	1124	223
Tyr-Asp	1125	1
Tyr-Phe	1125	245
Thr-Ile	1126	1
Thr-Pro	1126	1
Thr-Ser	1126	1
Ser-Ala	1128	5
Ser-Cys	1128	9
Ser-Pro	1128	2
Ser-Thr	1128	7
Thr-Pro	1129	2
Ile-Leu	1131	224
Ile-Met	1131	7
Ile-Phe	1131	3
Ala-Val	1132	1
Asn-Asp	1133	1
Asn-Lys	1133	1
Thr-Ser	1135	3
Val-Ile	1137	5
Val-Leu	1137	1
Val-Ala	1139	6
Val-Ala	1140	221
Val-Leu	1140	4
Val-Met	1140	221
Ala-Gly	1141	1
Gln-Arg	1142	226
Gln-Glu	1142	923
Gln-His	1142	222
Gln-Lys	1142	221
Ala-Pro	1144	2
Ser-Ala	1145	2132
Ser-Thr	1145	1
Gly-Ser	1146	10
Ser-Asn	1148	2
Ser-Thr	1148	226
Pro-Ala	1150	46
Pro-Arg	1150	5
Pro-Leu	1150	47
Ala-Thr	1152	1
Thr-Ala	1153	1
Thr-Arg	1153	8
Thr-Pro	1153	2
Val-Ala	1154	99
Val-Met	1154	99
Thr-Ala	1155	121
Val-Ile	1156	100
Asp-Gly	1157	2
Ser-Ala	1158	1
Ser-Pro	1158	120
Ser-Arg	1159	2
Ser-Gly	1159	2
Ser-Ile	1159	97
Ser-Thr	1159	1
Ala-Pro	1160	2
Ala-Ser	1160	6
Pro-Leu	1161	6
Pro-Ala	1162	12
Pro-Ser	1162	94
Ala-Pro	1163	94
Ala-Ser	1163	6
Pro-Gln	1164	214
Pro-Leu	1164	1
Val-Glu	1165	6
Val-Leu	1165	7
Ile-Leu	1166	11
Ile-Met	1166	5
Ile-Phe	1166	1
Ile-Val	1166	11
Asn-Asp	1167	14
Asn-Lys	1167	1
Asn-Thr	1170	1
Val-Ala	1172	148
Val-Asp	1172	6
Val-Gly	1172	4
Val-Ile	1172	11
Val-Phe	1172	131
Val-Ala	1173	6
Val-Asp	1173	4
Val-Ile	1173	6
Ile-Leu	1174	8
Ser-Asn	1175	1
Ser-Gly	1175	4
Ser-Thr	1175	3
Thr-Ala	1177	1
Ala-Gly	1178	1
Ala-Thr	1178	1
Glu-Asp	1179	221
Glu-Gln	1179	1
Glu-Val	1179	1
Ala-Gly	1180	1
Ala-Pro	1180	10
Ala-Asp	1182	219
Ala-Thr	1182	373
Thr-Arg	1183	5
Val-Met	1184	220
Thr-Ile	1185	229
Thr-Ser	1185	1
Leu-Ile	1186	222
Ala-Gly	1189	294
Ala-Thr	1189	3
Gly-Asp	1190	264
Gly-Ser	1190	289
Gly-Asp	1191	2
Asn-Thr	1192	1
Ile-Leu	1194	1
Gln-Arg	1196	1
Val-Ala	1197	20
Thr-Ser	1198	2
Ser-Ile	1202	1
Ser-Arg	1206	4
Ser-Cys	1206	220
Ser-Gly	1206	1
Ser-Ile	1206	1
Ser-Thr	1206	224
Phe-Cys	1207	1
Thr-Ser	1208	5
Gly-Ala	1210	7
Gly-Ser	1210	1
Thr-Ala	1211	1
Thr-Ile	1211	220
Ala-Pro	1214	221
Ala-Ser	1214	1
Ala-Thr	1214	2
Asn-Asp	1215	220
Ile-Asn	1219	13
Ile-Val	1219	224
Val-Asp	1220	17
Val-Ile	1220	17
Val-Leu	1220	1
Ala-Gly	1221	1
Ala-Val	1221	2
Thr-Ala	1222	210
Thr-Lys	1222	3
Thr-Met	1222	6
Thr-Pro	1222	3
Ala-Asp	1223	3
Ala-Ser	1223	2
Thr-Ala	1224	4
Thr-Asn	1224	4
Thr-Pro	1224	6
Thr-Ser	1224	18
Asp-Asn	1225	2
Asp-Gly	1225	2
Pro-Ala	1226	3
Pro-Leu	1226	1
Thr-Ala	1227	5
Gly-Ser	1228	217
Thr-Ala	1230	220
Thr-Asn	1230	1
Thr-Ile	1230	220
Thr-Pro	1230	31
Thr-Ser	1230	13
Gly-Ser	1231	31
Pro-Ala	1232	234
Pro-Arg	1232	13
Pro-Gln	1232	1
Gln-Pro	1233	236
Ala-Ser	1234	4
Ala-Thr	1234	1
Ala-Gly	1235	9
Ala-Thr	1235	9
Ala-Val	1235	221
Thr-Ile	1236	220
Thr-Met	1237	1
Val-Leu	1238	1
Ala-Gly	1240	220
Ala-Ser	1240	182
Val-Leu	1241	2
Val-Met	1241	1
Ala-Pro	1242	1
Pro-Ser	1243	1
Pro-Ala	1244	463
Ala-Thr	1245	3
Pro-Gln	1246	1
Val-Leu	1247	25
Ile-Met	1248	1
Ile-Val	1248	204
Asp-Asn	1249	202
Asp-Glu	1249	1
Ser-Arg	1251	1
Thr-Ala	1254	51
Thr-Arg	1254	4
Thr-Lys	1254	10
Thr-Met	1254	1
Thr-Ser	1254	3
Thr-Ala	1255	261
Thr-Asn	1255	256
Thr-Ile	1255	19
Thr-Ser	1255	10
Ile-Leu	1256	2
Ser-Gly	1257	5
Ser-Thr	1257	4
Thr-Ser	1259	1
Ala-Thr	1260	22
Glu-Asp	1261	1
Ala-Pro	1262	5
Ala-Val	1264	2
Lys-Arg	1265	2
Lys-Asn	1265	5
Lys-Gln	1265	2
Lys-Thr	1265	241
Val-Met	1266	2
Ile-Thr	1267	3
Ile-Val	1267	1
Leu-Ile	1268	1
Asp-Glu	1270	1
Asn-Asp	1272	222
Asn-Lys	1272	29
Asn-Ser	1272	482
Gly-Ala	1277	1
Glu-Gln	1278	253
Thr-Ala	1279	246
Thr-Ile	1279	9
Thr-Ile	1280	2
Thr-Pro	1280	2
Thr-Ser	1280	8
Ala-Val	1281	1
Ser-Asn	1284	6
Ser-Arg	1288	225
Ser-Cys	1288	8
Ser-Thr	1288	2061
Gly-Ala	1292	1414
Gly-Cys	1292	1
Gly-Ser	1292	41
Gly-Val	1292	1
Thr-Met	1293	2
Pro-Ser	1294	4
Ala-Pro	1296	4
Asn-Asp	1297	5
Thr-Ser	1299	3
Val-Met	1300	1
Val-Ile	1301	234
Ala-Val	1303	1
Val-Ala	1304	4
Val-Leu	1304	1
Val-Met	1304	4
Gln-His	1306	1
Gln-Lys	1306	1
Gln-Pro	1306	1
Asp-Asn	1307	1
Asp-Glu	1307	1
Asp-His	1307	1
Pro-Ala	1308	1
Ala-Ser	1309	2
Ala-Thr	1309	4
Gly-Ser	1310	1
Thr-Ala	1312	3
Thr-Asn	1312	4
Thr-Ile	1312	1
Thr-Pro	1312	1
Gly-Ser	1313	234
Pro-Ala	1314	235
Pro-Arg	1314	236
Pro-Ser	1314	2
Gln-Arg	1315	1
Gln-Pro	1315	234
Gly-Ala	1316	237
Gly-Cys	1316	1
Thr-Ala	1318	364
Thr-Ile	1318	235
Thr-Ser	1318	1
Ala-Gly	1322	1
Ala-Pro	1322	17
Ala-Ser	1322	3
Ala-Thr	1322	2
Val-Ala	1323	17
Val-Met	1323	222
Ala-Val	1324	3
Asn-Asp	1326	12
Asn-His	1326	214
Asn-Lys	1326	214
Asn-Ser	1326	2
Asn-Thr	1326	226
Thr-Ala	1327	217
Val-Ala	1329	3
Val-Met	1329	3
Val-Ile	1330	235
Asn-Asp	1331	219
Asn-Lys	1331	1
Pro-Ala	1332	2
Pro-Leu	1332	3
Asn-Asp	1336	231
Asn-Ile	1336	231
Asn-Lys	1336	2
Asn-Ser	1336	8
Asn-Thr	1336	5
Leu-Arg	1337	4
Leu-Gln	1337	1
Leu-Met	1337	7
Leu-Pro	1337	4
Leu-Val	1337	242
Leu-Ile	1338	242
Asn-Asp	1339	3
Asn-Ser	1339	240
Asn-Thr	1339	8
Pro-Ala	1344	3
Pro-Leu	1344	2
Gly-Asp	1345	4
Gly-Ser	1345	3
Ser-Arg	1346	2
Ser-Gly	1346	6
Ser-Thr	1346	6
Thr-Asn	1347	3
Val-Met	1348	6
Thr-Ile	1349	241
Thr-Ser	1349	1
Leu-Phe	1350	244
Thr-Ala	1351	1
Asp-Glu	1352	1
Asn-Asp	1354	3
Asn-Ser	1354	4
Asn-Thr	1354	1
Asn-Thr	1356	1
Ile-Thr	1358	2
Gly-Ala	1359	2
Gly-Ser	1359	2
Gln-Glu	1360	5
Thr-Ala	1361	245
Thr-Ile	1361	241
Thr-Pro	1361	1
Thr-Ser	1362	3
Ser-Arg	1366	4
Ser-Gly	1366	1
Ser-Arg	1370	4
Ser-Gly	1370	228
Ser-Ile	1370	22
Ser-Thr	1370	211
Thr-Arg	1372	3
Pro-Thr	1373	1
Gly-Ala	1374	231
Gly-Cys	1374	1
Gly-Ser	1374	1
Ser-Thr	1375	238
Gln-Pro	1376	238
Pro-Ala	1378	235
Asn-Asp	1379	1
Thr-Ser	1381	6
Val-Leu	1382	1
Val-Ile	1383	234
Asn-Lys	1384	1
Val-Ala	1385	8
Thr-Ala	1386	1
Ala-Glu	1387	1
Ala-Pro	1387	1
Ala-Val	1387	1
Ser-Gly	1388	191
Ser-Thr	1388	7
Asp-Glu	1389	1
Asp-His	1389	1
Ala-Pro	1390	4
Ala-Gly	1391	2
Ala-Thr	1391	2
Gly-Ala	1392	1
Thr-Asn	1394	231
Leu-Arg	1396	241
Leu-Ile	1396	231
Leu-Pro	1396	1096
Leu-Val	1396	486
Ala-Gly	1398	3
Ala-Ser	1398	1
Ala-Thr	1398	232
Thr-Asn	1399	1
Thr-Ser	1399	242
Thr-Ala	1400	233
Thr-Met	1400	1
Thr-Met	1401	3
Ser-Ala	1404	1
Ser-Thr	1404	3
Ser-Ala	1405	2
Leu-Val	1406	8
Pro-Ala	1407	234
Ser-Ala	1408	3
Ser-Pro	1408	30
Ile-Met	1409	1
Ile-Thr	1409	32
Ile-Val	1409	30
Pro-Ala	1410	29
Pro-Gln	1410	205
Gln-Glu	1411	3
Gln-Leu	1411	3
Gln-Pro	1411	29
Val-Leu	1412	2
Asp-Asn	1413	1
Ser-Ala	1418	3
Ser-Leu	1418	1
Ser-Thr	1418	235
Ser-Trp	1418	232
Val-Glu	1419	2
Ile-Val	1420	1
Ser-Gly	1421	232
Ser-Thr	1421	232
Asp-Glu	1425	238
Ala-Pro	1426	2
Gly-Ala	1427	1
Asn-Asp	1428	238
Asn-Lys	1428	1
Asn-Thr	1428	238
Thr-Asn	1429	1
Ile-Met	1430	237
Ile-Val	1430	237
Ile-Phe	1431	1
Ile-Thr	1431	2
Ile-Leu	1432	238
Ile-Met	1432	2
Asn-Asp	1436	3
Asn-Ser	1436	8
Gly-Ser	1437	1
Ile-Val	1440	4
Gln-Glu	1442	1
Val-Ala	1443	6
Val-Ile	1443	1
Thr-Ser	1444	3
Gly-Ala	1447	1
Ser-Ala	1452	2
Ser-Cys	1452	235
Ser-Thr	1452	237
Phe-Tyr	1453	1
Thr-Ser	1454	9
Gly-Ala	1456	4
Gly-Cys	1456	1
Ile-Met	1457	235
Ile-Thr	1457	240
Pro-Ala	1460	76
Pro-Ser	1460	163
Pro-Thr	1460	2
Asp-Asn	1461	240
Thr-Ser	1463	2
Val-Leu	1464	2
Val-Ile	1465	5
Val-Ala	1467	239
Val-Leu	1468	2
Val-Met	1468	1
Ala-Pro	1469	1
Ser-Arg	1471	6
Ser-Asn	1471	1
Ser-Cys	1471	228
Ser-Thr	1471	1
Pro-Thr	1472	1
Ser-Gly	1473	238
Asn-Lys	1474	1
Val-Phe	1475	2
Asp-Ala	1476	236
Asp-Asn	1476	228
Asp-Gly	1476	2
Ala-Gly	1478	235
Val-Ala	1481	1
Val-Gly	1481	234
Val-Met	1481	234
Ile-Thr	1482	238
Thr-Ile	1483	1
Asp-Glu	1485	1
Gly-Ala	1486	239
Gly-Arg	1486	2
Gly-Asp	1486	1
Gly-Cys	1486	235
Ala-Asp	1488	1
Ala-Pro	1490	1
Ala-Thr	1491	1
Ala-Val	1491	1
Ile-Leu	1494	1
Ile-Val	1494	3
Asp-Asn	1495	2
Pro-Ala	1496	1
Thr-Ser	1500	414
Glu-Ala	1501	1
Glu-Asp	1501	1
Glu-Lys	1501	1
Glu-Val	1501	419
Ser-Asn	1503	2
Ser-Cys	1503	1
Ser-Gly	1503	412
Ser-Thr	1503	414
Thr-Ala	1505	1
Ala-Val	1508	1
Ala-Gly	1510	2
Thr-Ala	1511	1
Thr-Lys	1511	2
Val-Met	1512	3
Ile-Thr	1513	1
Gly-Ala	1517	1
Gly-Asp	1518	16
Gly-Ser	1518	18
Ile-Ser	1522	1
Gly-Ala	1523	1
Gln-Glu	1524	1
Ala-Thr	1525	6
Ala-Val	1525	24
Thr-Ser	1526	1
Ala-Val	1527	1
Thr-Arg	1534	389
Thr-Ser	1534	1
Ser-Gly	1538	1053
Ser-Ile	1538	1
Ser-Thr	1538	2
Thr-Ile	1539	36
Pro-Gln	1540	1
Ala-Pro	1542	1
Ala-Ser	1542	1
Asn-Asp	1543	1
Thr-Ala	1545	1
Thr-Ser	1545	3
Val-Leu	1546	1
Ile-Val	1547	4
Val-Ala	1550	1
Val-Leu	1550	1
Val-Met	1550	1
Gln-Glu	1552	1
Gln-His	1552	1
Gln-Lys	1552	1
Gln-Pro	1552	1
Pro-Ala	1554	6
Thr-Ala	1558	1
Thr-Asn	1558	1
Gly-Ser	1560	1
Ala-Thr	1562	381
Val-Ala	1564	599
Val-Ile	1564	597
Ala-Ser	1568	2
Ala-Thr	1568	1
Ile-Met	1569	598
Ile-Val	1569	603
Pro-Ser	1571	1
Pro-Ala	1572	653
Pro-Leu	1572	1
Ala-Ser	1573	1
Ala-Thr	1573	595
Ala-Val	1573	7
Ile-Val	1576	592
Asn-Asp	1577	492
Asn-Thr	1577	1
Pro-Ala	1578	1
Val-Asp	1582	1
Val-Gly	1582	596
Val-Ile	1582	596
Val-Asp	1583	1
Val-Phe	1583	3
Ile-Leu	1584	1
Ser-Cys	1585	1
Ser-Gly	1585	594
Ser-Thr	1585	597
Ala-Pro	1590	1
Ala-Val	1590	1
Ala-Val	1592	1
Thr-Arg	1593	1
Thr-Lys	1593	8
Thr-Pro	1593	1
Ile-Phe	1595	1
Asp-Glu	1598	1
Asn-Asp	1600	594
Asn-Ser	1600	595
Asn-His	1602	1
Ile-Val	1604	2
Gly-Ala	1605	1
Gln-Glu	1606	9
Val-Ala	1607	598
Val-Ile	1607	3
Ala-Pro	1609	1
Ser-Arg	1616	2
Ser-Gly	1616	135
Ser-Ile	1616	7
Ser-Thr	1616	135
Phe-Cys	1617	2
Phe-Ile	1617	2
Phe-Tyr	1617	1
Thr-Pro	1618	1
Thr-Ser	1618	2
Pro-Ala	1619	2
Gly-Ala	1620	130
Gly-Arg	1620	1
Gly-Asp	1620	2
Gly-Cys	1620	2
Thr-Ala	1621	1
Thr-Arg	1621	2
Thr-Pro	1621	2
Leu-Met	1623	1
Ala-Ser	1624	3
Asn-Asp	1625	1
Ser-Thr	1627	175
Val-Leu	1628	1
Ile-Val	1629	615
Ala-Val	1631	1
Leu-Val	1632	618
Asp-Glu	1635	1
Asp-Val	1635	1
Ala-Pro	1636	8
Ala-Thr	1636	2
Ala-Val	1636	1
Ala-Ser	1637	1
Asn-His	1639	1
Asn-Asp	1640	18
Asn-Thr	1640	1213
Ser-Gly	1642	1214
Thr-Ala	1644	1214
Thr-Ile	1644	22
Ala-Thr	1646	1212
Ala-Val	1646	2
Thr-Ile	1647	7
Ser-Ala	1650	6
Ser-Pro	1650	1
Ser-Thr	1650	3
Leu-Gln	1651	1
Leu-Pro	1651	1
Leu-Val	1651	1237
Ala-Thr	1655	1206
Val-Leu	1657	1
Ile-Leu	1658	1212
Ile-Val	1658	2
Asp-Asn	1659	4
Pro-Ala	1660	2
Ser-Arg	1664	1217
Ser-Gly	1664	1
Ser-Ile	1664	1
Ser-Thr	1664	1217
Val-Met	1665	2
Ala-Gly	1667	1219
Ala-Thr	1667	1221
Ala-Thr	1670	1
Ala-Pro	1672	1
Ala-Thr	1672	1
Ala-Val	1672	13
Ile-Thr	1677	1
Thr-Ala	1679	1
Asn-Asp	1682	1216
Asn-Ser	1682	1216
Gly-Ala	1683	1
Val-Ala	1689	1246
Thr-Met	1703	1
Thr-Pro	1703	1
Pro-Ser	1704	1
Ser-Ala	1706	400
Ser-Thr	1706	944
Thr-Ser	1709	320
Val-Ile	1711	1278
Val-Ala	1714	3
Val-Met	1714	3
Gln-Arg	1716	3
Gln-His	1716	3
Gln-Lys	1716	3
Ala-Pro	1718	13
Ala-Thr	1719	3
Thr-Ala	1722	7
Thr-Ser	1722	1
Gly-Ala	1724	3
Gly-Asp	1724	1
Val-Ala	1726	39
Val-Asp	1726	1
Val-Gly	1726	5
Ala-Ser	1732	51
Ala-Thr	1736	1
Thr-Ala	1737	29
Thr-Ile	1737	18
Val-Met	1739	2
Ile-Leu	1740	1
Ile-Val	1740	3
Asp-Ala	1741	2
Asp-Asn	1741	3
Asp-Glu	1741	2
Pro-Ser	1742	16
Val-Ala	1746	3
Leu-Ile	1748	3
Pro-Ala	1754	24
Val-Ala	1756	4
Val-Asp	1756	17
Arg-Pro	1757	5
Ile-Thr	1759	3
Gly-Ser	1763	4
Asn-Asp	1764	26
Asn-Ser	1764	29
Ile-Val	1768	4
Thr-Ala	1771	28
Thr-Ile	1771	2
Leu-Ile	1772	28
Leu-Pro	1772	28
Ala-Asp	1773	1
Asn-Ser	1778	11
Ser-Arg	1780	17
Ser-Cys	1780	17
Ser-Thr	1780	1194
Gly-Ala	1784	1
Gly-Cys	1784	1
Gly-Ser	1784	134
Ala-Val	1788	55
Asn-Asp	1789	5
Val-Gly	1793	1
Val-Ile	1793	20
Val-Ala	1796	1
Val-Met	1796	1
Gly-Ala	1802	1
Ala-Thr	1808	1
Ala-Val	1808	1
Thr-Ala	1810	13
Thr-Ile	1810	13
Thr-Ala	1814	20
Thr-Ser	1814	1
Val-Met	1815	13
Ala-Val	1816	1
Ala-Pro	1818	16
Thr-Ala	1819	13
Thr-Met	1819	26
Ile-Val	1822	1
Asn-Asp	1823	3
Pro-Ala	1824	1436
Ser-Gly	1828	13
Ser-Ile	1828	13
Thr-Ala	1831	1
Thr-Ser	1831	13
Val-Ala	1836	15
Lys-Thr	1839	14
Ile-Val	1841	1
Asn-Asp	1846	1
Asn-Ser	1846	1
Glu-Gln	1852	16
Thr-Ala	1853	14
Thr-Ile	1853	13
Thr-Ile	1854	1
Thr-Ser	1854	13
Ser-Asn	1858	3
Ser-Gly	1858	8
Asn-Asp	1860	3
Thr-Ala	1862	1
Thr-Ser	1862	17
Gly-Ala	1866	5
Gly-Ser	1866	4
Leu-Met	1869	1
Ala-Pro	1870	17
Thr-Ser	1873	14
Ile-Leu	1875	6
Ile-Val	1875	6
Val-Leu	1878	11
Glu-Gln	1880	17
Ala-Pro	1882	3
Gly-Ser	1884	1
Ala-Thr	1886	17
Ala-Val	1886	12
Ala-Val	1890	1
Ser-Ala	1900	3
Ser-Phe	1900	3
Ala-Thr	1901	2
Leu-Val	1903	2
Ser-Asn	1905	3
Ala-Ser	1911	1
Ala-Thr	1911	2
Leu-Val	1912	2
Leu-Met	1913	2
Thr-Ser	1914	2
Thr-Ile	1916	3
Thr-Ser	1916	1
Asn-Lys	1920	2
Ser-Arg	1921	1
Ser-Gly	1921	1
Ile-Leu	1925	34
Val-Leu	1927	3
Asn-Thr	1928	2
Gly-Asp	1929	2
Asp-Gly	1930	2
Asp-Val	1930	1
Thr-Ala	1931	2
Thr-Ser	1931	2
Ala-Gly	1932	2
Val-Ala	1937	2
Thr-Asn	1938	3
Val-Ala	1939	2
Ala-Gly	1942	5
Ala-Thr	1942	5
Phe-Cys	1945	1
Phe-Leu	1945	1
Ser-Thr	1946	1
Pro-Ser	1948	2
Ala-Gly	1950	1
Ala-Thr	1950	1
Pro-Ser	1952	1
Ile-Thr	1954	2
Ile-Val	1954	4
Thr-Asn	1955	2
Glu-Ala	1957	2
Glu-Lys	1957	1
Leu-Val	1958	2
Ala-Asp	1960	2
Ala-Thr	1960	8
Gly-Ala	1961	2
Val-Asp	1964	2
Val-Leu	1964	2
Ala-Val	1967	3
Gly-Asp	1968	2
Val-Ala	1970	2
Val-Ile	1970	2
Ala-Ser	1974	1
Ala-Val	1974	2
Thr-Ser	1975	2
Ile-Thr	1976	2
Pro-Leu	1983	1
Thr-Ser	1985	2
Ala-Pro	1991	2
Ala-Val	1991	1
Ala-Asp	1992	2
Ala-Gly	1992	6
Ala-Val	1992	1
Thr-Ser	1994	9
Gly-Ala	2002	1
Asp-Asn	2003	1
Ile-Ser	2005	2
Gln-Leu	2006	2
Val-Ala	2007	2
Asp-Asn	2008	2
Val-Gly	2009	2
Thr-Ala	2010	9
Val-Ile	2011	106
Met-Ile	2015	2
Gln-Arg	2016	2
Val-Ala	2017	11
Val-Leu	2017	1
Val-Phe	2017	1
Val-Asp	2021	2
Val-Ile	2021	9
Thr-Ala	2022	1
Ala-Val	2026	1
Tyr-Asn	2031	2
Tyr-Cys	2031	2
Glu-Val	2032	2
Ala-Thr	2033	63
Glu-Gln	2034	63
Ser-Arg	2036	2
His-Gln	2037	2
His-Tyr	2037	1
Thr-Ile	2038	66
Ala-Asp	2041	1
Ala-Val	2041	1
Asp-Asn	2043	1
Asp-Glu	2043	1
Ile-Thr	2044	1
Ala-Thr	2045	1
Ala-Thr	2046	10
Ala-Val	2046	12
Leu-Arg	2049	2
Leu-Val	2049	28
Leu-Arg	2053	1
Leu-Gln	2053	1
Thr-Met	2054	18
Thr-Ser	2054	18
Pro-Ser	2056	65
Gly-Ala	2057	1
Gly-Asp	2057	1
Gly-Ser	2057	19
Gly-Ser	2058	1
Met-Leu	2059	18
Met-Lys	2059	18
Met-Thr	2059	1
Met-Val	2059	1
Pro-Ala	2061	6
Phe-Leu	2062	1
Phe-Val	2062	1
Pro-Ala	2063	1
Glu-Asp	2064	1
Glu-Gln	2064	3
Gly-Arg	2065	1
Gly-Asp	2065	1
Ser-Ala	2067	1
Val-Gly	2069	2
Thr-Asn	2070	1
Thr-Ile	2070	5
Asn-Asp	2074	6
Asn-Ser	2074	1
Gly-Asp	2076	1
Gly-Ser	2076	1
Ala-Thr	2078	1
Ala-Val	2078	11
Ser-Pro	2079	1
Thr-Asn	2080	16
Thr-Ser	2080	1
Pro-Thr	2081	15
Val-Leu	2082	1
Val-Met	2082	1
Pro-Arg	2083	15
Pro-Leu	2083	1
Pro-Thr	2083	16
Phe-Cys	2084	1
Phe-Ile	2084	1
Phe-Leu	2084	19
Phe-Val	2084	1
Thr-Ala	2085	3
Thr-Ile	2085	1
Ile-Ser	2086	1
Ile-Val	2086	16
Ile-Met	2089	6
Ile-Val	2089	15
Pro-Ala	2090	1
Pro-Thr	2091	1
Val-Leu	2095	1
Leu-Pro	2096	1
Ser-Thr	2097	1
Val-Ala	2099	378
Thr-Ile	2104	1
Ser-Pro	2106	1
Ala-Thr	2107	15
Ala-Val	2107	5
Glu-Lys	2108	1
Thr-Ser	2111	8
Glu-Gln	2112	1
Leu-Phe	2113	15
Leu-Val	2113	16
Thr-Pro	2114	1
Val-Gly	2115	1
Val-Leu	2115	1
Thr-Ala	2116	15
Thr-Asn	2116	15
Thr-Pro	2116	1
Val-Gly	2117	1
Asp-Asn	2118	17
Val-Gly	2119	1
Val-Ile	2119	391
Gly-Asp	2120	1
Gly-Ser	2120	1
Val-Ala	2122	377
Val-Gly	2122	2
Val-Met	2122	4
Thr-Ala	2123	2
Thr-Pro	2123	7
Thr-Ser	2123	1
Ala-Pro	2124	2
Ala-Ser	2124	1
Thr-Asn	2125	1
Thr-Pro	2125	2
Ala-Pro	2126	1
Ala-Val	2126	18
Val-Ala	2128	1
Val-Leu	2128	18
Asp-Gly	2131	1
Asn-Ile	2132	1
Ser-Arg	2133	3
Ser-Cys	2133	1
Ser-Ile	2133	1
Ser-Thr	2133	18
Gly-Arg	2134	1
Gly-Val	2134	1
Leu-Pro	2135	1
Ala-Glu	2136	1
Ala-Pro	2136	1
Ser-Pro	2137	1
Leu-Pro	2138	1
Asn-Asp	2139	18
Asn-Lys	2139	1
Leu-Ile	2141	2
Leu-Phe	2141	18
Thr-Ala	2142	1
Thr-Asn	2142	1
Asp-Ala	2143	2
Asp-Glu	2143	3
Asp-Gly	2143	18
Leu-Pro	2144	1
Leu-Val	2144	2
Asp-Glu	2145	1
Asp-Gly	2145	1
Ile-Thr	2146	1
Ile-Val	2146	432
Asp-Gly	2147	1
Phe-Leu	2148	36
Phe-Ser	2148	1
Phe-Val	2148	1
Ser-Arg	2149	1
Trp-Arg	2150	1
Trp-Ser	2150	1
Leu-Phe	2154	2
Ala-Asp	2156	2
Ala-Gly	2156	1
Val-Glu	2160	1
Val-Ala	2161	1
Val-Gly	2161	15
Gly-Arg	2162	4
Gly-Glu	2162	15
Arg-Pro	2163	1
Pro-Leu	2165	18
Asn-Lys	2168	1
Pro-Leu	2169	1
Ser-Ile	2170	1
Asn-His	2171	1
Asn-Ile	2171	1
Thr-Ala	2172	1
Thr-Met	2172	1
Thr-Pro	2172	2
Ala-Val	2173	3
Ser-Arg	2174	1
Ser-Asn	2174	1
Ser-Cys	2174	15
Ser-Gly	2174	1
Ser-Ile	2174	1
Ser-Thr	2174	15
Ile-Met	2175	1
Val-Asp	2177	1
Val-Gly	2177	1
Val-Ile	2177	709
Thr-Pro	2179	3
Ser-Asn	2180	18
Ser-Gly	2180	1
Ile-Val	2181	2
Glu-Ala	2182	18
Glu-Asp	2182	2
Glu-Gln	2182	18
Gln-Glu	2183	1
Gln-Leu	2183	1
Pro-Thr	2184	1
Thr-Ile	2186	3
Gly-Asp	2188	1
Asn-Lys	2189	1
Asn-Thr	2189	1
Phe-Leu	2190	3
Phe-Val	2190	1
Gly-Arg	2191	1
Leu-Arg	2192	1
Leu-His	2192	1
Asp-Glu	2193	1
Asp-Val	2193	1
Val-Ile	2194	1
Ser-Arg	2195	19
Ser-Gly	2195	18
Ser-Thr	2195	6
Leu-Phe	2196	10
Leu-Val	2196	1
Pro-Leu	2198	3
Pro-Thr	2198	1
Asn-His	2200	18
Asn-Lys	2200	18
Asn-Thr	2200	18
Pro-Leu	2201	1
Arg-Pro	2202	18
Arg-Ser	2202	18
Phe-Ser	2203	1
Gly-Arg	2204	1
Gly-Asp	2204	1
Phe-Leu	2205	1
Ser-Gly	2206	1
Gly-Arg	2207	1
Thr-Ala	2208	19
Thr-Asn	2208	18
Thr-Asn	2209	1
Thr-Ser	2209	1
Glu-Ala	2210	18
Glu-Asp	2210	8
Pro-Ala	2211	2
Pro-Leu	2211	1
Asp-Asn	2212	759
Ser-Arg	2214	15
Ser-Gly	2214	11
Val-Glu	2215	3
Val-Gly	2215	1
Val-Leu	2215	9
Val-Glu	2216	7
Ile-Leu	2217	3
Ile-Met	2217	7
Ile-Ser	2217	3
Ile-Val	2217	7
Arg-Leu	2218	3
Val-Leu	2219	6
Ile-Met	2220	1
Ile-Thr	2220	1
Ile-Val	2220	1
Thr-Ser	2221	3
Pro-Ala	2222	1
Ala-Pro	2223	3
Ala-Thr	2223	1
Ala-Val	2223	6
Leu-Phe	2224	9
Leu-Ser	2224	15
Leu-Val	2224	16
Asn-Asp	2225	3
Asn-Thr	2225	1
Val-Ala	2226	1
Val-Ile	2226	1
Glu-Ala	2227	3
Glu-Asp	2227	3
Glu-Lys	2227	3
Glu-Val	2227	6
Leu-Ser	2228	6
Leu-Pro	2229	3
Pro-Leu	2230	3
Pro-Thr	2230	6
Ile-Met	2231	9
Ile-Phe	2231	9
Ile-Val	2231	3
Gln-Lys	2232	9
Gln-Pro	2232	9
Asp-Asn	2234	3
Ser-Ala	2235	12
Ser-Ala	2236	3
Ser-Phe	2236	2
Asn-His	2238	18
Ser-Ala	2240	18
Ser-Leu	2240	9
Asn-Thr	2242	1
Ser-Asn	2245	18
Ser-Gly	2245	18
Ser-Ile	2245	1
Thr-Ala	2247	19
Thr-Ser	2247	6
Ile-Asn	2248	9
Ile-Met	2248	6
Ile-Val	2248	9
Leu-Arg	2249	1
Leu-Phe	2249	3
Thr-Ile	2250	9
Thr-Ser	2250	10
Gln-Arg	2251	1
Leu-Met	2252	1
Leu-Trp	2252	1
Leu-Val	2252	1
Gly-Ala	2253	2
Gly-Trp	2253	1
Leu-Pro	2254	2
Asn-Ser	2255	19
Asn-Thr	2255	1
Ile-Asn	2256	1
Ile-Val	2256	1
Asp-Ala	2258	2
Asp-Glu	2258	1
Ile-Asn	2259	1
Ile-Leu	2259	18
Ile-Met	2259	18
Ile-Ser	2259	1
Ile-Val	2259	1
Leu-Ile	2260	2
[truncated: 214 more rows]
