# Supplementary material for: PaVarDB: a database and web platform for missense variant analysis in Pseudomonas aeruginosa using an end-to-end BVbase pipeline
Source: Database (Oxford). 2026 Mar 24;2026:baag014. doi: 10.1093/database/baag014 (PMC13010064; doi:10.1093/database/baag014)
Supplement: baag014_Supplemental_Files [file baag014_supplemental_files.zip › S4_PA0041_Genome_count.csv]

aa_pos	unique_aa_changes	aa_change_counts
9	1	Gln-Leu:3
14	1	Ser-Thr:8
22	1	Asn-Asp:9
27	1	Ala-Thr:137
30	2	Gly-Arg:8 | Gly-Glu:8
33	1	Leu-Val:8
34	1	Asp-Asn:1
35	2	Lys-Glu:8 | Lys-Thr:8
42	1	Gly-Ser:12
44	1	Gly-Ser:40
52	1	Ile-Val:322
59	1	Asn-His:31
60	1	Asp-Gly:958
67	1	His-Tyr:13
79	1	Ile-Val:7
89	1	Gly-Ala:1
103	1	Lys-Gln:8
123	1	Ala-Val:3
132	1	Ser-Pro:51
134	1	Arg-Gln:9
141	1	His-Tyr:2
159	1	Thr-Ala:8
164	2	Ile-Met:1 | Ile-Val:1
177	1	Gly-Asp:4
181	1	Val-Ala:8
182	1	Val-Ile:8
190	1	Gly-Ser:8
203	1	Lys-Thr:8
205	2	Asn-Ser:3 | Asn-Tyr:3
213	1	Leu-Ile:1
218	2	Gly-Arg:1 | Gly-Ser:1
220	1	Asn-Asp:1
226	1	Ser-Asn:1
228	1	Gln-Leu:4
229	1	Ala-Val:1
230	1	Thr-Ser:2
231	1	Pro-Ser:2
233	1	Ala-Val:2
234	1	Ala-Thr:1
241	3	Gln-Arg:8 | Gln-Glu:24 | Gln-His:1
248	1	Ala-Glu:1
262	2	Thr-Ala:1 | Thr-Asn:1
269	1	Arg-Gln:749
273	1	Asp-Asn:5
277	1	Ser-Cys:1
286	1	Ser-Thr:14
288	1	Lys-Arg:8
291	1	Leu-Met:2
292	1	Ala-Val:6
293	1	Gln-Pro:6
297	1	Gln-Leu:1
299	1	Asp-Asn:1
301	1	Lys-Glu:1
303	1	Ala-Thr:8
315	2	Ala-Ser:1 | Ala-Val:1
320	1	Glu-Gln:5
323	1	Ser-Gly:8
324	1	Ala-Val:143
328	1	Val-Leu:25
331	1	Gln-His:1
334	1	Ala-Glu:8
337	1	Glu-Gly:2
339	1	Ile-Val:3
340	1	Val-Ala:1052
342	1	Glu-Asp:262
344	1	Ala-Gly:3
345	1	His-Arg:258
346	2	Ile-Leu:258 | Ile-Thr:5
357	1	Glu-Asp:8
360	2	Glu-Asp:8 | Glu-Lys:8
362	2	Arg-His:1 | Arg-Ser:1
365	2	Arg-His:2 | Arg-Leu:1
367	1	Asp-His:1
369	2	Glu-Asp:8 | Glu-Gly:8
371	2	Arg-Gly:8 | Arg-His:8
373	2	Gly-Arg:8 | Gly-Asp:1
386	1	Ala-Thr:8
388	1	Glu-Lys:1
389	1	Ala-Val:3
390	1	Lys-Arg:8
391	1	Ala-Val:4
393	1	Gln-Leu:43
401	1	Ser-Gly:31
402	1	Leu-Val:1
406	1	Thr-Asn:1
407	3	Val-Ala:8 | Val-Asp:1 | Val-Ile:7
408	1	Arg-Trp:6
409	1	Val-Ala:2
410	1	Asp-Ala:7
411	2	Ala-Gly:719 | Ala-Thr:1
413	2	His-Asp:7 | His-Pro:1
415	1	Asp-Asn:51
417	1	Arg-Ser:1
425	1	Gly-Ser:20
430	2	Glu-Ala:8 | Glu-Lys:70
432	3	Ser-Arg:8 | Ser-Gly:8 | Ser-Thr:8
433	1	Ser-Asn:8
437	2	Arg-Cys:11 | Arg-His:1
438	2	Gln-Arg:8 | Gln-Glu:5
439	2	Asp-Gly:7 | Asp-Val:1
441	1	Leu-Arg:1
443	2	Gln-His:8 | Gln-Lys:6
445	1	Arg-Trp:2
446	1	Asp-Gly:1
447	1	Arg-His:2
448	2	Ala-Thr:8 | Ala-Val:3
449	1	Val-Met:4
451	2	Lys-Glu:8 | Lys-Thr:8
452	1	Thr-Ala:8
455	2	Asp-Asn:8 | Asp-Glu:8
474	1	Ala-Gly:2
479	1	Gly-Ser:9
481	2	Gln-Arg:2 | Gln-Glu:9
489	1	Ser-Ala:9
490	1	Thr-Ile:1
491	2	Arg-His:1 | Arg-Leu:2
492	1	Val-Ile:17
493	1	Ser-Arg:64
496	1	Ala-Val:8
498	1	Val-Asp:41
501	1	Gly-Ala:9
505	1	Val-Ile:9
510	3	Val-Ala:9 | Val-Ile:1 | Val-Leu:8
512	1	Ala-Val:9
514	2	Val-Ile:6 | Val-Leu:3
515	1	Gly-Asp:2
525	1	Ile-Leu:9
535	1	Gly-Asp:4
553	1	Arg-Gln:9
555	1	Arg-Gly:9
561	1	Gly-Asp:1
566	2	Ser-Gly:9 | Ser-Thr:9
568	1	Arg-Gln:9
570	1	Gly-Ser:1
571	1	Leu-Gln:1
572	2	Glu-Asp:9 | Glu-Val:9
573	1	Val-Ala:9
575	1	Leu-Val:9
576	1	Gly-Ala:9
577	2	Gly-Asp:7 | Gly-Val:3
582	1	Arg-Cys:4
583	1	Asp-Asn:22
584	1	Glu-Gln:9
586	1	Asn-Ser:319
588	1	Leu-Phe:2
590	1	Gln-Leu:16
597	1	Val-Ala:6
601	1	Asp-Asn:3
603	1	Arg-Cys:1
604	1	Ala-Asp:1
615	3	Asn-Asp:1 | Asn-Ile:2 | Asn-Tyr:27
619	1	Ala-Val:9
627	1	Val-Met:9
629	2	Val-Ala:1 | Val-Glu:1
635	3	Ser-Arg:7 | Ser-Asn:9 | Ser-Gly:9
640	2	Ala-Gly:13 | Ala-Ser:117
644	2	Arg-Gly:9 | Arg-Leu:1
645	2	Asp-Ala:21 | Asp-Glu:1
648	1	Ser-Ile:9
651	1	Gly-Ser:1
653	1	Ala-Gly:9
656	1	Arg-Leu:1
659	1	Val-Ile:3
661	1	Ser-Asn:2
675	1	Arg-His:3
677	1	Asp-Glu:2
679	2	Ala-Thr:9 | Ala-Val:2
684	1	Gly-Ser:7
686	2	Ala-Ser:2 | Ala-Thr:19
689	1	Arg-His:3
691	1	Ala-Val:2
693	1	Lys-Arg:5
694	1	Gly-Ala:1
695	2	Asp-Glu:5 | Asp-Val:5
697	1	Gln-Glu:5
699	1	Thr-Ala:5
700	1	Leu-Val:5
701	1	Gly-Asp:2
702	2	Ser-Arg:5 | Ser-Thr:5
704	3	Ala-Pro:5 | Ala-Thr:21 | Ala-Val:5
713	1	Glu-Gln:32
714	2	Lys-Arg:32 | Lys-Glu:32
715	1	Thr-Ser:32
717	2	Lys-Asn:32 | Lys-Thr:61
718	1	Val-Phe:32
720	1	Ala-Val:5
722	2	Thr-Ala:152 | Thr-Met:152
724	1	Asp-Glu:2
727	1	Gln-Leu:1
728	2	Ser-Ala:1 | Ser-Cys:1
734	1	Asn-Tyr:2
735	1	Gly-Ser:1
736	2	Gly-Asp:39 | Gly-Ser:6
742	2	Arg-Gly:1 | Arg-Leu:1
745	1	Asp-Glu:1
748	1	Ala-Gly:59
754	1	Thr-Ala:1
755	2	Ser-Ala:8 | Ser-Leu:4
756	1	Lys-Arg:201
760	2	Asn-His:1 | Asn-Thr:1
761	1	Ala-Val:8
764	1	Gln-His:1
769	1	Gly-Ala:6
776	1	Ser-Gly:5
792	2	Val-Gly:3 | Val-Met:1
804	2	Gly-Asp:2 | Gly-Ser:7
810	1	Asp-Gly:36
813	1	Arg-Trp:1
818	1	Asn-Lys:5
819	1	Ser-Gly:313
821	1	Ser-Gly:7
822	1	Val-Leu:14
825	1	Gly-Asp:7
826	1	Gly-Ser:1
827	1	Val-Ala:7
829	1	Asp-His:211
839	1	Gly-Asp:4
840	3	Ser-Arg:7 | Ser-Gly:7 | Ser-Thr:7
845	2	Ala-Ser:7 | Ala-Val:17
846	1	Ala-Glu:1
847	1	Arg-Ser:7
854	1	Thr-Ala:45
855	1	Phe-Leu:1
857	1	Ser-Gly:1
860	2	Ala-Pro:7 | Ala-Val:1
862	2	Ala-Thr:7 | Ala-Val:6
864	1	Thr-Ser:7
865	1	Ser-Asn:1
866	1	Gln-Arg:7
867	1	Ala-Gly:7
868	1	Ala-Val:48
870	1	Asp-Asn:7
872	2	Gln-Arg:1 | Gln-His:2
873	1	Gly-Ser:1
875	1	Arg-Lys:7
876	1	Leu-Met:9
880	1	Ala-Ser:1
883	1	Thr-Ala:6
885	3	Gln-Glu:7 | Gln-His:7 | Gln-Lys:1004
889	1	Leu-Phe:2
893	1	Arg-His:2
894	1	Ser-Ala:7
896	1	Val-Gly:1
904	1	Asp-Asn:1
909	1	Val-Ala:185
914	1	Arg-His:7
915	1	Asn-Lys:7
916	1	Gly-Ser:1
917	2	Gly-Ala:7 | Gly-Ser:7
921	1	Asn-His:2
922	1	Ala-Val:1
924	1	Ile-Val:1
927	1	Val-Ala:7
939	1	Val-Ile:343
941	2	Ala-Pro:1 | Ala-Val:15
942	1	Lys-Gln:1
943	2	Gly-Asp:1 | Gly-Ser:1
946	1	Asp-Tyr:79
947	1	Ala-Thr:1
952	1	Leu-Ile:1
956	1	Gly-Ala:7
959	1	Val-Ala:7
961	1	Ile-Val:1080
964	1	Thr-Ala:94
966	1	Val-Ile:4
974	2	Thr-Ala:8 | Thr-Met:4
978	1	Arg-Cys:1
988	1	Ala-Thr:4
992	1	Arg-Cys:28
996	1	Ala-Val:126
1001	1	Ala-Val:17
1009	1	Arg-His:1
1010	1	Ala-Thr:1
1026	1	Ile-Leu:4
1027	1	Gly-Ser:4
1029	1	Ala-Asp:751
1030	1	Asn-Ser:1023
1032	2	Thr-Ala:7 | Thr-Ile:7
1038	1	Ala-Asp:21
1040	1	Asp-Asn:2
1044	2	Ala-Gly:481 | Ala-Val:1
1046	3	Val-Ala:2 | Val-Gly:1 | Val-Met:1
1049	1	Gly-Ser:6
1050	1	Ala-Thr:81
1051	1	Ala-Thr:7
1056	1	Ala-Glu:4
1057	1	Ala-Val:19
1058	2	Ala-Gly:4 | Ala-Val:3
1059	1	Arg-Ser:4
1065	1	Lys-Arg:4
1069	1	Ala-Val:1
1079	1	Asp-Ala:7
1089	1	Thr-Ile:1
1094	1	Arg-Cys:1
1096	1	Thr-Met:11
1105	1	Ser-Arg:15
1108	2	Gly-Asp:1 | Gly-Ser:4
1113	1	Asn-Asp:40
1114	1	Ala-Val:1
1117	1	Ser-Thr:44
1119	1	Ala-Val:571
1124	1	Asp-Asn:7
1127	1	Glu-Gln:7
1132	3	Ile-Phe:2 | Ile-Thr:12 | Ile-Val:7
1136	1	Val-Ala:7
1150	1	Ala-Val:1
1151	1	Leu-Phe:2
1152	1	Ser-Gly:1
1154	1	Lys-Asn:1
1155	1	Gln-Leu:1
1156	1	Ser-Ala:1
1157	2	Leu-Pro:1 | Leu-Val:1
1158	2	Arg-Pro:7 | Arg-Ser:7
1160	1	Ser-Gly:7
1162	1	Ala-Gly:7
1167	1	Arg-His:33
1180	1	Thr-Ala:13
1181	1	Ala-Thr:1
1188	1	Asp-Ala:13
1196	1	Gly-Asp:10
1197	1	Asp-Glu:2
1199	1	Arg-Cys:1
1206	1	Val-Leu:7
1213	1	Val-Ile:759
1217	1	Gly-Ser:5
1219	1	Ser-Arg:7
1221	1	Asp-Asn:1
1222	1	Leu-Met:1
1223	1	Arg-Gln:7
1224	1	Gly-Asp:2
1246	1	Ser-Asn:985
1247	1	Val-Ile:4
1249	1	Asp-Asn:14
1251	1	Arg-His:12
1257	1	Ser-Tyr:1
1259	1	Gln-Arg:2
1267	1	Arg-Ser:9
1274	1	Gln-Lys:7
1276	1	Arg-Cys:1
1279	1	Ser-Arg:1
1286	1	Asp-Val:7
1289	2	Ala-Glu:7 | Ala-Pro:7
1295	1	Ala-Asp:7
1298	1	Leu-Phe:7
1302	1	Gln-Glu:7
1305	1	Thr-Ala:7
1307	3	Thr-Ala:7 | Thr-Ile:1 | Thr-Lys:7
1312	1	Asp-Asn:11
1316	1	Gly-Ser:2
1323	1	Asp-Asn:7
1325	1	Glu-Asp:3
1328	1	Ile-Val:91
1331	1	Gly-Ala:7
1332	1	Gly-Asp:18
1335	1	Asp-Glu:16
1339	1	Gln-Leu:2
1342	1	Leu-Gln:1
1346	1	Gly-Asp:3
1347	1	Ala-Thr:9
1349	2	Arg-Gln:16 | Arg-Trp:27
1351	1	Asp-Ala:7
1354	1	Ser-Arg:7
1356	2	Asp-Ala:7 | Asp-Tyr:2
1359	3	Gln-Arg:7 | Gln-Glu:7 | Gln-His:7
1362	1	Val-Ile:1
1371	1	Ser-Arg:6
1373	2	Ala-Thr:3 | Ala-Val:97
1375	1	Lys-Thr:3
1381	1	Gly-Asp:1
1384	2	Val-Ile:7 | Val-Leu:3
1386	1	Ala-Val:1
1387	1	Gln-Arg:1
1389	1	Ala-Thr:1
1391	1	Ser-Thr:7
1393	1	Glu-Asp:7
1394	1	Arg-His:4
1395	1	Asp-Ala:7
1396	2	Asp-Asn:7 | Asp-Gly:7
1397	1	Thr-Ala:7
1398	2	Leu-Arg:3 | Leu-Val:7
1400	1	Asn-Asp:38
1403	1	Gly-Asp:1
1405	1	Arg-Gln:8
1406	1	Ile-Val:7
1410	1	Ser-Arg:1
1414	1	Lys-Thr:7
1419	1	Asp-Val:2
1422	1	Asp-Gly:7
1432	1	Asp-Glu:7
1434	1	Ile-Leu:7
1435	1	Leu-Phe:11
1438	1	Ala-Val:1
1440	1	Val-Ile:2
1442	1	Thr-Ala:275
1444	3	Ala-Gly:7 | Ala-Thr:4 | Ala-Val:1
1452	2	Asp-Ala:12 | Asp-Gly:1
1458	1	Ala-Asp:9
1468	1	Val-Ile:3
1470	1	Gln-Leu:1
1475	1	Ile-Leu:7
1476	4	Ser-Cys:7 | Ser-Gly:1 | Ser-Ile:7 | Ser-Thr:171
1477	1	Ala-Thr:165
1478	1	Gly-Asp:3
1481	2	Asp-Glu:38 | Asp-Gly:10
1488	1	Leu-Phe:17
1490	1	Ser-Gly:70
1493	1	Gly-Asp:422
1495	2	Ser-Asn:5 | Ser-Thr:7
1499	1	Gly-Val:94
1500	2	Gly-Arg:7 | Gly-Asp:7
1501	1	Gly-Ser:3
1511	1	Ile-Val:7
1513	1	Ser-Asn:1
1515	1	Ala-Thr:27
1517	1	Ala-Thr:3
1519	2	Asp-Asn:1 | Asp-Glu:878
1521	1	Gln-Arg:4
1524	2	Ser-Arg:1 | Ser-Gly:1
1536	1	Gly-Asp:1
1539	1	Arg-Gln:180
1542	1	Ile-Leu:7
1543	1	Gly-Asp:7
1544	2	Gly-Ala:7 | Gly-Val:1
1545	1	Ala-Val:1
1547	2	Asp-Asn:12 | Asp-Gly:12
1548	1	Asn-His:1
1549	1	Gln-Arg:7
1550	1	Gly-Asp:1
1557	2	Ala-Asp:1 | Ala-Val:11
1565	1	Gly-Ala:8
1571	1	Ala-Val:1
1574	1	Val-Leu:1
1576	1	Asn-Asp:3
1578	1	Ala-Thr:3
1579	1	Lys-Thr:1
1583	1	Lys-Thr:65
1585	1	Val-Ile:3
1595	1	Val-Ile:7
1599	1	Gln-Arg:21
1604	1	Arg-His:7
1606	2	Gly-Arg:7 | Gly-Glu:7
1607	1	Gln-Lys:49
1613	1	Gln-Lys:4
1616	1	Leu-Val:106
1618	1	Ala-Ser:1
1620	2	Gly-Ala:7 | Gly-Ser:16
1624	1	Arg-His:6
1626	1	Val-Ile:2
1628	1	Ala-Val:106
1633	1	Gln-Glu:2
1641	1	Gly-Asp:2
1645	1	Leu-Val:7
1646	2	Asp-Asn:7 | Asp-Gly:7
1651	1	Leu-His:3
1663	1	Val-Ala:3
1664	1	Gly-Val:1
1668	1	Ile-Val:7
1673	1	Ala-Thr:11
1687	1	Ser-Gly:7
1688	1	Glu-Asp:7
1690	2	His-Gln:35 | His-Leu:7
1692	1	Arg-His:3
1693	1	Ala-Gly:9
1695	1	Ala-Ser:7
1700	1	Gly-Asp:7
1707	1	Gly-Asp:1
1717	2	Gly-Asp:1 | Gly-Ser:4
1718	1	Gly-Asp:413
1725	1	Val-Ala:7
1732	2	Asp-Asn:4 | Asp-Tyr:1
1743	1	Ala-Val:1
1744	1	Gly-Asp:5
1760	1	Gly-Ala:150
1771	1	Thr-Ser:4
1788	1	Leu-Val:3
1792	1	Arg-His:37
1794	1	Asn-Ser:2
1796	1	Asp-Asn:1
1804	2	Ala-Gly:20 | Ala-Thr:1
1805	1	Glu-Asp:58
1814	1	Phe-Val:1
1816	1	Gly-Ser:1
1824	1	Asp-Glu:1
1830	1	Asp-Asn:4
1832	1	Ser-Arg:1
1833	1	Phe-Leu:908
1836	2	Asp-Glu:363 | Asp-Gly:1
1840	2	Gly-Ser:7 | Gly-Val:3
1844	1	Asn-Thr:1
1847	1	Ala-Val:1
1850	1	Leu-Phe:1
1852	1	Asp-Glu:4
1854	1	Ala-Ser:3
1855	1	Leu-Met:77
1861	2	Asp-Asn:2 | Asp-Glu:4
1862	1	Leu-Ile:2
1864	2	Asn-Asp:13 | Asn-Thr:16
1866	1	Ala-Ser:17
1873	1	Asn-Ser:1
1874	1	Val-Ile:1
1879	1	Gly-Arg:1
1889	1	Thr-Ala:3
1891	1	Ala-Val:5
1896	1	Ala-Val:1
1898	1	Ala-Val:1
1899	1	Ala-Ser:4
1902	1	Asn-Ser:1
1912	4	Asn-Asp:4 | Asn-His:2 | Asn-Ser:102 | Asn-Thr:1
1915	1	Leu-Phe:2
1916	1	Asn-Ser:2
1917	1	Ala-Val:51
1918	3	Pro-His:12 | Pro-Ser:1 | Pro-Thr:5
1919	2	Ala-Ser:5 | Ala-Thr:1
1920	1	Leu-Gln:1
1921	1	Leu-Arg:5
1934	1	Thr-Ser:1
1938	1	Gly-Arg:8
1941	1	Thr-Ile:5
1945	1	Gly-Ala:5
1949	1	Ser-Gly:1
1950	1	Leu-Phe:2
1958	1	Asp-Gly:16
1962	3	Asn-Asp:5 | Asn-Lys:5 | Asn-Ser:31
1964	1	Ala-Thr:3
1965	2	Ala-Asp:5 | Ala-Val:1
1971	1	Ser-Ala:58
1973	1	Val-Leu:5
1976	1	Ser-Gly:2
1977	1	Gly-Asp:11
1985	1	Ser-Asn:1
1990	1	Arg-His:4
1997	1	Lys-Thr:2
2006	1	Glu-Ala:1
2008	1	Thr-Ser:9
2029	1	Ile-Val:8
2030	1	Thr-Ile:3
2031	1	Gln-Leu:7
2035	1	Thr-Ile:1
2038	1	Thr-Ser:3
2048	2	Ala-Thr:1 | Ala-Val:2
2049	1	Gly-Glu:1
2051	2	Asp-Asn:1 | Asp-Glu:1
2053	1	Ala-Gly:1
2057	1	Gly-Asp:1
2058	1	Thr-Ile:3
2060	1	Asn-Ser:9
2062	1	Leu-Val:12
2068	2	Ser-Gly:10 | Ser-Thr:10
2078	2	Val-Ala:58 | Val-Ile:13
2081	1	Asn-Ser:2
2087	1	Gly-Val:5
2095	1	Leu-Val:1
2104	1	Gly-Arg:1
2108	1	Gln-Leu:10
2109	1	Lys-Arg:4
2111	1	Arg-His:12
2113	1	Phe-Leu:2
2115	1	Asn-Asp:10
2126	1	Pro-Leu:2
2127	1	Ala-Thr:2
2128	1	Arg-His:1
2130	1	Gly-Ser:23
2142	1	Asp-Asn:3
2148	1	Glu-Lys:5
2154	1	Pro-Ser:1
2155	1	Thr-Ser:2
2156	1	Pro-Arg:3
2158	2	Ser-Asn:3 | Ser-Gly:3
2159	1	Ser-Thr:10
2161	1	Asp-Asn:43
2168	1	Ile-Thr:1
2173	2	Asp-Ala:1 | Asp-Asn:11
2175	1	Thr-Met:2
2176	1	Val-Ile:3
2179	2	Ser-Asn:3 | Ser-Gly:10
2180	2	Thr-Lys:13 | Thr-Pro:3
2183	1	Asp-Asn:13
2185	2	Gly-Asp:3 | Gly-Ser:10
2187	3	Thr-Ala:1 | Thr-Ile:12 | Thr-Pro:1
2200	1	Val-Ala:9
2203	2	Ser-Arg:3 | Ser-Asn:1
2212	1	Val-Leu:3
2222	1	Pro-Ser:40
2226	1	Arg-Gln:2
2233	1	Thr-Ala:10
2241	1	Gln-His:73
2252	1	Arg-His:10
2257	1	Gly-Val:26
2259	1	Gly-Ala:34
2263	1	Leu-Ile:2
2268	1	Asp-Gly:1
2269	1	Arg-Leu:55
2271	2	Gln-Glu:1 | Gln-Leu:5
2274	1	Ser-Thr:5
2280	1	Gln-Leu:2
2283	1	Ala-Ser:5
2286	1	Ala-Val:1700
2291	1	Gln-Leu:13
2293	1	Gln-Leu:18
2294	1	Gly-Asp:1
2295	1	Val-Leu:1
2297	1	Val-Leu:3
2302	2	Gly-Arg:1 | Gly-Ser:1
2307	1	Gln-Leu:21
2308	1	Gly-Asp:6
2311	1	Gly-Asp:38
2312	1	Ser-Asn:4
2313	1	Thr-Ala:671
2315	1	Gly-Ser:80
2320	1	Gly-Asp:6
2322	1	Ala-Thr:4
2323	1	Arg-Gln:3
2326	1	Gly-Ser:5
2331	1	Ala-Thr:7
2335	1	Ala-Pro:4
2337	1	His-Gln:2
2346	1	Ala-Val:2
2350	1	Leu-Arg:44
2364	2	Gly-Asp:19 | Gly-Ser:1
2365	1	Met-Val:31
2369	1	Asp-Ala:708
2371	1	Lys-Arg:2
2397	2	Ile-Leu:1 | Ile-Met:1
2404	1	Glu-Val:1
2405	1	Ala-Val:1
2412	1	Asp-Glu:14
2416	2	Ala-Thr:4 | Ala-Val:10
2420	2	Gln-Lys:870 | Gln-Pro:1
2422	1	His-Gln:871
2435	1	Ala-Val:2
2436	2	Ala-Glu:1 | Ala-Val:9
2447	1	Val-Ala:1
2456	1	Ala-Val:2
2458	1	Val-Ala:1
2460	1	Tyr-Cys:1
2467	1	Arg-Trp:1
2471	1	Asn-Ser:52
2475	1	Ile-Thr:5
2478	1	Arg-His:2
2479	1	Asp-Tyr:1
2486	1	Gly-Asp:1
2489	2	His-Gln:62 | His-Tyr:1
2491	1	Val-Ile:2
2497	1	Arg-Gln:4
2501	2	Ser-Thr:326 | Ser-Trp:326
2502	1	Ala-Val:1
2505	1	Asp-Gly:22
2506	1	Asn-Lys:1
2507	1	Leu-Phe:3
2509	1	Asn-Lys:5
2513	1	Ile-Val:1
2515	1	Ala-Ser:1
2523	1	Ala-Thr:6
2525	1	Asp-Gly:7
2526	1	Ser-Leu:3
2528	1	Arg-Pro:1
2534	1	Val-Ile:17
2541	1	Ser-Asn:5
2544	1	Ala-Thr:1
2550	2	Ile-Leu:1 | Ile-Thr:2
2562	1	Leu-Ile:2
2563	1	Asp-Ala:9
2573	2	Asp-Asn:6 | Asp-Glu:2
2578	1	Val-Leu:1
2586	1	Val-Ala:1
2592	1	Ile-Ser:1
2606	3	Ser-Arg:1 | Ser-Asn:3 | Ser-Thr:1
2607	1	Leu-Phe:24
2608	1	Asp-Asn:1
2614	1	Thr-Ile:6
2618	1	Val-Ile:22
2620	1	Asp-Glu:1
2628	2	Ser-Asn:1024 | Ser-Ile:80
2629	1	Thr-Lys:3
2630	1	Ser-Leu:2
2634	1	Ser-Asn:1
2643	1	Ser-Ile:3
2647	1	Asp-Glu:4
2652	1	Ala-Pro:1
2656	1	Leu-Phe:1954
2657	1	Thr-Arg:1953
2659	1	Val-Met:1
2661	1	Ser-Gly:1
2662	1	Thr-Ala:1956
2669	1	Ile-Met:1
2672	1	Ser-Phe:1
2673	1	Ala-Thr:20
2676	1	Asp-Asn:2
2681	1	Ala-Val:25
2690	1	Ser-Gly:1
2692	1	Thr-Ile:1
2693	1	Arg-Lys:72
2694	1	Lys-Arg:19
2696	1	Thr-Ile:21
2697	1	Tyr-Phe:3
2699	1	Glu-Asp:3
2702	1	Val-Ile:3
2703	1	Ala-Thr:3
2706	1	Gly-Ala:4
2709	1	Val-Met:1
2710	1	Asp-Glu:7
2722	1	Asp-Ala:48
2726	1	Ile-Val:5
2731	2	Ser-Asn:1 | Ser-Ile:13
2734	1	Asp-Gly:16
2735	1	Glu-Gly:1
2745	1	Glu-Val:1
2751	1	Asp-Gly:58
2753	1	Asn-Ser:24
2761	2	Lys-Arg:2 | Lys-Asn:2
2764	2	Asp-Asn:2 | Asp-Gly:2
2767	1	Arg-Ser:2
2769	1	Glu-Lys:2
2771	1	Arg-Gln:1
2774	1	Glu-Val:19
2775	1	Val-Ile:2
2779	1	Lys-Thr:2
2786	3	Ser-Asn:76 | Ser-Cys:2 | Ser-Thr:2
2788	1	Gly-Ser:1
2790	1	Asp-Asn:60
2793	1	Leu-Arg:2
2795	1	Ser-Asn:1
2796	1	Gly-Ser:1
2800	1	Thr-Ile:2
2803	1	Gly-Asp:1
2805	1	Lys-Thr:2
2808	1	Ser-Leu:1
2809	2	Gly-Asp:2 | Gly-Ser:1
2814	1	Ile-Leu:9
2815	1	Val-Gly:1
2819	1	Ala-Gly:25
2821	1	Thr-Asn:2
2823	1	Glu-Asp:302
2827	1	Asp-Asn:1
2834	1	Glu-Ala:1
2836	1	Ser-Gly:1
2839	1	Asp-Asn:2
2843	1	Asn-Ile:1
2844	1	Ser-Gly:1
2854	1	Thr-Arg:3
2855	1	Leu-Val:1646
2858	1	Thr-Ser:1233
2860	1	Ile-Leu:8
2861	1	Val-Ala:12
2862	1	Ala-Val:10
2865	1	Asn-Ser:2
2866	1	Leu-Met:2
2871	1	Val-Ala:283
2872	1	Glu-Asp:279
2878	1	Leu-Val:283
2885	1	Thr-Ser:2
2887	2	Ser-Cys:64 | Ser-Thr:64
2888	1	Gln-Glu:64
2892	2	Ala-Thr:1 | Ala-Val:64
2895	1	Gln-Lys:64
2896	1	Ala-Val:7
2899	3	Gln-Arg:64 | Gln-His:64 | Gln-Lys:64
2904	2	Lys-Arg:65 | Lys-Gln:64
2908	2	Gln-Arg:4 | Gln-Lys:64
2909	2	Arg-Gly:29 | Arg-His:64
2916	3	Met-Arg:218 | Met-Ile:64 | Met-Lys:64
2918	1	Gln-Arg:64
2920	1	Val-Ala:1
2922	1	Asp-Asn:1
2923	1	Ser-Arg:1
2924	2	Trp-Cys:64 | Trp-Leu:64
2927	1	Ser-Gly:24
2928	1	Asn-His:64
2931	1	Met-Leu:183
2933	2	Pro-Ala:119 | Pro-Leu:62
2935	2	Thr-Arg:62 | Thr-Pro:181
2937	2	Ile-Met:62 | Ile-Phe:62
2938	1	Ala-Thr:119
2939	2	Val-Gly:2 | Val-Ile:62
2942	1	Ala-Val:172
2943	1	Ala-Gly:62
2944	1	Ala-Val:62
2946	2	Ile-Leu:110 | Ile-Phe:62
2947	2	Gly-Asp:62 | Gly-Val:9
2949	1	Met-Leu:2
2950	2	Ala-Gly:1 | Ala-Thr:1
2951	2	Ala-Gly:1 | Ala-Ser:62
2953	1	Gly-Glu:62
2954	1	Ala-Val:1
2956	1	Ser-Asn:95
2957	1	Gly-Ser:1
2958	1	Ala-Thr:62
2961	1	Gly-Ala:64
2963	3	Ser-Arg:2 | Ser-Asn:64 | Ser-Ile:9
2964	3	Ser-Asn:95 | Ser-Cys:62 | Ser-Thr:71
2965	3	Phe-Leu:104 | Phe-Ser:9 | Phe-Val:62
2967	1	Met-Ile:95
2968	2	Gly-Ala:9 | Gly-Arg:1
2969	2	Ala-Pro:9 | Ala-Val:9
2972	1	Gly-Ala:2
2974	2	Ala-Pro:11 | Ala-Val:62
2975	2	Gly-Ala:24 | Gly-Glu:1
2976	1	Ser-Ile:24
2978	1	Ser-Pro:26
2979	3	Gly-Ala:63 | Gly-Cys:1 | Gly-Ser:62
2980	1	Thr-Lys:63
2983	1	Val-Ile:64
2985	2	Leu-Met:64 | Leu-Pro:64
2986	3	Ile-Met:64 | Ile-Thr:95 | Ile-Val:64
2987	1	Asn-Ile:96
2989	4	Lys-Arg:86 | Lys-Asn:182 | Lys-Gln:64 | Lys-Glu:22
2991	1	Asp-Asn:64
2992	1	Leu-His:1
2994	2	Lys-Glu:64 | Lys-Thr:64
2995	1	Val-Gly:118
2996	2	Leu-Pro:64 | Leu-Val:64
2997	1	Lys-Gln:118
2998	1	Asp-His:22
2999	1	Ser-Thr:21
3000	2	Phe-Ile:96 | Phe-Ser:132
3001	1	Ser-Thr:7
3002	2	Ser-Gly:96 | Ser-Thr:96
3004	1	Ser-Thr:7
3008	4	Ile-Leu:22 | Ile-Met:64 | Ile-Ser:96 | Ile-Val:96
3012	1	Ser-Gly:1
3015	1	Gly-Ala:64
3016	2	Gly-Arg:21 | Gly-Glu:1
3019	1	Ala-Thr:1
3021	1	Tyr-His:92
3022	1	Phe-Leu:92
3023	1	Asp-Ala:64
3024	2	Gly-Arg:22 | Gly-Glu:22
3025	3	Ile-Met:22 | Ile-Thr:1 | Ile-Val:22
3026	1	Leu-Arg:4
3027	2	Gln-Glu:22 | Gln-His:22
3028	1	Thr-Pro:4
3029	1	Lys-Thr:1
3030	1	Thr-Ala:5
3031	1	Asp-Tyr:4
3032	1	Pro-Arg:62
3033	1	Leu-Val:5
3034	2	Thr-Asn:62 | Thr-Pro:62
3035	2	Gly-Ala:96 | Gly-Arg:26
3038	1	Thr-Met:2
3039	2	Val-Glu:4 | Val-Ile:4
3040	1	Asp-Glu:96
3041	1	Leu-Pro:64
3043	1	Ser-Thr:4
3044	1	Leu-Val:4
3045	1	Ser-Thr:1
3046	1	Gly-Val:93
3047	1	Val-Ala:86
3048	3	Gly-Ala:3 | Gly-Ser:22 | Gly-Val:64
3049	1	Arg-Gly:96
3050	1	Phe-Ser:64
3052	1	Ala-Gly:42
3055	1	Ala-Val:96
3056	2	Met-Leu:42 | Met-Thr:42
3057	1	Gln-Leu:22
3058	2	Asn-His:138 | Asn-Lys:138
3060	1	Thr-Ala:42
3061	1	Ser-Pro:22
3062	1	Thr-Ser:95
3063	1	Val-Ala:21
3064	1	Leu-Val:22
3065	1	Ser-Gly:22
3066	3	Gln-His:95 | Gln-Leu:42 | Gln-Lys:86
3067	1	Ala-Thr:1
3068	2	Leu-Met:117 | Leu-Ser:1
3070	1	Gln-His:1
3071	1	Gly-Val:95
3072	1	Gly-Arg:1
3075	2	Asn-Asp:22 | Asn-Ser:22
3076	3	Glu-Asp:86 | Glu-Gln:1 | Glu-Val:22
3079	2	Lys-Arg:42 | Lys-Asn:42
3080	2	Ser-Asn:22 | Ser-Gly:64
3081	2	Ala-Gly:22 | Ala-Thr:22
3082	1	Leu-Ile:42
3083	3	Tyr-Cys:96 | Tyr-Phe:42 | Tyr-Ser:22
3084	2	Asn-Asp:42 | Asn-Ile:22
3085	2	Ser-Asn:96 | Ser-Thr:22
3086	2	Phe-Ile:22 | Phe-Leu:22
3089	1	Ala-Val:96
3092	1	Asn-Asp:22
3093	5	Phe-Ile:22 | Phe-Leu:22 | Phe-Ser:22 | Phe-Tyr:22 | Phe-Val:22
3094	1	Val-Ile:118
3097	3	Ile-Leu:96 | Ile-Phe:22 | Ile-Val:64
3099	1	Gln-Lys:1
3101	1	Tyr-Asp:22
3103	1	Leu-Arg:22
3106	2	Gly-Ala:96 | Gly-Ser:19
3110	1	Met-Lys:64
3112	3	Thr-Ala:25 | Thr-Ile:22 | Thr-Ser:64
3120	2	Leu-Gln:64 | Leu-Val:64
3121	2	Ala-Pro:96 | Ala-Val:96
3123	1	Gln-Glu:96
3124	1	Val-Ala:96
3125	2	Ser-Cys:96 | Ser-Thr:96
3127	1	Gly-Ser:96
3130	4	Ala-Asp:96 | Ala-Gly:64 | Ala-Pro:64 | Ala-Thr:96
3132	1	Gly-Ala:64
3134	3	Ala-Gly:22 | Ala-Pro:64 | Ala-Val:65
3136	2	Ala-Thr:22 | Ala-Val:22
3141	1	Ala-Thr:1
3143	1	Val-Met:1
3144	1	Ala-Thr:1
3145	1	Lys-Met:96
3146	1	Leu-Ile:96
3147	1	Asp-Asn:96
3148	1	Gln-Leu:118
3149	1	Ala-Asp:14
3150	2	Phe-Ile:96 | Phe-Val:14
3151	2	Lys-Arg:22 | Lys-Asn:22
3152	2	Ser-Ile:64 | Ser-Thr:96
3153	2	Leu-Phe:22 | Leu-Ser:96
3154	3	Ser-Arg:22 | Ser-Cys:22 | Ser-Thr:22
3161	1	Met-Val:64
3162	1	Val-Leu:86
3163	1	Thr-Ala:86
3165	2	Gly-Ala:182 | Gly-Arg:64
3168	1	Leu-Phe:96
3169	2	Val-Ala:22 | Val-Ile:64
3171	1	Val-Asp:64
3172	1	Leu-Val:108
3174	1	Ala-Thr:4
3176	1	Val-Gly:64
3177	1	Arg-Gly:64
3178	1	Asp-Asn:96
3179	4	Pro-Ala:96 | Pro-Arg:96 | Pro-Ser:4 | Pro-Thr:64
3181	1	Val-Ala:491
3182	1	Thr-Pro:22
3183	1	Gly-Asp:22
3185	1	Ala-Gly:96
3186	1	Leu-Gln:64
3187	1	Glu-Lys:22
3188	2	Ser-Arg:108 | Ser-Asn:64
3189	2	Ala-Gly:22 | Ala-Val:44
3192	2	Val-Ala:118 | Val-Ile:96
3194	3	Lys-Arg:22 | Lys-Asn:96 | Lys-Gln:64
3195	2	Asn-His:64 | Asn-Lys:64
3196	1	Ser-Ala:64
3197	2	Thr-Ala:22 | Thr-Met:118
3198	3	Gln-Glu:64 | Gln-Leu:64 | Gln-Lys:95
3200	1	Asn-Lys:95
3201	2	Phe-Ile:64 | Phe-Tyr:86
3203	1	Asn-Lys:95
3205	1	Gln-His:64
3206	2	Asp-Ala:64 | Asp-Glu:64
3207	1	Val-Ala:64
3208	1	Ala-Asp:2
3211	1	Asp-Glu:64
3212	1	Asn-Tyr:2
3213	1	Ala-Thr:1
3215	1	Gln-Arg:64
3216	1	Lys-Arg:2
3217	2	Cys-Arg:93 | Cys-Ser:44
3218	1	Lys-Asn:93
3219	1	Ser-Ala:97
3220	1	Gln-Glu:2
3221	1	Gly-Glu:93
3222	2	Asn-Asp:63 | Asn-His:2
3223	2	Cys-Gly:93 | Cys-Trp:93
3224	1	Arg-Pro:2
3225	2	Gln-Glu:157 | Gln-Pro:64
3226	1	Val-Ala:64
3229	1	Glu-Lys:64
3230	1	Phe-Leu:95
3231	1	Lys-Thr:95
3233	1	Arg-Cys:22
3234	1	Ser-Asn:9
3235	2	Asp-Ala:94 | Asp-Gly:8
3236	3	Glu-Gly:9 | Glu-Lys:94 | Glu-Val:94
3237	1	Asn-Lys:15
3238	1	Arg-Trp:98
3239	2	Arg-Pro:64 | Arg-Trp:94
3240	1	Arg-Ser:8
3241	2	Leu-Met:1 | Leu-Phe:172
3243	1	Gly-Arg:1
3244	2	Cys-Arg:22 | Cys-Phe:64
3245	2	Val-Ala:64 | Val-Leu:87
3246	2	Ala-Asp:22 | Ala-Pro:64
3247	1	Val-Ala:189
3248	3	Gly-Ala:8 | Gly-Cys:64 | Gly-Ser:8
3249	2	Asn-Ile:8 | Asn-Lys:8
3250	1	Cys-Ser:8
3251	2	Ala-Pro:14 | Ala-Thr:87
3252	1	Glu-Asp:87
3253	3	Ile-Asn:64 | Ile-Leu:8 | Ile-Val:1
3254	1	Arg-Leu:1
3255	2	Ala-Gly:64 | Ala-Pro:72
3256	3	Glu-Asp:8 | Glu-Gln:151 | Glu-Gly:1
3257	2	Ile-Phe:64 | Ile-Ser:8
3258	2	Asp-Ala:8 | Asp-Asn:8
3259	1	Ala-Pro:64
3260	1	Gly-Trp:1
3261	1	Ser-Thr:77
3262	2	Thr-Pro:64 | Thr-Ser:9
3263	1	Ala-Val:64
3264	3	Leu-Arg:8 | Leu-Phe:64 | Leu-Pro:64
3265	1	Asn-Lys:64
3267	2	Leu-Arg:8 | Leu-Val:1
3268	3	Val-Glu:100 | Val-Gly:8 | Val-Leu:64
3270	2	Arg-Leu:3 | Arg-Trp:13
3271	3	Gln-His:1 | Gln-Leu:8 | Gln-Lys:1
3272	1	Glu-Asp:1
3273	2	Thr-Ile:2 | Thr-Pro:64
3274	2	Ala-Gly:13 | Ala-Pro:64
3275	2	Asn-Lys:6 | Asn-Thr:13
3276	2	Pro-Gln:6 | Pro-Leu:1
3277	3	Gly-Ala:93 | Gly-Arg:8 | Gly-Glu:21
3279	2	Ser-Arg:6 | Ser-Thr:6
3280	1	Asp-Glu:2
3281	1	Ser-Cys:2
3282	3	Asp-Asn:85 | Asp-Glu:2 | Asp-His:15
3283	4	Ile-Leu:86 | Ile-Lys:8 | Ile-Met:13 | Ile-Thr:64
3284	1	Ala-Pro:64
3285	3	Tyr-Asn:2 | Tyr-Cys:8 | Tyr-His:1
3286	3	Gly-Arg:6 | Gly-Asp:8 | Gly-Ser:1
3287	3	Phe-Ile:14 | Phe-Leu:39 | Phe-Tyr:13
3288	2	Leu-Gln:93 | Leu-Pro:6
3289	3	Met-Leu:47 | Met-Lys:39 | Met-Val:85
3290	3	Gly-Ala:85 | Gly-Arg:25 | Gly-Ser:97
3292	1	Asn-Lys:95
3293	3	Val-Ala:87 | Val-Gly:25 | Val-Leu:25
3294	2	Val-Asp:87 | Val-Gly:10
3295	3	Asp-Asn:8 | Asp-Gly:8 | Asp-Tyr:87
3296	3	Trp-Arg:21 | Trp-Cys:6 | Trp-Ser:13
3297	2	Thr-Met:13 | Thr-Pro:8
3298	3	Thr-Arg:8 | Thr-Lys:8 | Thr-Pro:39
3299	1	Ala-Asp:2
3300	3	Gly-Ala:13 | Gly-Arg:2 | Gly-Ser:8
3301	1	Gln-Glu:52
3302	1	Leu-Ser:2
3303	3	His-Arg:15 | His-Asp:1 | His-Gln:13
3304	2	Leu-Gln:1 | Leu-Pro:8
3305	2	Glu-Gly:87 | Glu-Val:2
3306	3	Gln-Glu:13 | Gln-Leu:87 | Gln-Pro:13
3307	1	Thr-Ile:13
3308	1	Ala-Gly:1
3309	1	Asn-Ser:13
3310	3	Leu-His:9 | Leu-Ile:1 | Leu-Phe:13
3312	2	Trp-Arg:2 | Trp-Leu:8
3313	2	Asn-Asp:2 | Asn-Ser:2
3314	3	Gly-Ala:2 | Gly-Asp:1 | Gly-Val:13
3315	5	Asn-His:13 | Asn-Ile:2 | Asn-Lys:1 | Asn-Ser:6 | Asn-Thr:8
3316	2	Pro-Ala:6 | Pro-Gln:2
3317	1	Gln-Glu:6
3318	1	Trp-Cys:6
3319	4	Gln-His:2 | Gln-Leu:25 | Gln-Lys:2 | Gln-Pro:9
3320	2	Lys-Arg:1 | Lys-Met:13
3321	4	Glu-Ala:13 | Glu-Asp:9 | Glu-Gly:25 | Glu-Val:6
3322	2	Val-Gly:39 | Val-Leu:2
3323	3	Gly-Asp:13 | Gly-Cys:64 | Gly-Val:25
3324	1	Ala-Ser:9
3325	3	Tyr-Asp:53 | Tyr-Cys:2 | Tyr-Phe:8
3326	1	Leu-Pro:87
3327	2	Asp-Ala:1 | Asp-Tyr:1
3328	2	Gln-His:13 | Gln-Lys:25
3329	2	Thr-Ala:6 | Thr-Lys:1
3330	1	Gly-Ala:1
3332	2	Asn-Lys:8 | Asn-Tyr:1
3333	2	Pro-Leu:39 | Pro-Thr:9
3334	4	Phe-Ile:40 | Phe-Ser:21 | Phe-Tyr:2 | Phe-Val:13
3335	1	Gly-Glu:2
3336	2	Ile-Thr:25 | Ile-Val:8
3337	1	Gly-Ala:87
3338	3	Val-Asp:2 | Val-Leu:87 | Val-Phe:2
3339	3	Pro-Ala:87 | Pro-Gln:25 | Pro-Leu:2
3340	1	Ala-Gly:47
3341	2	Met-Ile:22 | Met-Leu:8
3342	1	Gly-Asp:31
3343	3	Gly-Arg:31 | Gly-Asp:22 | Gly-Cys:33
3344	2	Ala-Gly:28 | Ala-Thr:31
3345	1	Ala-Thr:6
3346	4	Gly-Ala:22 | Gly-Arg:87 | Gly-Asp:25 | Gly-Ser:1
3347	2	Lys-Glu:88 | Lys-Met:1
3348	4	Val-Glu:28 | Val-Gly:6 | Val-Ile:22 | Val-Leu:87
3349	6	Thr-Ala:31 | Thr-Arg:1 | Thr-Lys:3 | Thr-Met:22 | Thr-Pro:20 | Thr-Ser:557
3350	3	Ala-Asp:1 | Ala-Gly:8 | Ala-Ser:6
3351	5	Lys-Asn:1 | Lys-Gln:5 | Lys-Glu:28 | Lys-Met:31 | Lys-Thr:3
3352	2	Ala-Gly:5 | Ala-Pro:5
3353	3	Leu-Phe:9 | Leu-Pro:3 | Leu-Val:3
3354	2	Met-Arg:25 | Met-Leu:31
3355	4	Asn-Asp:6 | Asn-Lys:13 | Asn-Ser:6 | Asn-Thr:1
3357	2	Leu-Arg:31 | Leu-Val:31
3358	3	Lys-Arg:1 | Lys-Asn:87 | Lys-Glu:39
3359	2	Ala-Ser:1 | Ala-Val:13
3361	4	Glu-Ala:25 | Glu-Asp:9 | Glu-Lys:13 | Glu-Val:39
3362	2	Leu-Phe:9 | Leu-Trp:25
3363	2	Pro-Ala:1 | Pro-Thr:9
3364	3	Lys-Arg:6 | Lys-Asn:1 | Lys-Ile:1
3365	1	Gly-Arg:6
3366	3	Glu-Ala:39 | Glu-Gln:31 | Glu-Gly:1
3367	3	Val-Gly:39 | Val-Leu:26 | Val-Met:2
3368	2	Ala-Ser:6 | Ala-Val:3
3369	3	Pro-Ala:7 | Pro-Gln:25 | Pro-Leu:6
3372	2	Ala-Gly:39 | Ala-Val:6
3373	3	Asn-Asp:8 | Asn-Thr:13 | Asn-Tyr:25
3374	1	Leu-Val:13
3375	1	Pro-Leu:39
3376	1	Thr-Ser:24
3377	3	Ile-Met:24 | Ile-Phe:24 | Ile-Ser:24
3378	3	Gly-Ala:2 | Gly-Arg:87 | Gly-Val:13
3379	2	Ala-Glu:1 | Ala-Ser:1
3380	2	Leu-Phe:39 | Leu-Ser:32
3381	3	Ala-Glu:1 | Ala-Gly:9 | Ala-Thr:48
3382	2	Asp-Ala:25 | Asp-Gly:7
3383	2	Ala-Gly:1 | Ala-Val:39
3384	4	Glu-Ala:1 | Glu-Asp:94 | Glu-Gly:93 | Glu-Lys:39
3385	3	Ala-Glu:1 | Ala-Thr:87 | Ala-Val:13
3386	3	Gly-Ala:1 | Gly-Arg:52 | Gly-Val:8
3387	5	Met-Arg:87 | Met-Ile:39 | Met-Leu:1 | Met-Lys:1 | Met-Val:24
3388	1	Pro-Ala:1
3389	3	Tyr-Asn:1 | Tyr-Cys:1 | Tyr-Phe:39
3390	2	Thr-Ala:39 | Thr-Asn:1
3391	4	His-Asn:14 | His-Asp:126 | His-Leu:13 | His-Pro:1
3392	3	Pro-Arg:39 | Pro-Gln:13 | Pro-Ser:2
3393	2	Val-Gly:88 | Val-Ile:6
3394	3	Lys-Arg:35 | Lys-Asn:6 | Lys-Gln:102
3395	4	Leu-Arg:88 | Leu-His:6 | Leu-Ile:23 | Leu-Pro:9
3396	2	Ala-Asp:39 | Ala-Gly:2
3397	2	Ala-Ser:93 | Ala-Val:10
3398	2	Lys-Asn:31 | Lys-Glu:221
3399	4	Ala-Glu:20 | Ala-Gly:1 | Ala-Thr:77 | Ala-Val:2
3400	2	Thr-Ala:53 | Thr-Ser:7
3401	4	Gly-Ala:12 | Gly-Arg:236 | Gly-Glu:222 | Gly-Trp:30
3402	4	Thr-Arg:8 | Thr-Lys:17 | Thr-Pro:2 | Thr-Ser:23
3403	3	Ala-Ser:1 | Ala-Thr:2 | Ala-Val:2
3404	3	Gly-Arg:14 | Gly-Glu:2 | Gly-Val:3
3405	3	Lys-Asn:124 | Lys-Glu:81 | Lys-Met:11
3406	4	Ile-Leu:6 | Ile-Ser:2 | Ile-Thr:16 | Ile-Val:15
3407	3	Lys-Gln:79 | Lys-Glu:45 | Lys-Thr:24
3408	3	Ile-Leu:25 | Ile-Met:93 | Ile-Val:20
3409	4	Glu-Ala:10 | Glu-Asp:31 | Glu-Gly:1 | Glu-Lys:6
3410	5	Ala-Gly:14 | Ala-Pro:79 | Ala-Ser:8 | Ala-Thr:10 | Ala-Val:93
3411	1	Gly-Cys:8
3412	2	Ala-Ser:102 | Ala-Val:39
3413	4	Ile-Leu:82 | Ile-Lys:1 | Ile-Met:1 | Ile-Val:6
3414	2	Pro-His:45 | Pro-Thr:8
3415	3	Asp-Asn:39 | Asp-Glu:144 | Asp-Tyr:6
3416	2	Ala-Pro:15 | Ala-Val:23
3417	3	Asn-Asp:14 | Asn-Lys:37 | Asn-Tyr:8
3418	6	Glu-Ala:230 | Glu-Asp:230 | Glu-Gln:230 | Glu-Gly:14 | Glu-Lys:15 | Glu-Val:23
3419	3	Val-Ala:228 | Val-Glu:8 | Val-Leu:222
3420	4	Arg-Cys:14 | Arg-Gly:6 | Arg-His:1 | Arg-Leu:28
3421	1	Ala-Val:23
3422	4	Gly-Ala:2 | Gly-Arg:8 | Gly-Glu:10 | Gly-Val:39
3423	2	Gln-His:23 | Gln-Lys:39
3424	3	Gly-Ala:29 | Gly-Arg:126 | Gly-Glu:1
3426	3	Ser-Ala:14 | Ser-Cys:2 | Ser-Tyr:8
3427	3	Gly-Arg:6 | Gly-Asp:30 | Gly-Ser:24
3428	2	Leu-His:23 | Leu-Pro:7
3429	3	Gly-Ala:23 | Gly-Arg:230 | Gly-Glu:6
3430	2	Tyr-Cys:10 | Tyr-Ser:40
3431	3	Asp-Asn:222 | Asp-Glu:14 | Asp-Val:6
3432	3	Val-Ala:2 | Val-Gly:23 | Val-Ile:39
3433	3	Thr-Ala:82 | Thr-Arg:23 | Thr-Lys:233
3434	3	His-Asn:11 | His-Asp:6 | His-Tyr:2
3435	3	Gln-Arg:23 | Gln-Glu:39 | Gln-Leu:10
3436	4	Thr-Ala:10 | Thr-Asn:23 | Thr-Ile:10 | Thr-Pro:1
3437	4	Thr-Ala:1 | Thr-Asn:2 | Thr-Ile:23 | Thr-Ser:32
3438	3	Ala-Gly:25 | Ala-Ser:15 | Ala-Val:1
3440	3	Ala-Asp:14 | Ala-Thr:10 | Ala-Val:23
3441	3	Lys-Arg:2 | Lys-Asn:226 | Lys-Ile:41
3442	1	Gly-Arg:1
3443	3	Ile-Asn:1 | Ile-Thr:10 | Ile-Val:14
3444	2	Gln-Leu:23 | Gln-Pro:79
3445	2	Gly-Ala:6 | Gly-Trp:23
3446	4	Gln-Glu:23 | Gln-His:8 | Gln-Leu:11 | Gln-Lys:1
3447	4	Arg-Gln:2 | Arg-Gly:1 | Arg-Leu:9 | Arg-Pro:234
3448	4	Thr-Ala:79 | Thr-Asn:1 | Thr-Ile:222 | Thr-Ser:89
3449	3	Ala-Glu:222 | Ala-Thr:29 | Ala-Val:23
3450	3	Asp-Asn:23 | Asp-Glu:11 | Asp-Tyr:7
3451	2	Leu-Phe:2 | Leu-Trp:1
3453	5	Val-Ala:8 | Val-Asp:1 | Val-Gly:2 | Val-Ile:222 | Val-Phe:23
3454	3	Asp-Asn:23 | Asp-Glu:29 | Asp-Gly:1
3455	3	Gly-Arg:6 | Gly-Glu:32 | Gly-Val:2
3456	3	Leu-Ile:243 | Leu-Phe:6 | Leu-Val:10
3457	2	Gly-Ala:1 | Gly-Asp:2
3458	2	Ser-Thr:1 | Ser-Tyr:222
3459	2	Ile-Phe:2 | Ile-Ser:2
3460	2	Asp-Asn:20 | Asp-Glu:8
3461	1	Val-Ala:79
3462	2	Tyr-Asn:15 | Tyr-Asp:45
3463	3	Thr-Arg:6 | Thr-Lys:9 | Thr-Pro:8
3464	4	Pro-Arg:4 | Pro-Gln:39 | Pro-Leu:1 | Pro-Ser:14
3465	2	Lys-Arg:62 | Lys-Glu:23
3466	4	Asn-Asp:40 | Asn-His:6 | Asn-Lys:6 | Asn-Ser:51
3467	4	Leu-Ile:39 | Leu-Phe:24 | Leu-Pro:79 | Leu-Val:8
3468	4	Asp-Ala:39 | Asp-Asn:14 | Asp-Gly:3 | Asp-His:1
3469	4	Pro-Ala:39 | Pro-Gln:1 | Pro-Leu:8 | Pro-Ser:301
3470	3	Thr-Ala:42 | Thr-Ile:2 | Thr-Ser:2
3471	2	Lys-Gln:6 | Lys-Met:259
3472	3	Ile-Lys:23 | Ile-Thr:7 | Ile-Val:1
3473	4	Val-Ala:6 | Val-Gly:10 | Val-Ile:223 | Val-Leu:14
3474	2	Arg-Gln:1 | Arg-Gly:10
3475	3	Ala-Gly:25 | Ala-Pro:2 | Ala-Val:7
3476	5	Ile-Arg:6 | Ile-Leu:40 | Ile-Met:2 | Ile-Thr:6 | Ile-Val:1
3477	5	Glu-Asp:4 | Glu-Gln:79 | Glu-Gly:1 | Glu-Lys:1 | Glu-Val:12
3478	4	Lys-Asn:42 | Lys-Gln:2 | Lys-Met:2 | Lys-Thr:2
3479	4	Lys-Arg:222 | Lys-Asn:11 | Lys-Gln:79 | Lys-Thr:3
3480	5	Ser-Ala:1 | Ser-Leu:44 | Ser-Pro:2 | Ser-Thr:3 | Ser-Trp:94
3481	5	Asn-Asp:3 | Asn-Ile:223 | Asn-Lys:223 | Asn-Ser:2 | Asn-Tyr:7
3482	3	Gln-His:12 | Gln-Lys:79 | Gln-Pro:81
3483	2	Ala-Ser:2 | Ala-Thr:6
3484	3	Gly-Ala:2 | Gly-Ser:2 | Gly-Val:23
3485	3	Gly-Arg:7 | Gly-Glu:20 | Gly-Val:18
3486	2	Val-Gly:222 | Val-Ile:20
3487	4	Leu-Met:2 | Leu-Phe:223 | Leu-Trp:7 | Leu-Val:31
3488	3	Val-Gly:102 | Val-Leu:39 | Val-Met:81
3489	3	Gln-Glu:14 | Gln-His:79 | Gln-Lys:3
3490	3	Ala-Gly:79 | Ala-Pro:2 | Ala-Thr:222
3491	4	Asp-Asn:23 | Asp-Glu:7 | Asp-Gly:2 | Asp-Tyr:222
3492	2	Leu-Phe:41 | Leu-Ser:8
3493	4	Pro-Ala:1 | Pro-Gln:39 | Pro-Leu:1 | Pro-Ser:33
3494	2	Ser-Arg:246 | Ser-Asn:76
3495	5	Thr-Ala:14 | Thr-Asn:10 | Thr-Ile:2 | Thr-Pro:7 | Thr-Ser:84
3496	2	Asp-Glu:2 | Asp-Val:76
3497	2	Met-Arg:6 | Met-Ile:18
3498	4	Ser-Leu:1 | Ser-Pro:77 | Ser-Thr:39 | Ser-Trp:23
3499	4	Ser-Cys:2 | Ser-Phe:23 | Ser-Pro:8 | Ser-Thr:76
3500	3	Ile-Met:6 | Ile-Phe:12 | Ile-Thr:8
3501	5	Ala-Asp:2 | Ala-Gly:2 | Ala-Pro:77 | Ala-Thr:41 | Ala-Val:9
3502	2	Ala-Asp:31 | Ala-Pro:14
3503	3	Arg-Cys:22 | Arg-His:5 | Arg-Ser:7
3504	4	Met-Arg:39 | Met-Ile:34 | Met-Leu:97 | Met-Lys:2
3505	3	Trp-Arg:82 | Trp-Cys:3 | Trp-Gly:20
3506	3	Gly-Arg:4 | Gly-Trp:10 | Gly-Val:41
3507	2	Lys-Asn:19 | Lys-Met:16
3508	3	Thr-Ile:1 | Thr-Pro:2 | Thr-Ser:39
3509	1	Asn-Tyr:1
3510	4	Ala-Gly:6 | Ala-Pro:2 | Ala-Ser:1 | Ala-Thr:3
3511	4	Gln-Glu:82 | Gln-His:14 | Gln-Leu:92 | Gln-Pro:2
3512	6	Ser-Arg:41 | Ser-Asn:222 | Ser-Cys:14 | Ser-Gly:82 | Ser-Ile:2 | Ser-Thr:1
3513	6	Ile-Arg:1 | Ile-Leu:17 | Ile-Lys:40 | Ile-Met:7 | Ile-Thr:8 | Ile-Val:44
3514	2	Lys-Asn:4 | Lys-Glu:222
3515	4	Thr-Ala:2 | Thr-Asn:54 | Thr-Ile:19 | Thr-Ser:164
3516	4	Ile-Leu:25 | Ile-Lys:2 | Ile-Met:1 | Ile-Val:16
3517	4	Phe-Ile:19 | Phe-Leu:39 | Phe-Ser:2 | Phe-Tyr:82
3518	1	Phe-Tyr:1
3519	3	Gln-Glu:4 | Gln-His:1 | Gln-Leu:19
3520	1	Lys-Asn:96
3521	4	Pro-Arg:14 | Pro-Gln:12 | Pro-Ser:2 | Pro-Thr:8
3522	4	Asp-Asn:96 | Asp-Glu:10 | Asp-His:1 | Asp-Tyr:4
3523	1	Gly-Glu:1
3524	2	Ser-Leu:19 | Ser-Thr:14
3525	3	Leu-Met:13 | Leu-Phe:5 | Leu-Val:2
3526	3	Val-Asp:1 | Val-Leu:237 | Val-Phe:4
3527	3	Arg-Gln:23 | Arg-Gly:39 | Arg-Pro:82
3528	4	Phe-Cys:1 | Phe-Ile:86 | Phe-Leu:1 | Phe-Tyr:82
3529	5	Asp-Ala:7 | Asp-Glu:84 | Asp-Gly:4 | Asp-Tyr:1 | Asp-Val:2
3530	2	Arg-Gln:84 | Arg-Gly:2
3531	5	Pro-Ala:2 | Pro-His:6 | Pro-Leu:24 | Pro-Ser:9 | Pro-Thr:8
3532	4	Ala-Pro:5 | Ala-Ser:20 | Ala-Thr:42 | Ala-Val:6
3533	1	Gly-Val:1
3534	2	Gly-Arg:82 | Gly-Val:8
3535	3	Gly-Cys:22 | Gly-Ser:1 | Gly-Val:39
