# Supplementary material for: PaVarDB: a database and web platform for missense variant analysis in Pseudomonas aeruginosa using an end-to-end BVbase pipeline
Source: Database (Oxford). 2026 Mar 24;2026:baag014. doi: 10.1093/database/baag014 (PMC13010064; doi:10.1093/database/baag014)
Supplement: baag014_Supplemental_Files [file baag014_supplemental_files.zip › S5_PA0041_Mutation_type_.csv]

aa_change	aa_position	position_count
Gln-Leu	9	3
Ser-Thr	14	8
Asn-Asp	22	9
Ala-Thr	27	137
Gly-Arg	30	8
Gly-Glu	30	8
Leu-Val	33	8
Asp-Asn	34	1
Lys-Glu	35	8
Lys-Thr	35	8
Gly-Ser	42	12
Gly-Ser	44	40
Ile-Val	52	322
Asn-His	59	31
Asp-Gly	60	958
His-Tyr	67	13
Ile-Val	79	7
Gly-Ala	89	1
Lys-Gln	103	8
Ala-Val	123	3
Ser-Pro	132	51
Arg-Gln	134	9
His-Tyr	141	2
Thr-Ala	159	8
Ile-Met	164	1
Ile-Val	164	1
Gly-Asp	177	4
Val-Ala	181	8
Val-Ile	182	8
Gly-Ser	190	8
Lys-Thr	203	8
Asn-Ser	205	3
Asn-Tyr	205	3
Leu-Ile	213	1
Gly-Arg	218	1
Gly-Ser	218	1
Asn-Asp	220	1
Ser-Asn	226	1
Gln-Leu	228	4
Ala-Val	229	1
Thr-Ser	230	2
Pro-Ser	231	2
Ala-Val	233	2
Ala-Thr	234	1
Gln-Arg	241	8
Gln-Glu	241	24
Gln-His	241	1
Ala-Glu	248	1
Thr-Ala	262	1
Thr-Asn	262	1
Arg-Gln	269	749
Asp-Asn	273	5
Ser-Cys	277	1
Ser-Thr	286	14
Lys-Arg	288	8
Leu-Met	291	2
Ala-Val	292	6
Gln-Pro	293	6
Gln-Leu	297	1
Asp-Asn	299	1
Lys-Glu	301	1
Ala-Thr	303	8
Ala-Ser	315	1
Ala-Val	315	1
Glu-Gln	320	5
Ser-Gly	323	8
Ala-Val	324	143
Val-Leu	328	25
Gln-His	331	1
Ala-Glu	334	8
Glu-Gly	337	2
Ile-Val	339	3
Val-Ala	340	1052
Glu-Asp	342	262
Ala-Gly	344	3
His-Arg	345	258
Ile-Leu	346	258
Ile-Thr	346	5
Glu-Asp	357	8
Glu-Asp	360	8
Glu-Lys	360	8
Arg-His	362	1
Arg-Ser	362	1
Arg-His	365	2
Arg-Leu	365	1
Asp-His	367	1
Glu-Asp	369	8
Glu-Gly	369	8
Arg-Gly	371	8
Arg-His	371	8
Gly-Arg	373	8
Gly-Asp	373	1
Ala-Thr	386	8
Glu-Lys	388	1
Ala-Val	389	3
Lys-Arg	390	8
Ala-Val	391	4
Gln-Leu	393	43
Ser-Gly	401	31
Leu-Val	402	1
Thr-Asn	406	1
Val-Ala	407	8
Val-Asp	407	1
Val-Ile	407	7
Arg-Trp	408	6
Val-Ala	409	2
Asp-Ala	410	7
Ala-Gly	411	719
Ala-Thr	411	1
His-Asp	413	7
His-Pro	413	1
Asp-Asn	415	51
Arg-Ser	417	1
Gly-Ser	425	20
Glu-Ala	430	8
Glu-Lys	430	70
Ser-Arg	432	8
Ser-Gly	432	8
Ser-Thr	432	8
Ser-Asn	433	8
Arg-Cys	437	11
Arg-His	437	1
Gln-Arg	438	8
Gln-Glu	438	5
Asp-Gly	439	7
Asp-Val	439	1
Leu-Arg	441	1
Gln-His	443	8
Gln-Lys	443	6
Arg-Trp	445	2
Asp-Gly	446	1
Arg-His	447	2
Ala-Thr	448	8
Ala-Val	448	3
Val-Met	449	4
Lys-Glu	451	8
Lys-Thr	451	8
Thr-Ala	452	8
Asp-Asn	455	8
Asp-Glu	455	8
Ala-Gly	474	2
Gly-Ser	479	9
Gln-Arg	481	2
Gln-Glu	481	9
Ser-Ala	489	9
Thr-Ile	490	1
Arg-His	491	1
Arg-Leu	491	2
Val-Ile	492	17
Ser-Arg	493	64
Ala-Val	496	8
Val-Asp	498	41
Gly-Ala	501	9
Val-Ile	505	9
Val-Ala	510	9
Val-Ile	510	1
Val-Leu	510	8
Ala-Val	512	9
Val-Ile	514	6
Val-Leu	514	3
Gly-Asp	515	2
Ile-Leu	525	9
Gly-Asp	535	4
Arg-Gln	553	9
Arg-Gly	555	9
Gly-Asp	561	1
Ser-Gly	566	9
Ser-Thr	566	9
Arg-Gln	568	9
Gly-Ser	570	1
Leu-Gln	571	1
Glu-Asp	572	9
Glu-Val	572	9
Val-Ala	573	9
Leu-Val	575	9
Gly-Ala	576	9
Gly-Asp	577	7
Gly-Val	577	3
Arg-Cys	582	4
Asp-Asn	583	22
Glu-Gln	584	9
Asn-Ser	586	319
Leu-Phe	588	2
Gln-Leu	590	16
Val-Ala	597	6
Asp-Asn	601	3
Arg-Cys	603	1
Ala-Asp	604	1
Asn-Asp	615	1
Asn-Ile	615	2
Asn-Tyr	615	27
Ala-Val	619	9
Val-Met	627	9
Val-Ala	629	1
Val-Glu	629	1
Ser-Arg	635	7
Ser-Asn	635	9
Ser-Gly	635	9
Ala-Gly	640	13
Ala-Ser	640	117
Arg-Gly	644	9
Arg-Leu	644	1
Asp-Ala	645	21
Asp-Glu	645	1
Ser-Ile	648	9
Gly-Ser	651	1
Ala-Gly	653	9
Arg-Leu	656	1
Val-Ile	659	3
Ser-Asn	661	2
Arg-His	675	3
Asp-Glu	677	2
Ala-Thr	679	9
Ala-Val	679	2
Gly-Ser	684	7
Ala-Ser	686	2
Ala-Thr	686	19
Arg-His	689	3
Ala-Val	691	2
Lys-Arg	693	5
Gly-Ala	694	1
Asp-Glu	695	5
Asp-Val	695	5
Gln-Glu	697	5
Thr-Ala	699	5
Leu-Val	700	5
Gly-Asp	701	2
Ser-Arg	702	5
Ser-Thr	702	5
Ala-Pro	704	5
Ala-Thr	704	21
Ala-Val	704	5
Glu-Gln	713	32
Lys-Arg	714	32
Lys-Glu	714	32
Thr-Ser	715	32
Lys-Asn	717	32
Lys-Thr	717	61
Val-Phe	718	32
Ala-Val	720	5
Thr-Ala	722	152
Thr-Met	722	152
Asp-Glu	724	2
Gln-Leu	727	1
Ser-Ala	728	1
Ser-Cys	728	1
Asn-Tyr	734	2
Gly-Ser	735	1
Gly-Asp	736	39
Gly-Ser	736	6
Arg-Gly	742	1
Arg-Leu	742	1
Asp-Glu	745	1
Ala-Gly	748	59
Thr-Ala	754	1
Ser-Ala	755	8
Ser-Leu	755	4
Lys-Arg	756	201
Asn-His	760	1
Asn-Thr	760	1
Ala-Val	761	8
Gln-His	764	1
Gly-Ala	769	6
Ser-Gly	776	5
Val-Gly	792	3
Val-Met	792	1
Gly-Asp	804	2
Gly-Ser	804	7
Asp-Gly	810	36
Arg-Trp	813	1
Asn-Lys	818	5
Ser-Gly	819	313
Ser-Gly	821	7
Val-Leu	822	14
Gly-Asp	825	7
Gly-Ser	826	1
Val-Ala	827	7
Asp-His	829	211
Gly-Asp	839	4
Ser-Arg	840	7
Ser-Gly	840	7
Ser-Thr	840	7
Ala-Ser	845	7
Ala-Val	845	17
Ala-Glu	846	1
Arg-Ser	847	7
Thr-Ala	854	45
Phe-Leu	855	1
Ser-Gly	857	1
Ala-Pro	860	7
Ala-Val	860	1
Ala-Thr	862	7
Ala-Val	862	6
Thr-Ser	864	7
Ser-Asn	865	1
Gln-Arg	866	7
Ala-Gly	867	7
Ala-Val	868	48
Asp-Asn	870	7
Gln-Arg	872	1
Gln-His	872	2
Gly-Ser	873	1
Arg-Lys	875	7
Leu-Met	876	9
Ala-Ser	880	1
Thr-Ala	883	6
Gln-Glu	885	7
Gln-His	885	7
Gln-Lys	885	1004
Leu-Phe	889	2
Arg-His	893	2
Ser-Ala	894	7
Val-Gly	896	1
Asp-Asn	904	1
Val-Ala	909	185
Arg-His	914	7
Asn-Lys	915	7
Gly-Ser	916	1
Gly-Ala	917	7
Gly-Ser	917	7
Asn-His	921	2
Ala-Val	922	1
Ile-Val	924	1
Val-Ala	927	7
Val-Ile	939	343
Ala-Pro	941	1
Ala-Val	941	15
Lys-Gln	942	1
Gly-Asp	943	1
Gly-Ser	943	1
Asp-Tyr	946	79
Ala-Thr	947	1
Leu-Ile	952	1
Gly-Ala	956	7
Val-Ala	959	7
Ile-Val	961	1080
Thr-Ala	964	94
Val-Ile	966	4
Thr-Ala	974	8
Thr-Met	974	4
Arg-Cys	978	1
Ala-Thr	988	4
Arg-Cys	992	28
Ala-Val	996	126
Ala-Val	1001	17
Arg-His	1009	1
Ala-Thr	1010	1
Ile-Leu	1026	4
Gly-Ser	1027	4
Ala-Asp	1029	751
Asn-Ser	1030	1023
Thr-Ala	1032	7
Thr-Ile	1032	7
Ala-Asp	1038	21
Asp-Asn	1040	2
Ala-Gly	1044	481
Ala-Val	1044	1
Val-Ala	1046	2
Val-Gly	1046	1
Val-Met	1046	1
Gly-Ser	1049	6
Ala-Thr	1050	81
Ala-Thr	1051	7
Ala-Glu	1056	4
Ala-Val	1057	19
Ala-Gly	1058	4
Ala-Val	1058	3
Arg-Ser	1059	4
Lys-Arg	1065	4
Ala-Val	1069	1
Asp-Ala	1079	7
Thr-Ile	1089	1
Arg-Cys	1094	1
Thr-Met	1096	11
Ser-Arg	1105	15
Gly-Asp	1108	1
Gly-Ser	1108	4
Asn-Asp	1113	40
Ala-Val	1114	1
Ser-Thr	1117	44
Ala-Val	1119	571
Asp-Asn	1124	7
Glu-Gln	1127	7
Ile-Phe	1132	2
Ile-Thr	1132	12
Ile-Val	1132	7
Val-Ala	1136	7
Ala-Val	1150	1
Leu-Phe	1151	2
Ser-Gly	1152	1
Lys-Asn	1154	1
Gln-Leu	1155	1
Ser-Ala	1156	1
Leu-Pro	1157	1
Leu-Val	1157	1
Arg-Pro	1158	7
Arg-Ser	1158	7
Ser-Gly	1160	7
Ala-Gly	1162	7
Arg-His	1167	33
Thr-Ala	1180	13
Ala-Thr	1181	1
Asp-Ala	1188	13
Gly-Asp	1196	10
Asp-Glu	1197	2
Arg-Cys	1199	1
Val-Leu	1206	7
Val-Ile	1213	759
Gly-Ser	1217	5
Ser-Arg	1219	7
Asp-Asn	1221	1
Leu-Met	1222	1
Arg-Gln	1223	7
Gly-Asp	1224	2
Ser-Asn	1246	985
Val-Ile	1247	4
Asp-Asn	1249	14
Arg-His	1251	12
Ser-Tyr	1257	1
Gln-Arg	1259	2
Arg-Ser	1267	9
Gln-Lys	1274	7
Arg-Cys	1276	1
Ser-Arg	1279	1
Asp-Val	1286	7
Ala-Glu	1289	7
Ala-Pro	1289	7
Ala-Asp	1295	7
Leu-Phe	1298	7
Gln-Glu	1302	7
Thr-Ala	1305	7
Thr-Ala	1307	7
Thr-Ile	1307	1
Thr-Lys	1307	7
Asp-Asn	1312	11
Gly-Ser	1316	2
Asp-Asn	1323	7
Glu-Asp	1325	3
Ile-Val	1328	91
Gly-Ala	1331	7
Gly-Asp	1332	18
Asp-Glu	1335	16
Gln-Leu	1339	2
Leu-Gln	1342	1
Gly-Asp	1346	3
Ala-Thr	1347	9
Arg-Gln	1349	16
Arg-Trp	1349	27
Asp-Ala	1351	7
Ser-Arg	1354	7
Asp-Ala	1356	7
Asp-Tyr	1356	2
Gln-Arg	1359	7
Gln-Glu	1359	7
Gln-His	1359	7
Val-Ile	1362	1
Ser-Arg	1371	6
Ala-Thr	1373	3
Ala-Val	1373	97
Lys-Thr	1375	3
Gly-Asp	1381	1
Val-Ile	1384	7
Val-Leu	1384	3
Ala-Val	1386	1
Gln-Arg	1387	1
Ala-Thr	1389	1
Ser-Thr	1391	7
Glu-Asp	1393	7
Arg-His	1394	4
Asp-Ala	1395	7
Asp-Asn	1396	7
Asp-Gly	1396	7
Thr-Ala	1397	7
Leu-Arg	1398	3
Leu-Val	1398	7
Asn-Asp	1400	38
Gly-Asp	1403	1
Arg-Gln	1405	8
Ile-Val	1406	7
Ser-Arg	1410	1
Lys-Thr	1414	7
Asp-Val	1419	2
Asp-Gly	1422	7
Asp-Glu	1432	7
Ile-Leu	1434	7
Leu-Phe	1435	11
Ala-Val	1438	1
Val-Ile	1440	2
Thr-Ala	1442	275
Ala-Gly	1444	7
Ala-Thr	1444	4
Ala-Val	1444	1
Asp-Ala	1452	12
Asp-Gly	1452	1
Ala-Asp	1458	9
Val-Ile	1468	3
Gln-Leu	1470	1
Ile-Leu	1475	7
Ser-Cys	1476	7
Ser-Gly	1476	1
Ser-Ile	1476	7
Ser-Thr	1476	171
Ala-Thr	1477	165
Gly-Asp	1478	3
Asp-Glu	1481	38
Asp-Gly	1481	10
Leu-Phe	1488	17
Ser-Gly	1490	70
Gly-Asp	1493	422
Ser-Asn	1495	5
Ser-Thr	1495	7
Gly-Val	1499	94
Gly-Arg	1500	7
Gly-Asp	1500	7
Gly-Ser	1501	3
Ile-Val	1511	7
Ser-Asn	1513	1
Ala-Thr	1515	27
Ala-Thr	1517	3
Asp-Asn	1519	1
Asp-Glu	1519	878
Gln-Arg	1521	4
Ser-Arg	1524	1
Ser-Gly	1524	1
Gly-Asp	1536	1
Arg-Gln	1539	180
Ile-Leu	1542	7
Gly-Asp	1543	7
Gly-Ala	1544	7
Gly-Val	1544	1
Ala-Val	1545	1
Asp-Asn	1547	12
Asp-Gly	1547	12
Asn-His	1548	1
Gln-Arg	1549	7
Gly-Asp	1550	1
Ala-Asp	1557	1
Ala-Val	1557	11
Gly-Ala	1565	8
Ala-Val	1571	1
Val-Leu	1574	1
Asn-Asp	1576	3
Ala-Thr	1578	3
Lys-Thr	1579	1
Lys-Thr	1583	65
Val-Ile	1585	3
Val-Ile	1595	7
Gln-Arg	1599	21
Arg-His	1604	7
Gly-Arg	1606	7
Gly-Glu	1606	7
Gln-Lys	1607	49
Gln-Lys	1613	4
Leu-Val	1616	106
Ala-Ser	1618	1
Gly-Ala	1620	7
Gly-Ser	1620	16
Arg-His	1624	6
Val-Ile	1626	2
Ala-Val	1628	106
Gln-Glu	1633	2
Gly-Asp	1641	2
Leu-Val	1645	7
Asp-Asn	1646	7
Asp-Gly	1646	7
Leu-His	1651	3
Val-Ala	1663	3
Gly-Val	1664	1
Ile-Val	1668	7
Ala-Thr	1673	11
Ser-Gly	1687	7
Glu-Asp	1688	7
His-Gln	1690	35
His-Leu	1690	7
Arg-His	1692	3
Ala-Gly	1693	9
Ala-Ser	1695	7
Gly-Asp	1700	7
Gly-Asp	1707	1
Gly-Asp	1717	1
Gly-Ser	1717	4
Gly-Asp	1718	413
Val-Ala	1725	7
Asp-Asn	1732	4
Asp-Tyr	1732	1
Ala-Val	1743	1
Gly-Asp	1744	5
Gly-Ala	1760	150
Thr-Ser	1771	4
Leu-Val	1788	3
Arg-His	1792	37
Asn-Ser	1794	2
Asp-Asn	1796	1
Ala-Gly	1804	20
Ala-Thr	1804	1
Glu-Asp	1805	58
Phe-Val	1814	1
Gly-Ser	1816	1
Asp-Glu	1824	1
Asp-Asn	1830	4
Ser-Arg	1832	1
Phe-Leu	1833	908
Asp-Glu	1836	363
Asp-Gly	1836	1
Gly-Ser	1840	7
Gly-Val	1840	3
Asn-Thr	1844	1
Ala-Val	1847	1
Leu-Phe	1850	1
Asp-Glu	1852	4
Ala-Ser	1854	3
Leu-Met	1855	77
Asp-Asn	1861	2
Asp-Glu	1861	4
Leu-Ile	1862	2
Asn-Asp	1864	13
Asn-Thr	1864	16
Ala-Ser	1866	17
Asn-Ser	1873	1
Val-Ile	1874	1
Gly-Arg	1879	1
Thr-Ala	1889	3
Ala-Val	1891	5
Ala-Val	1896	1
Ala-Val	1898	1
Ala-Ser	1899	4
Asn-Ser	1902	1
Asn-Asp	1912	4
Asn-His	1912	2
Asn-Ser	1912	102
Asn-Thr	1912	1
Leu-Phe	1915	2
Asn-Ser	1916	2
Ala-Val	1917	51
Pro-His	1918	12
Pro-Ser	1918	1
Pro-Thr	1918	5
Ala-Ser	1919	5
Ala-Thr	1919	1
Leu-Gln	1920	1
Leu-Arg	1921	5
Thr-Ser	1934	1
Gly-Arg	1938	8
Thr-Ile	1941	5
Gly-Ala	1945	5
Ser-Gly	1949	1
Leu-Phe	1950	2
Asp-Gly	1958	16
Asn-Asp	1962	5
Asn-Lys	1962	5
Asn-Ser	1962	31
Ala-Thr	1964	3
Ala-Asp	1965	5
Ala-Val	1965	1
Ser-Ala	1971	58
Val-Leu	1973	5
Ser-Gly	1976	2
Gly-Asp	1977	11
Ser-Asn	1985	1
Arg-His	1990	4
Lys-Thr	1997	2
Glu-Ala	2006	1
Thr-Ser	2008	9
Ile-Val	2029	8
Thr-Ile	2030	3
Gln-Leu	2031	7
Thr-Ile	2035	1
Thr-Ser	2038	3
Ala-Thr	2048	1
Ala-Val	2048	2
Gly-Glu	2049	1
Asp-Asn	2051	1
Asp-Glu	2051	1
Ala-Gly	2053	1
Gly-Asp	2057	1
Thr-Ile	2058	3
Asn-Ser	2060	9
Leu-Val	2062	12
Ser-Gly	2068	10
Ser-Thr	2068	10
Val-Ala	2078	58
Val-Ile	2078	13
Asn-Ser	2081	2
Gly-Val	2087	5
Leu-Val	2095	1
Gly-Arg	2104	1
Gln-Leu	2108	10
Lys-Arg	2109	4
Arg-His	2111	12
Phe-Leu	2113	2
Asn-Asp	2115	10
Pro-Leu	2126	2
Ala-Thr	2127	2
Arg-His	2128	1
Gly-Ser	2130	23
Asp-Asn	2142	3
Glu-Lys	2148	5
Pro-Ser	2154	1
Thr-Ser	2155	2
Pro-Arg	2156	3
Ser-Asn	2158	3
Ser-Gly	2158	3
Ser-Thr	2159	10
Asp-Asn	2161	43
Ile-Thr	2168	1
Asp-Ala	2173	1
Asp-Asn	2173	11
Thr-Met	2175	2
Val-Ile	2176	3
Ser-Asn	2179	3
Ser-Gly	2179	10
Thr-Lys	2180	13
Thr-Pro	2180	3
Asp-Asn	2183	13
Gly-Asp	2185	3
Gly-Ser	2185	10
Thr-Ala	2187	1
Thr-Ile	2187	12
Thr-Pro	2187	1
Val-Ala	2200	9
Ser-Arg	2203	3
Ser-Asn	2203	1
Val-Leu	2212	3
Pro-Ser	2222	40
Arg-Gln	2226	2
Thr-Ala	2233	10
Gln-His	2241	73
Arg-His	2252	10
Gly-Val	2257	26
Gly-Ala	2259	34
Leu-Ile	2263	2
Asp-Gly	2268	1
Arg-Leu	2269	55
Gln-Glu	2271	1
Gln-Leu	2271	5
Ser-Thr	2274	5
Gln-Leu	2280	2
Ala-Ser	2283	5
Ala-Val	2286	1700
Gln-Leu	2291	13
Gln-Leu	2293	18
Gly-Asp	2294	1
Val-Leu	2295	1
Val-Leu	2297	3
Gly-Arg	2302	1
Gly-Ser	2302	1
Gln-Leu	2307	21
Gly-Asp	2308	6
Gly-Asp	2311	38
Ser-Asn	2312	4
Thr-Ala	2313	671
Gly-Ser	2315	80
Gly-Asp	2320	6
Ala-Thr	2322	4
Arg-Gln	2323	3
Gly-Ser	2326	5
Ala-Thr	2331	7
Ala-Pro	2335	4
His-Gln	2337	2
Ala-Val	2346	2
Leu-Arg	2350	44
Gly-Asp	2364	19
Gly-Ser	2364	1
Met-Val	2365	31
Asp-Ala	2369	708
Lys-Arg	2371	2
Ile-Leu	2397	1
Ile-Met	2397	1
Glu-Val	2404	1
Ala-Val	2405	1
Asp-Glu	2412	14
Ala-Thr	2416	4
Ala-Val	2416	10
Gln-Lys	2420	870
Gln-Pro	2420	1
His-Gln	2422	871
Ala-Val	2435	2
Ala-Glu	2436	1
Ala-Val	2436	9
Val-Ala	2447	1
Ala-Val	2456	2
Val-Ala	2458	1
Tyr-Cys	2460	1
Arg-Trp	2467	1
Asn-Ser	2471	52
Ile-Thr	2475	5
Arg-His	2478	2
Asp-Tyr	2479	1
Gly-Asp	2486	1
His-Gln	2489	62
His-Tyr	2489	1
Val-Ile	2491	2
Arg-Gln	2497	4
Ser-Thr	2501	326
Ser-Trp	2501	326
Ala-Val	2502	1
Asp-Gly	2505	22
Asn-Lys	2506	1
Leu-Phe	2507	3
Asn-Lys	2509	5
Ile-Val	2513	1
Ala-Ser	2515	1
Ala-Thr	2523	6
Asp-Gly	2525	7
Ser-Leu	2526	3
Arg-Pro	2528	1
Val-Ile	2534	17
Ser-Asn	2541	5
Ala-Thr	2544	1
Ile-Leu	2550	1
Ile-Thr	2550	2
Leu-Ile	2562	2
Asp-Ala	2563	9
Asp-Asn	2573	6
Asp-Glu	2573	2
Val-Leu	2578	1
Val-Ala	2586	1
Ile-Ser	2592	1
Ser-Arg	2606	1
Ser-Asn	2606	3
Ser-Thr	2606	1
Leu-Phe	2607	24
Asp-Asn	2608	1
Thr-Ile	2614	6
Val-Ile	2618	22
Asp-Glu	2620	1
Ser-Asn	2628	1024
Ser-Ile	2628	80
Thr-Lys	2629	3
Ser-Leu	2630	2
Ser-Asn	2634	1
Ser-Ile	2643	3
Asp-Glu	2647	4
Ala-Pro	2652	1
Leu-Phe	2656	1954
Thr-Arg	2657	1953
Val-Met	2659	1
Ser-Gly	2661	1
Thr-Ala	2662	1956
Ile-Met	2669	1
Ser-Phe	2672	1
Ala-Thr	2673	20
Asp-Asn	2676	2
Ala-Val	2681	25
Ser-Gly	2690	1
Thr-Ile	2692	1
Arg-Lys	2693	72
Lys-Arg	2694	19
Thr-Ile	2696	21
Tyr-Phe	2697	3
Glu-Asp	2699	3
Val-Ile	2702	3
Ala-Thr	2703	3
Gly-Ala	2706	4
Val-Met	2709	1
Asp-Glu	2710	7
Asp-Ala	2722	48
Ile-Val	2726	5
Ser-Asn	2731	1
Ser-Ile	2731	13
Asp-Gly	2734	16
Glu-Gly	2735	1
Glu-Val	2745	1
Asp-Gly	2751	58
Asn-Ser	2753	24
Lys-Arg	2761	2
Lys-Asn	2761	2
Asp-Asn	2764	2
Asp-Gly	2764	2
Arg-Ser	2767	2
Glu-Lys	2769	2
Arg-Gln	2771	1
Glu-Val	2774	19
Val-Ile	2775	2
Lys-Thr	2779	2
Ser-Asn	2786	76
Ser-Cys	2786	2
Ser-Thr	2786	2
Gly-Ser	2788	1
Asp-Asn	2790	60
Leu-Arg	2793	2
Ser-Asn	2795	1
Gly-Ser	2796	1
Thr-Ile	2800	2
Gly-Asp	2803	1
Lys-Thr	2805	2
Ser-Leu	2808	1
Gly-Asp	2809	2
Gly-Ser	2809	1
Ile-Leu	2814	9
Val-Gly	2815	1
Ala-Gly	2819	25
Thr-Asn	2821	2
Glu-Asp	2823	302
Asp-Asn	2827	1
Glu-Ala	2834	1
Ser-Gly	2836	1
Asp-Asn	2839	2
Asn-Ile	2843	1
Ser-Gly	2844	1
Thr-Arg	2854	3
Leu-Val	2855	1646
Thr-Ser	2858	1233
Ile-Leu	2860	8
Val-Ala	2861	12
Ala-Val	2862	10
Asn-Ser	2865	2
Leu-Met	2866	2
Val-Ala	2871	283
Glu-Asp	2872	279
Leu-Val	2878	283
Thr-Ser	2885	2
Ser-Cys	2887	64
Ser-Thr	2887	64
Gln-Glu	2888	64
Ala-Thr	2892	1
Ala-Val	2892	64
Gln-Lys	2895	64
Ala-Val	2896	7
Gln-Arg	2899	64
Gln-His	2899	64
Gln-Lys	2899	64
Lys-Arg	2904	65
Lys-Gln	2904	64
Gln-Arg	2908	4
Gln-Lys	2908	64
Arg-Gly	2909	29
Arg-His	2909	64
Met-Arg	2916	218
Met-Ile	2916	64
Met-Lys	2916	64
Gln-Arg	2918	64
Val-Ala	2920	1
Asp-Asn	2922	1
Ser-Arg	2923	1
Trp-Cys	2924	64
Trp-Leu	2924	64
Ser-Gly	2927	24
Asn-His	2928	64
Met-Leu	2931	183
Pro-Ala	2933	119
Pro-Leu	2933	62
Thr-Arg	2935	62
Thr-Pro	2935	181
Ile-Met	2937	62
Ile-Phe	2937	62
Ala-Thr	2938	119
Val-Gly	2939	2
Val-Ile	2939	62
Ala-Val	2942	172
Ala-Gly	2943	62
Ala-Val	2944	62
Ile-Leu	2946	110
Ile-Phe	2946	62
Gly-Asp	2947	62
Gly-Val	2947	9
Met-Leu	2949	2
Ala-Gly	2950	1
Ala-Thr	2950	1
Ala-Gly	2951	1
Ala-Ser	2951	62
Gly-Glu	2953	62
Ala-Val	2954	1
Ser-Asn	2956	95
Gly-Ser	2957	1
Ala-Thr	2958	62
Gly-Ala	2961	64
Ser-Arg	2963	2
Ser-Asn	2963	64
Ser-Ile	2963	9
Ser-Asn	2964	95
Ser-Cys	2964	62
Ser-Thr	2964	71
Phe-Leu	2965	104
Phe-Ser	2965	9
Phe-Val	2965	62
Met-Ile	2967	95
Gly-Ala	2968	9
Gly-Arg	2968	1
Ala-Pro	2969	9
Ala-Val	2969	9
Gly-Ala	2972	2
Ala-Pro	2974	11
Ala-Val	2974	62
Gly-Ala	2975	24
Gly-Glu	2975	1
Ser-Ile	2976	24
Ser-Pro	2978	26
Gly-Ala	2979	63
Gly-Cys	2979	1
Gly-Ser	2979	62
Thr-Lys	2980	63
Val-Ile	2983	64
Leu-Met	2985	64
Leu-Pro	2985	64
Ile-Met	2986	64
Ile-Thr	2986	95
Ile-Val	2986	64
Asn-Ile	2987	96
Lys-Arg	2989	86
Lys-Asn	2989	182
Lys-Gln	2989	64
Lys-Glu	2989	22
Asp-Asn	2991	64
Leu-His	2992	1
Lys-Glu	2994	64
Lys-Thr	2994	64
Val-Gly	2995	118
Leu-Pro	2996	64
Leu-Val	2996	64
Lys-Gln	2997	118
Asp-His	2998	22
Ser-Thr	2999	21
Phe-Ile	3000	96
Phe-Ser	3000	132
Ser-Thr	3001	7
Ser-Gly	3002	96
Ser-Thr	3002	96
Ser-Thr	3004	7
Ile-Leu	3008	22
Ile-Met	3008	64
Ile-Ser	3008	96
Ile-Val	3008	96
Ser-Gly	3012	1
Gly-Ala	3015	64
Gly-Arg	3016	21
Gly-Glu	3016	1
Ala-Thr	3019	1
Tyr-His	3021	92
Phe-Leu	3022	92
Asp-Ala	3023	64
Gly-Arg	3024	22
Gly-Glu	3024	22
Ile-Met	3025	22
Ile-Thr	3025	1
Ile-Val	3025	22
Leu-Arg	3026	4
Gln-Glu	3027	22
Gln-His	3027	22
Thr-Pro	3028	4
Lys-Thr	3029	1
Thr-Ala	3030	5
Asp-Tyr	3031	4
Pro-Arg	3032	62
Leu-Val	3033	5
Thr-Asn	3034	62
Thr-Pro	3034	62
Gly-Ala	3035	96
Gly-Arg	3035	26
Thr-Met	3038	2
Val-Glu	3039	4
Val-Ile	3039	4
Asp-Glu	3040	96
Leu-Pro	3041	64
Ser-Thr	3043	4
Leu-Val	3044	4
Ser-Thr	3045	1
Gly-Val	3046	93
Val-Ala	3047	86
Gly-Ala	3048	3
Gly-Ser	3048	22
Gly-Val	3048	64
Arg-Gly	3049	96
Phe-Ser	3050	64
Ala-Gly	3052	42
Ala-Val	3055	96
Met-Leu	3056	42
Met-Thr	3056	42
Gln-Leu	3057	22
Asn-His	3058	138
Asn-Lys	3058	138
Thr-Ala	3060	42
Ser-Pro	3061	22
Thr-Ser	3062	95
Val-Ala	3063	21
Leu-Val	3064	22
Ser-Gly	3065	22
Gln-His	3066	95
Gln-Leu	3066	42
Gln-Lys	3066	86
Ala-Thr	3067	1
Leu-Met	3068	117
Leu-Ser	3068	1
Gln-His	3070	1
Gly-Val	3071	95
Gly-Arg	3072	1
Asn-Asp	3075	22
Asn-Ser	3075	22
Glu-Asp	3076	86
Glu-Gln	3076	1
Glu-Val	3076	22
Lys-Arg	3079	42
Lys-Asn	3079	42
Ser-Asn	3080	22
Ser-Gly	3080	64
Ala-Gly	3081	22
Ala-Thr	3081	22
Leu-Ile	3082	42
Tyr-Cys	3083	96
Tyr-Phe	3083	42
Tyr-Ser	3083	22
Asn-Asp	3084	42
Asn-Ile	3084	22
Ser-Asn	3085	96
Ser-Thr	3085	22
Phe-Ile	3086	22
Phe-Leu	3086	22
Ala-Val	3089	96
Asn-Asp	3092	22
Phe-Ile	3093	22
Phe-Leu	3093	22
Phe-Ser	3093	22
Phe-Tyr	3093	22
Phe-Val	3093	22
Val-Ile	3094	118
Ile-Leu	3097	96
Ile-Phe	3097	22
Ile-Val	3097	64
Gln-Lys	3099	1
Tyr-Asp	3101	22
Leu-Arg	3103	22
Gly-Ala	3106	96
Gly-Ser	3106	19
Met-Lys	3110	64
Thr-Ala	3112	25
Thr-Ile	3112	22
Thr-Ser	3112	64
Leu-Gln	3120	64
Leu-Val	3120	64
Ala-Pro	3121	96
Ala-Val	3121	96
Gln-Glu	3123	96
Val-Ala	3124	96
Ser-Cys	3125	96
Ser-Thr	3125	96
Gly-Ser	3127	96
Ala-Asp	3130	96
Ala-Gly	3130	64
Ala-Pro	3130	64
Ala-Thr	3130	96
Gly-Ala	3132	64
Ala-Gly	3134	22
Ala-Pro	3134	64
Ala-Val	3134	65
Ala-Thr	3136	22
Ala-Val	3136	22
Ala-Thr	3141	1
Val-Met	3143	1
Ala-Thr	3144	1
Lys-Met	3145	96
Leu-Ile	3146	96
Asp-Asn	3147	96
Gln-Leu	3148	118
Ala-Asp	3149	14
Phe-Ile	3150	96
Phe-Val	3150	14
Lys-Arg	3151	22
Lys-Asn	3151	22
Ser-Ile	3152	64
Ser-Thr	3152	96
Leu-Phe	3153	22
Leu-Ser	3153	96
Ser-Arg	3154	22
Ser-Cys	3154	22
Ser-Thr	3154	22
Met-Val	3161	64
Val-Leu	3162	86
Thr-Ala	3163	86
Gly-Ala	3165	182
Gly-Arg	3165	64
Leu-Phe	3168	96
Val-Ala	3169	22
Val-Ile	3169	64
Val-Asp	3171	64
Leu-Val	3172	108
Ala-Thr	3174	4
Val-Gly	3176	64
Arg-Gly	3177	64
Asp-Asn	3178	96
Pro-Ala	3179	96
Pro-Arg	3179	96
Pro-Ser	3179	4
Pro-Thr	3179	64
Val-Ala	3181	491
Thr-Pro	3182	22
Gly-Asp	3183	22
Ala-Gly	3185	96
Leu-Gln	3186	64
Glu-Lys	3187	22
Ser-Arg	3188	108
Ser-Asn	3188	64
Ala-Gly	3189	22
Ala-Val	3189	44
Val-Ala	3192	118
Val-Ile	3192	96
Lys-Arg	3194	22
Lys-Asn	3194	96
Lys-Gln	3194	64
Asn-His	3195	64
Asn-Lys	3195	64
Ser-Ala	3196	64
Thr-Ala	3197	22
Thr-Met	3197	118
Gln-Glu	3198	64
Gln-Leu	3198	64
Gln-Lys	3198	95
Asn-Lys	3200	95
Phe-Ile	3201	64
Phe-Tyr	3201	86
Asn-Lys	3203	95
Gln-His	3205	64
Asp-Ala	3206	64
Asp-Glu	3206	64
Val-Ala	3207	64
Ala-Asp	3208	2
Asp-Glu	3211	64
Asn-Tyr	3212	2
Ala-Thr	3213	1
Gln-Arg	3215	64
Lys-Arg	3216	2
Cys-Arg	3217	93
Cys-Ser	3217	44
Lys-Asn	3218	93
Ser-Ala	3219	97
Gln-Glu	3220	2
Gly-Glu	3221	93
Asn-Asp	3222	63
Asn-His	3222	2
Cys-Gly	3223	93
Cys-Trp	3223	93
Arg-Pro	3224	2
Gln-Glu	3225	157
Gln-Pro	3225	64
Val-Ala	3226	64
Glu-Lys	3229	64
Phe-Leu	3230	95
Lys-Thr	3231	95
Arg-Cys	3233	22
Ser-Asn	3234	9
Asp-Ala	3235	94
Asp-Gly	3235	8
Glu-Gly	3236	9
Glu-Lys	3236	94
Glu-Val	3236	94
Asn-Lys	3237	15
Arg-Trp	3238	98
Arg-Pro	3239	64
Arg-Trp	3239	94
Arg-Ser	3240	8
Leu-Met	3241	1
Leu-Phe	3241	172
Gly-Arg	3243	1
Cys-Arg	3244	22
Cys-Phe	3244	64
Val-Ala	3245	64
Val-Leu	3245	87
Ala-Asp	3246	22
Ala-Pro	3246	64
Val-Ala	3247	189
Gly-Ala	3248	8
Gly-Cys	3248	64
Gly-Ser	3248	8
Asn-Ile	3249	8
Asn-Lys	3249	8
Cys-Ser	3250	8
Ala-Pro	3251	14
Ala-Thr	3251	87
Glu-Asp	3252	87
Ile-Asn	3253	64
Ile-Leu	3253	8
Ile-Val	3253	1
Arg-Leu	3254	1
Ala-Gly	3255	64
Ala-Pro	3255	72
Glu-Asp	3256	8
Glu-Gln	3256	151
Glu-Gly	3256	1
Ile-Phe	3257	64
Ile-Ser	3257	8
Asp-Ala	3258	8
Asp-Asn	3258	8
Ala-Pro	3259	64
Gly-Trp	3260	1
Ser-Thr	3261	77
Thr-Pro	3262	64
Thr-Ser	3262	9
Ala-Val	3263	64
Leu-Arg	3264	8
Leu-Phe	3264	64
Leu-Pro	3264	64
Asn-Lys	3265	64
Leu-Arg	3267	8
Leu-Val	3267	1
Val-Glu	3268	100
Val-Gly	3268	8
Val-Leu	3268	64
Arg-Leu	3270	3
Arg-Trp	3270	13
Gln-His	3271	1
Gln-Leu	3271	8
Gln-Lys	3271	1
Glu-Asp	3272	1
Thr-Ile	3273	2
Thr-Pro	3273	64
Ala-Gly	3274	13
Ala-Pro	3274	64
Asn-Lys	3275	6
Asn-Thr	3275	13
Pro-Gln	3276	6
Pro-Leu	3276	1
Gly-Ala	3277	93
Gly-Arg	3277	8
Gly-Glu	3277	21
Ser-Arg	3279	6
Ser-Thr	3279	6
Asp-Glu	3280	2
Ser-Cys	3281	2
Asp-Asn	3282	85
Asp-Glu	3282	2
Asp-His	3282	15
Ile-Leu	3283	86
Ile-Lys	3283	8
Ile-Met	3283	13
Ile-Thr	3283	64
Ala-Pro	3284	64
Tyr-Asn	3285	2
Tyr-Cys	3285	8
Tyr-His	3285	1
Gly-Arg	3286	6
Gly-Asp	3286	8
Gly-Ser	3286	1
Phe-Ile	3287	14
Phe-Leu	3287	39
Phe-Tyr	3287	13
Leu-Gln	3288	93
Leu-Pro	3288	6
Met-Leu	3289	47
Met-Lys	3289	39
Met-Val	3289	85
Gly-Ala	3290	85
Gly-Arg	3290	25
Gly-Ser	3290	97
Asn-Lys	3292	95
Val-Ala	3293	87
Val-Gly	3293	25
Val-Leu	3293	25
Val-Asp	3294	87
Val-Gly	3294	10
Asp-Asn	3295	8
Asp-Gly	3295	8
Asp-Tyr	3295	87
Trp-Arg	3296	21
Trp-Cys	3296	6
Trp-Ser	3296	13
Thr-Met	3297	13
Thr-Pro	3297	8
Thr-Arg	3298	8
Thr-Lys	3298	8
Thr-Pro	3298	39
Ala-Asp	3299	2
Gly-Ala	3300	13
Gly-Arg	3300	2
Gly-Ser	3300	8
Gln-Glu	3301	52
Leu-Ser	3302	2
His-Arg	3303	15
His-Asp	3303	1
His-Gln	3303	13
Leu-Gln	3304	1
Leu-Pro	3304	8
Glu-Gly	3305	87
Glu-Val	3305	2
Gln-Glu	3306	13
Gln-Leu	3306	87
Gln-Pro	3306	13
Thr-Ile	3307	13
Ala-Gly	3308	1
Asn-Ser	3309	13
Leu-His	3310	9
Leu-Ile	3310	1
Leu-Phe	3310	13
Trp-Arg	3312	2
Trp-Leu	3312	8
Asn-Asp	3313	2
Asn-Ser	3313	2
Gly-Ala	3314	2
Gly-Asp	3314	1
Gly-Val	3314	13
Asn-His	3315	13
Asn-Ile	3315	2
Asn-Lys	3315	1
Asn-Ser	3315	6
Asn-Thr	3315	8
Pro-Ala	3316	6
Pro-Gln	3316	2
Gln-Glu	3317	6
Trp-Cys	3318	6
Gln-His	3319	2
Gln-Leu	3319	25
Gln-Lys	3319	2
Gln-Pro	3319	9
Lys-Arg	3320	1
Lys-Met	3320	13
Glu-Ala	3321	13
Glu-Asp	3321	9
Glu-Gly	3321	25
Glu-Val	3321	6
Val-Gly	3322	39
Val-Leu	3322	2
Gly-Asp	3323	13
Gly-Cys	3323	64
Gly-Val	3323	25
Ala-Ser	3324	9
Tyr-Asp	3325	53
Tyr-Cys	3325	2
Tyr-Phe	3325	8
Leu-Pro	3326	87
Asp-Ala	3327	1
Asp-Tyr	3327	1
Gln-His	3328	13
Gln-Lys	3328	25
Thr-Ala	3329	6
Thr-Lys	3329	1
Gly-Ala	3330	1
Asn-Lys	3332	8
Asn-Tyr	3332	1
Pro-Leu	3333	39
Pro-Thr	3333	9
Phe-Ile	3334	40
Phe-Ser	3334	21
Phe-Tyr	3334	2
Phe-Val	3334	13
Gly-Glu	3335	2
Ile-Thr	3336	25
Ile-Val	3336	8
Gly-Ala	3337	87
Val-Asp	3338	2
Val-Leu	3338	87
Val-Phe	3338	2
Pro-Ala	3339	87
Pro-Gln	3339	25
Pro-Leu	3339	2
Ala-Gly	3340	47
Met-Ile	3341	22
Met-Leu	3341	8
Gly-Asp	3342	31
Gly-Arg	3343	31
Gly-Asp	3343	22
Gly-Cys	3343	33
Ala-Gly	3344	28
Ala-Thr	3344	31
Ala-Thr	3345	6
Gly-Ala	3346	22
Gly-Arg	3346	87
Gly-Asp	3346	25
Gly-Ser	3346	1
Lys-Glu	3347	88
Lys-Met	3347	1
Val-Glu	3348	28
Val-Gly	3348	6
Val-Ile	3348	22
Val-Leu	3348	87
Thr-Ala	3349	31
Thr-Arg	3349	1
Thr-Lys	3349	3
Thr-Met	3349	22
Thr-Pro	3349	20
Thr-Ser	3349	557
Ala-Asp	3350	1
Ala-Gly	3350	8
Ala-Ser	3350	6
Lys-Asn	3351	1
Lys-Gln	3351	5
Lys-Glu	3351	28
Lys-Met	3351	31
Lys-Thr	3351	3
Ala-Gly	3352	5
Ala-Pro	3352	5
Leu-Phe	3353	9
Leu-Pro	3353	3
Leu-Val	3353	3
Met-Arg	3354	25
Met-Leu	3354	31
Asn-Asp	3355	6
Asn-Lys	3355	13
Asn-Ser	3355	6
Asn-Thr	3355	1
Leu-Arg	3357	31
Leu-Val	3357	31
Lys-Arg	3358	1
Lys-Asn	3358	87
Lys-Glu	3358	39
Ala-Ser	3359	1
Ala-Val	3359	13
Glu-Ala	3361	25
Glu-Asp	3361	9
Glu-Lys	3361	13
Glu-Val	3361	39
Leu-Phe	3362	9
Leu-Trp	3362	25
Pro-Ala	3363	1
Pro-Thr	3363	9
Lys-Arg	3364	6
Lys-Asn	3364	1
Lys-Ile	3364	1
Gly-Arg	3365	6
Glu-Ala	3366	39
Glu-Gln	3366	31
Glu-Gly	3366	1
Val-Gly	3367	39
Val-Leu	3367	26
Val-Met	3367	2
Ala-Ser	3368	6
Ala-Val	3368	3
Pro-Ala	3369	7
Pro-Gln	3369	25
Pro-Leu	3369	6
Ala-Gly	3372	39
Ala-Val	3372	6
Asn-Asp	3373	8
Asn-Thr	3373	13
Asn-Tyr	3373	25
Leu-Val	3374	13
Pro-Leu	3375	39
Thr-Ser	3376	24
Ile-Met	3377	24
Ile-Phe	3377	24
Ile-Ser	3377	24
Gly-Ala	3378	2
Gly-Arg	3378	87
Gly-Val	3378	13
Ala-Glu	3379	1
Ala-Ser	3379	1
Leu-Phe	3380	39
Leu-Ser	3380	32
Ala-Glu	3381	1
Ala-Gly	3381	9
Ala-Thr	3381	48
Asp-Ala	3382	25
Asp-Gly	3382	7
Ala-Gly	3383	1
Ala-Val	3383	39
Glu-Ala	3384	1
Glu-Asp	3384	94
Glu-Gly	3384	93
Glu-Lys	3384	39
Ala-Glu	3385	1
Ala-Thr	3385	87
Ala-Val	3385	13
Gly-Ala	3386	1
Gly-Arg	3386	52
Gly-Val	3386	8
Met-Arg	3387	87
Met-Ile	3387	39
Met-Leu	3387	1
Met-Lys	3387	1
Met-Val	3387	24
Pro-Ala	3388	1
Tyr-Asn	3389	1
Tyr-Cys	3389	1
Tyr-Phe	3389	39
Thr-Ala	3390	39
Thr-Asn	3390	1
His-Asn	3391	14
His-Asp	3391	126
His-Leu	3391	13
His-Pro	3391	1
Pro-Arg	3392	39
Pro-Gln	3392	13
Pro-Ser	3392	2
Val-Gly	3393	88
Val-Ile	3393	6
Lys-Arg	3394	35
Lys-Asn	3394	6
Lys-Gln	3394	102
Leu-Arg	3395	88
Leu-His	3395	6
Leu-Ile	3395	23
Leu-Pro	3395	9
Ala-Asp	3396	39
Ala-Gly	3396	2
Ala-Ser	3397	93
Ala-Val	3397	10
Lys-Asn	3398	31
Lys-Glu	3398	221
Ala-Glu	3399	20
Ala-Gly	3399	1
Ala-Thr	3399	77
Ala-Val	3399	2
Thr-Ala	3400	53
Thr-Ser	3400	7
Gly-Ala	3401	12
Gly-Arg	3401	236
Gly-Glu	3401	222
Gly-Trp	3401	30
Thr-Arg	3402	8
Thr-Lys	3402	17
Thr-Pro	3402	2
Thr-Ser	3402	23
Ala-Ser	3403	1
Ala-Thr	3403	2
Ala-Val	3403	2
Gly-Arg	3404	14
Gly-Glu	3404	2
Gly-Val	3404	3
Lys-Asn	3405	124
Lys-Glu	3405	81
Lys-Met	3405	11
Ile-Leu	3406	6
Ile-Ser	3406	2
Ile-Thr	3406	16
Ile-Val	3406	15
Lys-Gln	3407	79
Lys-Glu	3407	45
Lys-Thr	3407	24
Ile-Leu	3408	25
Ile-Met	3408	93
Ile-Val	3408	20
Glu-Ala	3409	10
Glu-Asp	3409	31
Glu-Gly	3409	1
Glu-Lys	3409	6
Ala-Gly	3410	14
Ala-Pro	3410	79
Ala-Ser	3410	8
Ala-Thr	3410	10
Ala-Val	3410	93
Gly-Cys	3411	8
Ala-Ser	3412	102
Ala-Val	3412	39
Ile-Leu	3413	82
Ile-Lys	3413	1
Ile-Met	3413	1
Ile-Val	3413	6
Pro-His	3414	45
Pro-Thr	3414	8
Asp-Asn	3415	39
Asp-Glu	3415	144
Asp-Tyr	3415	6
Ala-Pro	3416	15
Ala-Val	3416	23
Asn-Asp	3417	14
Asn-Lys	3417	37
Asn-Tyr	3417	8
Glu-Ala	3418	230
Glu-Asp	3418	230
Glu-Gln	3418	230
Glu-Gly	3418	14
Glu-Lys	3418	15
Glu-Val	3418	23
Val-Ala	3419	228
Val-Glu	3419	8
Val-Leu	3419	222
Arg-Cys	3420	14
Arg-Gly	3420	6
Arg-His	3420	1
Arg-Leu	3420	28
Ala-Val	3421	23
Gly-Ala	3422	2
Gly-Arg	3422	8
Gly-Glu	3422	10
Gly-Val	3422	39
Gln-His	3423	23
Gln-Lys	3423	39
Gly-Ala	3424	29
Gly-Arg	3424	126
Gly-Glu	3424	1
Ser-Ala	3426	14
Ser-Cys	3426	2
Ser-Tyr	3426	8
Gly-Arg	3427	6
Gly-Asp	3427	30
Gly-Ser	3427	24
Leu-His	3428	23
Leu-Pro	3428	7
Gly-Ala	3429	23
Gly-Arg	3429	230
Gly-Glu	3429	6
Tyr-Cys	3430	10
Tyr-Ser	3430	40
Asp-Asn	3431	222
Asp-Glu	3431	14
Asp-Val	3431	6
Val-Ala	3432	2
Val-Gly	3432	23
Val-Ile	3432	39
Thr-Ala	3433	82
Thr-Arg	3433	23
Thr-Lys	3433	233
His-Asn	3434	11
His-Asp	3434	6
His-Tyr	3434	2
Gln-Arg	3435	23
Gln-Glu	3435	39
Gln-Leu	3435	10
Thr-Ala	3436	10
Thr-Asn	3436	23
Thr-Ile	3436	10
Thr-Pro	3436	1
Thr-Ala	3437	1
Thr-Asn	3437	2
Thr-Ile	3437	23
Thr-Ser	3437	32
Ala-Gly	3438	25
Ala-Ser	3438	15
Ala-Val	3438	1
Ala-Asp	3440	14
Ala-Thr	3440	10
Ala-Val	3440	23
Lys-Arg	3441	2
Lys-Asn	3441	226
Lys-Ile	3441	41
Gly-Arg	3442	1
Ile-Asn	3443	1
Ile-Thr	3443	10
Ile-Val	3443	14
Gln-Leu	3444	23
Gln-Pro	3444	79
Gly-Ala	3445	6
Gly-Trp	3445	23
Gln-Glu	3446	23
Gln-His	3446	8
Gln-Leu	3446	11
Gln-Lys	3446	1
Arg-Gln	3447	2
Arg-Gly	3447	1
Arg-Leu	3447	9
Arg-Pro	3447	234
Thr-Ala	3448	79
Thr-Asn	3448	1
Thr-Ile	3448	222
Thr-Ser	3448	89
Ala-Glu	3449	222
Ala-Thr	3449	29
Ala-Val	3449	23
Asp-Asn	3450	23
Asp-Glu	3450	11
Asp-Tyr	3450	7
Leu-Phe	3451	2
Leu-Trp	3451	1
Val-Ala	3453	8
Val-Asp	3453	1
Val-Gly	3453	2
Val-Ile	3453	222
Val-Phe	3453	23
Asp-Asn	3454	23
Asp-Glu	3454	29
Asp-Gly	3454	1
Gly-Arg	3455	6
Gly-Glu	3455	32
Gly-Val	3455	2
Leu-Ile	3456	243
Leu-Phe	3456	6
Leu-Val	3456	10
Gly-Ala	3457	1
Gly-Asp	3457	2
Ser-Thr	3458	1
Ser-Tyr	3458	222
Ile-Phe	3459	2
Ile-Ser	3459	2
Asp-Asn	3460	20
Asp-Glu	3460	8
Val-Ala	3461	79
Tyr-Asn	3462	15
Tyr-Asp	3462	45
Thr-Arg	3463	6
Thr-Lys	3463	9
Thr-Pro	3463	8
Pro-Arg	3464	4
Pro-Gln	3464	39
Pro-Leu	3464	1
Pro-Ser	3464	14
Lys-Arg	3465	62
Lys-Glu	3465	23
Asn-Asp	3466	40
Asn-His	3466	6
Asn-Lys	3466	6
Asn-Ser	3466	51
Leu-Ile	3467	39
Leu-Phe	3467	24
Leu-Pro	3467	79
Leu-Val	3467	8
Asp-Ala	3468	39
Asp-Asn	3468	14
Asp-Gly	3468	3
Asp-His	3468	1
Pro-Ala	3469	39
Pro-Gln	3469	1
Pro-Leu	3469	8
Pro-Ser	3469	301
Thr-Ala	3470	42
Thr-Ile	3470	2
Thr-Ser	3470	2
Lys-Gln	3471	6
Lys-Met	3471	259
Ile-Lys	3472	23
Ile-Thr	3472	7
Ile-Val	3472	1
Val-Ala	3473	6
Val-Gly	3473	10
Val-Ile	3473	223
Val-Leu	3473	14
Arg-Gln	3474	1
Arg-Gly	3474	10
Ala-Gly	3475	25
Ala-Pro	3475	2
Ala-Val	3475	7
Ile-Arg	3476	6
Ile-Leu	3476	40
Ile-Met	3476	2
Ile-Thr	3476	6
Ile-Val	3476	1
Glu-Asp	3477	4
Glu-Gln	3477	79
Glu-Gly	3477	1
Glu-Lys	3477	1
Glu-Val	3477	12
Lys-Asn	3478	42
Lys-Gln	3478	2
Lys-Met	3478	2
Lys-Thr	3478	2
Lys-Arg	3479	222
Lys-Asn	3479	11
Lys-Gln	3479	79
Lys-Thr	3479	3
Ser-Ala	3480	1
Ser-Leu	3480	44
Ser-Pro	3480	2
Ser-Thr	3480	3
Ser-Trp	3480	94
Asn-Asp	3481	3
Asn-Ile	3481	223
Asn-Lys	3481	223
Asn-Ser	3481	2
Asn-Tyr	3481	7
Gln-His	3482	12
Gln-Lys	3482	79
Gln-Pro	3482	81
Ala-Ser	3483	2
Ala-Thr	3483	6
Gly-Ala	3484	2
Gly-Ser	3484	2
Gly-Val	3484	23
Gly-Arg	3485	7
Gly-Glu	3485	20
Gly-Val	3485	18
Val-Gly	3486	222
Val-Ile	3486	20
Leu-Met	3487	2
Leu-Phe	3487	223
Leu-Trp	3487	7
Leu-Val	3487	31
Val-Gly	3488	102
Val-Leu	3488	39
Val-Met	3488	81
Gln-Glu	3489	14
Gln-His	3489	79
Gln-Lys	3489	3
Ala-Gly	3490	79
Ala-Pro	3490	2
Ala-Thr	3490	222
Asp-Asn	3491	23
Asp-Glu	3491	7
Asp-Gly	3491	2
Asp-Tyr	3491	222
Leu-Phe	3492	41
Leu-Ser	3492	8
Pro-Ala	3493	1
Pro-Gln	3493	39
Pro-Leu	3493	1
Pro-Ser	3493	33
Ser-Arg	3494	246
Ser-Asn	3494	76
Thr-Ala	3495	14
Thr-Asn	3495	10
Thr-Ile	3495	2
Thr-Pro	3495	7
Thr-Ser	3495	84
Asp-Glu	3496	2
Asp-Val	3496	76
Met-Arg	3497	6
Met-Ile	3497	18
Ser-Leu	3498	1
Ser-Pro	3498	77
Ser-Thr	3498	39
Ser-Trp	3498	23
Ser-Cys	3499	2
Ser-Phe	3499	23
Ser-Pro	3499	8
Ser-Thr	3499	76
Ile-Met	3500	6
Ile-Phe	3500	12
Ile-Thr	3500	8
Ala-Asp	3501	2
Ala-Gly	3501	2
Ala-Pro	3501	77
Ala-Thr	3501	41
Ala-Val	3501	9
Ala-Asp	3502	31
Ala-Pro	3502	14
Arg-Cys	3503	22
Arg-His	3503	5
Arg-Ser	3503	7
Met-Arg	3504	39
Met-Ile	3504	34
Met-Leu	3504	97
Met-Lys	3504	2
Trp-Arg	3505	82
Trp-Cys	3505	3
Trp-Gly	3505	20
Gly-Arg	3506	4
Gly-Trp	3506	10
Gly-Val	3506	41
Lys-Asn	3507	19
Lys-Met	3507	16
Thr-Ile	3508	1
Thr-Pro	3508	2
Thr-Ser	3508	39
Asn-Tyr	3509	1
Ala-Gly	3510	6
Ala-Pro	3510	2
Ala-Ser	3510	1
Ala-Thr	3510	3
Gln-Glu	3511	82
Gln-His	3511	14
Gln-Leu	3511	92
Gln-Pro	3511	2
Ser-Arg	3512	41
Ser-Asn	3512	222
Ser-Cys	3512	14
Ser-Gly	3512	82
Ser-Ile	3512	2
Ser-Thr	3512	1
Ile-Arg	3513	1
Ile-Leu	3513	17
Ile-Lys	3513	40
Ile-Met	3513	7
Ile-Thr	3513	8
Ile-Val	3513	44
Lys-Asn	3514	4
Lys-Glu	3514	222
Thr-Ala	3515	2
Thr-Asn	3515	54
Thr-Ile	3515	19
Thr-Ser	3515	164
Ile-Leu	3516	25
Ile-Lys	3516	2
Ile-Met	3516	1
Ile-Val	3516	16
Phe-Ile	3517	19
Phe-Leu	3517	39
Phe-Ser	3517	2
Phe-Tyr	3517	82
Phe-Tyr	3518	1
Gln-Glu	3519	4
Gln-His	3519	1
Gln-Leu	3519	19
Lys-Asn	3520	96
Pro-Arg	3521	14
Pro-Gln	3521	12
Pro-Ser	3521	2
Pro-Thr	3521	8
Asp-Asn	3522	96
Asp-Glu	3522	10
Asp-His	3522	1
Asp-Tyr	3522	4
Gly-Glu	3523	1
Ser-Leu	3524	19
Ser-Thr	3524	14
Leu-Met	3525	13
Leu-Phe	3525	5
Leu-Val	3525	2
Val-Asp	3526	1
Val-Leu	3526	237
Val-Phe	3526	4
Arg-Gln	3527	23
Arg-Gly	3527	39
Arg-Pro	3527	82
Phe-Cys	3528	1
Phe-Ile	3528	86
Phe-Leu	3528	1
Phe-Tyr	3528	82
Asp-Ala	3529	7
Asp-Glu	3529	84
Asp-Gly	3529	4
Asp-Tyr	3529	1
Asp-Val	3529	2
Arg-Gln	3530	84
Arg-Gly	3530	2
Pro-Ala	3531	2
Pro-His	3531	6
Pro-Leu	3531	24
Pro-Ser	3531	9
Pro-Thr	3531	8
Ala-Pro	3532	5
Ala-Ser	3532	20
Ala-Thr	3532	42
Ala-Val	3532	6
Gly-Val	3533	1
[truncated: 5 more rows]
