# Supplementary material for: PaVarDB: a database and web platform for missense variant analysis in Pseudomonas aeruginosa using an end-to-end BVbase pipeline
Source: Database (Oxford). 2026 Mar 24;2026:baag014. doi: 10.1093/database/baag014 (PMC13010064; doi:10.1093/database/baag014)
Supplement: baag014_Supplemental_Files [file baag014_supplemental_files.zip › S6_PA2462_Genome_count.csv]

aa_pos	unique_aa_changes	aa_change_counts
14	1	Ser-Thr:2
16	1	Ala-Thr:9
27	1	Ala-Thr:48
35	1	Lys-Arg:2
37	1	Ala-Thr:1
44	1	Gly-Ser:10
52	1	Ile-Val:72
60	1	Gly-Asp:1
67	1	His-Tyr:3
92	1	Leu-Phe:3
122	1	Leu-Arg:1
132	1	Ser-Pro:14
147	1	Gly-Ser:2
151	1	Ile-Thr:1
160	1	Thr-Ser:2
186	1	Glu-Asp:1
191	1	Asn-Ser:2
192	2	Leu-Ile:2 | Leu-Pro:2
200	1	Arg-Gly:1
214	1	Asn-Thr:1
215	1	Ile-Leu:1
222	1	Val-Ala:1
231	1	Pro-Ser:8
233	1	Ala-Val:5
237	1	Ser-Arg:1
241	2	Gln-Glu:4 | Gln-Pro:1
256	1	Ala-Ser:1
264	1	Gln-Arg:1
269	2	Lys-Arg:205 | Lys-Gln:203
294	1	Ala-Thr:10
299	1	Asp-Asn:1
303	1	Ala-Thr:9
304	1	Ala-Thr:1
315	1	Ala-Val:4
319	1	Ala-Val:1
320	1	Glu-Gln:4
324	1	Ala-Val:62
328	1	Val-Leu:6
334	1	Ala-Glu:1
336	2	Arg-His:2 | Arg-Leu:2
337	1	Glu-Gly:2
339	1	Ile-Val:1
340	1	Ala-Val:53
342	1	Glu-Asp:152
345	1	His-Arg:156
346	2	Ile-Leu:156 | Ile-Thr:7
359	1	Asp-Gly:1
367	2	Asp-His:1 | Asp-Val:9
368	1	Leu-Arg:1
373	1	Gly-Asp:2
388	1	Glu-Lys:1
393	1	Gln-Leu:38
403	1	Lys-Met:1
406	2	Thr-Ala:1 | Thr-Asn:2
407	1	Val-Ala:9
409	1	Val-Ala:1
410	1	Asp-Asn:12
411	2	Gly-Ala:260 | Gly-Ser:15
415	1	Asp-Asn:4
417	1	Arg-Ser:11
418	1	Gly-Ser:8
425	1	Gly-Ser:16
428	1	Arg-Trp:4
429	1	Val-Phe:1
432	1	Ser-Thr:1
438	1	Gln-Glu:175
439	1	Asp-Gly:1
441	1	Leu-Val:1
445	1	Arg-Trp:164
448	1	Ala-Val:13
451	1	Lys-Asn:3
462	1	Gln-His:9
463	1	Val-Ile:22
464	2	Val-Ala:2 | Val-Ile:89
468	1	Glu-Asp:9
470	1	Gln-Glu:8
474	2	Ala-Gly:17 | Ala-Thr:2
491	1	Asp-Asn:1
494	1	Phe-Val:1573
496	1	Arg-Leu:1
501	1	Ala-Val:133
509	1	Arg-His:2
515	1	Ala-Val:42
530	1	Asp-Tyr:4
534	1	Ser-Asn:25
555	1	Ala-Thr:1
567	1	Val-Leu:1
573	1	Asp-Gly:67
576	2	Thr-Ala:73 | Thr-Ser:1
577	1	Pro-Ser:3
578	1	Arg-His:71
579	1	Met-Val:74
584	1	Lys-Thr:1
586	2	Val-Glu:1 | Val-Gly:25
587	2	Leu-His:1 | Leu-Ile:3
589	1	Ser-Arg:1
596	1	Ser-Gly:2
597	1	Ala-Gly:3
601	2	Phe-Ile:1 | Phe-Val:3
604	2	Ala-Gly:551 | Ala-Thr:2
605	1	Gly-Ala:2
611	1	Gln-Pro:2
612	1	Lys-Gln:2
617	1	Ser-Cys:2
618	1	Leu-Gln:2
628	2	Ser-Arg:11 | Ser-Gly:192
633	2	Gly-Arg:2 | Gly-Ser:1
636	1	Thr-Met:8
638	1	Lys-Arg:8
639	1	Ser-Pro:2
640	1	Ala-Val:35
641	1	Trp-Arg:234
642	2	Leu-Arg:2 | Leu-Ile:2
646	1	Gly-Asp:2
652	1	Ala-Val:2
659	1	Ser-Asn:3
662	1	Ala-Thr:149
665	1	Asn-Thr:2
667	1	Gly-Ser:5
668	1	Gly-Ala:2
669	1	Arg-Lys:4
671	2	Ala-Pro:2 | Ala-Val:20
674	1	Ala-Thr:2
675	2	Gly-Glu:2 | Gly-Val:26
676	1	Leu-Ile:214
677	1	Ser-Gly:1
688	1	Ala-Thr:361
693	1	Gly-Ser:10
695	1	Gly-Ala:2
703	1	Asn-Ser:4
717	2	Gly-Arg:1 | Gly-Glu:18
724	1	Arg-Trp:5
729	1	Gln-Glu:1
738	1	Val-Ala:1078
740	1	Asp-Asn:130
742	1	Asp-Ala:184
744	1	Gln-Lys:1
750	1	Asp-Gly:1
753	1	Asn-Ser:153
763	1	Asp-Glu:1
766	1	Lys-Thr:143
767	1	Gly-Arg:2
770	1	Val-Phe:1
776	2	Leu-Pro:2 | Leu-Val:2
782	1	Thr-Ile:36
783	2	Leu-Ser:2 | Leu-Val:2
784	1	Leu-Arg:2
790	1	Val-Met:3
799	2	Ser-Ala:2 | Ser-Cys:2
801	1	Asp-Asn:2
804	3	Phe-Leu:2 | Phe-Ser:2 | Phe-Val:2
808	1	Thr-Ser:25
815	1	Gly-Glu:296
823	1	Ala-Pro:129
824	2	Leu-Pro:2 | Leu-Val:2
825	2	Thr-Pro:2 | Thr-Ser:2
830	1	Gln-Leu:59
837	1	Glu-Ala:197
839	1	Ile-Thr:2
857	1	Ser-Arg:139
862	1	Ser-Asn:10
871	1	Thr-Ala:145
872	1	Arg-His:95
876	1	Asp-Glu:3
887	1	Lys-Asn:1
889	1	Val-Ala:377
895	1	Ser-Asn:30
899	2	Arg-Cys:1 | Arg-Ser:3
901	1	Ala-Val:29
903	1	Asn-Lys:30
904	1	Gly-Asp:63
905	3	Ser-Arg:25 | Ser-Asn:30 | Ser-Gly:30
906	1	Leu-Met:22
907	1	His-Arg:30
908	1	Ala-Thr:1
910	1	Val-Leu:30
912	1	Thr-Ala:30
914	3	Ser-Arg:30 | Ser-Gly:30 | Ser-Ile:30
916	1	Lys-Asn:30
917	1	Gly-Glu:2
922	1	Ser-Thr:30
924	1	Asp-Gly:30
925	1	Ser-Ala:30
927	1	Thr-Ala:30
930	2	Leu-Pro:30 | Leu-Val:87
931	1	Gly-Asp:30
936	2	Asn-Asp:30 | Asn-Ser:30
937	2	Ala-Ser:107 | Ala-Val:143
938	1	Gly-Ala:152
943	1	Asn-His:1
944	1	Gln-Arg:30
947	1	Asp-Val:30
949	2	Thr-Ala:30 | Thr-Lys:30
950	1	Ala-Val:3
952	1	Gln-Arg:26
956	2	Ser-Arg:34 | Ser-Gly:57
957	2	Val-Ala:34 | Val-Ile:13
966	1	Val-Ala:162
967	1	Ala-Thr:162
981	1	Ile-Val:6
988	1	Gly-Asp:67
991	2	Ala-Thr:67 | Ala-Val:26
992	2	Pro-Leu:2 | Pro-Ser:1
993	1	His-Arg:216
994	1	Val-Met:67
999	1	Lys-Asn:2
1003	1	Ala-Thr:2
1007	1	Gly-Arg:24
1010	1	Leu-Val:1
1011	1	Ser-Thr:2
1019	2	Ala-Gly:216 | Ala-Thr:24
1043	3	Ser-Arg:8 | Ser-Asn:95 | Ser-Gly:205
1048	1	Gly-Asp:2
1053	1	Lys-Arg:64
1055	2	Ala-Ser:2 | Ala-Val:69
1056	1	Trp-Arg:779
1061	1	Gly-Asp:2
1063	1	Thr-Met:2
1067	1	Ala-Val:25
1069	1	Ala-Val:2
1072	1	Val-Met:2
1077	1	Ala-Thr:56
1082	1	Gly-Ser:1
1084	1	Arg-Lys:8
1086	1	Ala-Val:136
1091	1	Leu-Ile:45
1103	1	Ala-Thr:178
1105	1	Ala-Val:26
1111	1	Ala-Thr:1
1126	1	Ser-Arg:2
1128	1	Gly-Ala:1
1132	1	Gly-Glu:14
1134	1	Thr-Ile:1
1139	2	Arg-Gln:3 | Arg-Trp:1
1145	1	Ala-Val:1
1153	1	Ala-Val:16
1155	1	Asp-Asn:8
1156	1	Ala-Val:8
1157	1	Ala-Asp:949
1160	1	Gly-Glu:1
1168	1	Ser-Asn:1027
1173	1	Thr-Ile:1
1178	2	Asp-Asn:3 | Asp-Glu:1
1181	2	Lys-Glu:1 | Lys-Thr:15
1195	1	Pro-Leu:1
1197	1	Thr-Ile:255
1216	1	Asp-Val:1
1220	1	Thr-Ile:2
1223	1	Thr-Ser:2
1230	2	Gly-Asp:41 | Gly-Ser:6
1231	1	Gly-Glu:1
1234	1	Leu-Ile:1
1236	1	Gly-Asp:1
1237	1	Gly-Arg:2
1238	1	Ala-Pro:8
1245	1	Gln-Leu:1
1246	1	Ala-Val:1
1252	1	Glu-Ala:3
1254	2	Ile-Leu:224 | Ile-Val:68
1256	1	Ser-Phe:8
1259	1	Gly-Arg:2
1264	1	Gln-His:10
1272	1	Ser-Arg:2
1279	1	Gly-Ser:1
1280	1	Ala-Thr:71
1286	2	Thr-Ala:5 | Thr-Asn:2
1302	1	Lys-Arg:2
1304	2	Ala-Thr:10 | Ala-Val:582
1308	1	Ala-Gly:3
1310	1	Asn-Ser:10
1314	1	Arg-Ser:253
1316	1	Val-Ala:10
1318	2	Lys-Arg:1 | Lys-Asn:9
1319	2	Asp-Asn:14 | Asp-Gly:9
1320	3	Glu-Asp:1135 | Glu-Gly:9 | Glu-Lys:9
1322	1	Arg-His:9
1325	1	Leu-Val:9
1327	1	Ala-Thr:12
1329	2	Val-Gly:9 | Val-Met:9
1331	2	Asn-Lys:9 | Asn-Ser:17
1334	2	Glu-Ala:6 | Glu-Asp:4
1337	1	Thr-Ser:9
1338	1	Gln-His:1
1339	1	Gly-Asp:9
1340	2	Ala-Ser:9 | Ala-Val:7
1342	1	Ala-Thr:9
1345	2	Ala-Pro:5 | Ala-Val:9
1346	3	Asp-Glu:30 | Asp-Gly:9 | Asp-Val:32
1351	2	Gly-Asp:9 | Gly-Ser:9
1352	2	Ala-Ser:4 | Ala-Val:1
1358	1	Asn-His:140
1359	1	Arg-Gln:9
1362	2	Val-Asp:9 | Val-Phe:1
1364	3	Asp-Ala:9 | Asp-Asn:9 | Asp-Glu:9
1365	1	Ala-Val:343
1371	1	Arg-Ser:14
1372	1	Ala-Val:14
1376	1	Ala-Ser:1
1380	1	Val-Ala:1
1381	1	Ala-Val:11
1382	1	Thr-Ala:13
1384	1	Asn-Ser:4
1386	2	Thr-Ala:2 | Thr-Asn:136
1389	1	Leu-Met:1
1396	1	Val-Ile:483
1398	1	Ala-Gly:520
1400	2	Ser-Arg:4 | Ser-Asn:2
1403	1	Gly-Asp:5
1406	1	Ala-Thr:4
1407	1	Pro-Ser:280
1408	1	Arg-His:1
1409	1	Val-Met:4
1412	1	Gln-Arg:2
1413	1	Asp-Val:1
1417	1	Ile-Leu:516
1431	1	Phe-Leu:27
1442	1	Arg-Ser:3
1446	1	Val-Ile:197
1456	1	Gly-Arg:21
1473	2	Ile-Thr:1 | Ile-Val:25
1484	1	Gly-Ser:34
1497	1	Arg-Cys:2
1500	1	Lys-Arg:13
1505	1	Ser-Thr:2
1506	1	Ser-Ile:1
1508	1	Arg-Cys:4
1517	1	Ser-Asn:1
1522	1	Ile-Met:20
1523	1	Ser-Arg:19
1533	1	Gly-Glu:2
1547	1	Asp-Glu:8
1550	1	Gly-Ala:1
1552	1	Ile-Phe:54
1561	2	Glu-Asp:7 | Glu-Lys:7
1565	1	Thr-Ile:2
1566	1	Ala-Val:5
1573	1	Asn-Thr:2
1576	1	Gly-Ala:14
1584	1	Arg-Gln:2
1592	1	Ile-Met:1
1597	1	Glu-Lys:1
1599	1	Thr-Ser:1
1601	1	Ala-Val:1
1603	1	Gly-Arg:1
1604	1	Ala-Ser:26
1613	1	Thr-Ala:1
1621	1	Met-Val:1
1622	1	Val-Met:1
1623	2	Asp-Asn:9 | Asp-Tyr:1
1638	2	Thr-Ala:1 | Thr-Ile:60
1640	1	Ser-Thr:28
1643	1	Thr-Ile:2
1659	1	Ile-Thr:1
1674	1	Thr-Ile:1
1682	1	Leu-Pro:1
1685	1	Asp-Gly:3
1691	1	Ile-Val:2
1693	1	Ser-Gly:3
1715	1	Gly-Ala:45
1722	1	Glu-Asp:1
1725	1	Asn-Ser:5
1736	1	Asp-Glu:4
1745	1	Asn-Ser:13
1755	1	Gly-Ser:2
1763	1	Ser-Arg:1
1768	1	Ser-Arg:1
1774	1	Ala-Thr:2
1778	1	Leu-Met:65
1779	1	Thr-Ala:14
1781	1	Ser-Pro:1
1790	1	Gly-Ser:1
1791	1	Glu-Gly:2
1794	1	Ser-Gly:214
1797	1	Gln-Arg:7
1803	1	Ala-Val:4
1809	1	Arg-Gln:1
1812	1	Lys-Thr:1
1814	1	Ile-Thr:1
1822	2	Ala-Thr:14 | Ala-Val:299
1843	1	Asn-Ser:2
1859	1	Gln-His:53
1863	1	Val-Ala:13
1864	1	Ile-Asn:187
1880	1	Gly-Arg:13
1885	1	Lys-Asn:13
1896	1	Val-Ile:1
1897	1	Ser-Phe:41
1901	1	Thr-Ile:29
1911	1	Asn-Ile:27
1926	1	Arg-His:2
1928	1	Ala-Val:2
1930	1	Leu-Phe:2
1942	1	Gly-Glu:46
1948	1	Thr-Ser:52
1952	1	Asn-Asp:2
1971	1	Leu-Val:25
1987	1	Asp-Val:2
1995	1	Gln-His:1
1998	1	Ser-Arg:10
2003	1	Ser-Asn:1
2008	1	Ala-Val:1
2015	1	Glu-Asp:5
2020	1	Ala-Val:1
2023	1	Leu-Val:1
2027	1	Pro-Ser:4
2029	3	Ala-Ser:2 | Ala-Thr:50 | Ala-Val:1
2048	1	Ser-Gly:1
2049	1	Asp-Asn:1
2051	1	Ser-Gly:1
2054	1	Leu-Phe:2
2056	1	Ala-Thr:8
2066	1	Val-Met:1
2081	1	Asp-Glu:1
2082	1	Asn-Lys:1
2087	1	Val-Ile:1
2095	1	Asp-Asn:19
2097	1	Ala-Val:13
2102	1	Asp-Glu:1
2104	1	His-Tyr:1
2105	1	Ser-Gly:1
2109	1	Ala-Gly:1116
2115	1	His-Arg:707
2132	1	Gly-Ser:34
2141	1	Val-Met:11
2165	1	Gly-Ser:1
2173	1	Thr-Ala:1
2196	1	Thr-Ala:219
2197	1	Ala-Asp:1
2201	1	Gln-Leu:2
2206	1	Gly-Asp:3
2229	1	Lys-Thr:14
2250	1	Val-Met:5
2252	1	Ala-Asp:1
2260	1	Asp-Asn:1
2277	2	Leu-Gln:286 | Leu-Met:67
2278	1	Val-Met:1
2291	1	Ser-Gly:5
2298	1	Glu-Gly:1731
2305	2	Asp-Glu:1 | Asp-Gly:2
2311	1	Ala-Val:114
2319	1	Ser-Gly:1
2323	1	Thr-Ala:1
2327	2	Glu-Gly:7 | Glu-Lys:5
2341	1	Ala-Val:1
2365	1	Arg-Leu:6
2369	1	Leu-Val:1
2370	1	Asn-Ser:14
2376	1	Ser-Thr:2
2381	1	Thr-Ala:235
2403	1	Thr-Met:5
2405	1	Asp-Glu:1
2411	1	Leu-Val:4
2412	1	Leu-Ile:1
2418	1	Ser-Ala:6
2433	1	Thr-Ile:2
2460	1	Val-Ile:2
2465	1	Ser-Phe:2
2467	2	Asp-Asn:1 | Asp-Glu:17
2471	1	Thr-Ile:5
2473	1	Ala-Thr:13
2491	2	Thr-Ala:16 | Thr-Ser:3
2497	1	Thr-Ala:253
2503	1	Lys-Met:5
2511	2	Gly-Arg:54 | Gly-Glu:5
2515	1	Glu-Lys:37
2518	1	Val-Asp:4
2520	1	Asp-Gly:3
2523	1	Ala-Thr:1
2525	1	Thr-Ile:294
2531	1	Asp-Asn:5
2558	1	Asp-Asn:13
2559	1	Gln-His:53
2560	1	Val-Leu:1
2561	1	Ser-Asn:5
2572	1	Gly-Cys:1
2577	1	Ala-Val:8
2584	1	Gln-Lys:1
2592	1	Gly-Arg:1
2600	2	Thr-Ala:117 | Thr-Met:177
2602	1	Asp-Tyr:1
2623	1	Asp-Asn:17
2626	1	Ala-Gly:43
2628	1	Glu-Lys:1
2633	1	Ser-Ala:1
2634	1	Lys-Arg:110
2638	1	Asn-Asp:3
2639	1	Ala-Val:1
2646	1	Arg-Cys:1
2655	1	Gly-Asp:1
2656	1	Leu-Arg:1
2670	1	Val-Gly:2
2675	1	Asp-Ala:1
2680	1	Asp-Gly:2
2682	1	Gly-Ser:26
2688	1	Asp-Gly:11
2691	1	Arg-Trp:1
2697	1	Ser-Gly:118
2700	1	Val-Leu:4
2707	1	Asp-His:60
2718	1	Ser-Arg:4
2723	1	Ala-Val:12
2725	1	Arg-His:3
2732	1	Thr-Ala:6
2745	1	Ala-Thr:19
2746	1	Val-Ala:615
2748	1	Asp-Gly:1
2749	1	Asn-His:2
2751	1	Gly-Ser:1
2754	1	Leu-Met:36
2759	1	Gly-Ser:1
2763	1	Lys-Gln:123
2766	1	Ser-Cys:4
2775	1	Ile-Val:2
2787	1	Val-Ala:84
2816	1	Arg-Gln:1
2817	1	Val-Ile:140
2820	1	Lys-Gln:1
2823	1	Leu-Phe:2
2824	1	Asp-Tyr:18
2825	1	Ala-Thr:1
2829	1	Gly-Ser:1
2839	1	Val-Ile:45
2842	1	Thr-Ala:17
2870	1	Arg-Cys:6
2871	1	Gln-His:1
2874	1	Ala-Val:38
2879	1	Ala-Val:7
2882	1	Glu-Gly:1
2903	1	Leu-Met:2
2907	2	Asp-Ala:220 | Asp-Gly:4
2908	1	Ser-Asn:13
2916	1	Ala-Asp:3
2922	1	Ala-Gly:215
2927	1	Gly-Ser:3
2928	1	Ala-Thr:32
2929	1	Ala-Thr:17
2932	1	Asp-Tyr:1
2934	1	Ala-Thr:2
2935	1	Ala-Val:1
2937	1	Arg-Cys:1
2967	1	Thr-Ile:16
2974	1	Thr-Met:12
2983	1	Ser-Arg:26
2991	1	Asn-Asp:5
2995	1	Ser-Thr:10
2997	1	Ala-Val:185
3004	1	Ala-Thr:1
3007	1	Gly-Ser:1
3010	1	Ile-Thr:7
3018	1	Ser-Arg:1
3029	1	Leu-Phe:2
3030	1	Ser-Gly:1
3054	1	Glu-Lys:15
3059	1	Ala-Thr:7
3066	1	Asp-Ala:1
3074	1	Gly-Asp:2
3075	1	Asp-Glu:1
3082	1	Arg-Cys:1
3091	1	Ile-Val:87
3110	1	Gly-Asp:1
3124	1	Asn-Ser:1
3129	1	Arg-His:12
3135	1	Tyr-Ser:371
3203	1	Glu-Lys:2
3206	1	Ile-Val:6
3213	1	Asp-Glu:21
3227	1	Arg-Trp:15
3249	1	Ser-Arg:4
3251	1	Ala-Val:47
3265	2	Gln-Arg:4 | Gln-Leu:1
3267	2	Ala-Thr:1 | Ala-Val:1
3271	1	Glu-Ala:1
3283	1	Arg-Gln:1
3320	1	Ala-Thr:243
3330	2	Asp-Ala:27 | Asp-Gly:3
3336	1	Ala-Asp:1
3347	1	Ser-Asn:1
3354	1	Ser-Thr:67
3355	1	Ala-Thr:64
3359	1	Asp-Glu:23
3361	1	Ser-Gly:1
3368	2	Ser-Asn:6 | Ser-Gly:10
3371	1	Asp-Gly:214
3372	1	Met-Thr:1
3373	1	Ser-Asn:6
3377	1	Gly-Val:16
3391	1	Ser-Asn:1
3393	1	Ala-Thr:34
3397	2	Glu-Asp:62 | Glu-Lys:1
3414	1	Gly-Asp:1
3417	1	Arg-Gln:39
3425	2	Asp-Asn:5 | Asp-Gly:5
3428	1	Ala-Gly:363
3429	1	Gly-Val:1
3435	1	Ala-Val:12
3461	1	Lys-Thr:9
3470	1	Ser-Asn:1
3481	1	Ile-Phe:1
3485	1	Gln-Lys:3
3490	1	Gln-Leu:1
3494	1	Leu-Val:2
3496	1	Ala-Ser:19
3498	1	Gly-Ser:28
3506	1	Ala-Val:3
3519	1	Gly-Asp:2
3527	1	Arg-Leu:1
3531	1	Gln-Lys:1
3568	1	His-Gln:3
3571	1	Ala-Gly:1
3576	1	Asn-Thr:1
3590	1	Thr-Ser:3
3596	1	Asp-Gly:260
3616	1	Gly-Ser:1
3628	1	Thr-Ile:15
3638	1	Gly-Ala:70
3643	1	Ala-Val:6
3649	1	Thr-Ser:20
3682	1	Ala-Gly:2
3683	1	Glu-Asp:2
3692	1	Phe-Val:8
3694	1	Gly-Ser:1
3702	1	Asp-Glu:1
3708	1	Asn-Asp:466
3711	1	Leu-Phe:84
3714	1	Glu-Asp:244
3717	1	Gly-Ser:14
3733	1	Leu-Met:3
3742	1	Asn-Asp:8
3744	1	Ala-Ser:2
3753	1	Thr-Lys:2
3774	1	Ala-Val:8
3790	2	Asn-Asp:1 | Asn-Ser:25
3795	1	Ala-Val:37
3796	1	Pro-His:4
3816	1	Gly-Cys:1
3817	1	Asp-Glu:3
3819	1	Thr-Ile:1
3830	1	Arg-Lys:2
3836	1	Asp-Gly:1
3838	2	Ala-Ser:31 | Ala-Thr:1
3839	1	Gly-Arg:31
3840	1	Gly-Ser:7
3841	2	Trp-Arg:32 | Trp-Cys:1
3842	2	Ala-Pro:6 | Ala-Val:5
3843	1	Asn-Ser:31
3844	2	Arg-Cys:31 | Arg-Pro:31
3845	2	Leu-Phe:31 | Leu-Ser:55
3846	1	Glu-Lys:31
3849	1	Ser-Tyr:55
3850	1	Gly-Ala:62
3851	1	Asn-Ser:31
3852	3	Leu-Ile:31 | Leu-Phe:31 | Leu-Val:31
3855	2	Thr-Arg:55 | Thr-Ser:62
3856	2	Gly-Asp:31 | Gly-Ser:31
3857	1	Asp-Tyr:55
3858	2	Met-Ile:31 | Met-Thr:31
3859	3	Arg-His:1 | Arg-Pro:55 | Arg-Ser:31
3860	1	Phe-Leu:110
3861	1	Ser-Cys:86
3862	2	Val-Glu:31 | Val-Leu:62
3863	1	Ser-Arg:31
3864	1	Ser-Leu:31
3868	1	Arg-Lys:31
3869	1	Arg-Lys:62
3871	1	Thr-Ile:117
3873	1	Glu-Asp:31
3874	2	Ile-Asn:55 | Ile-Val:31
3875	1	Glu-Asp:1
3877	2	Asp-Tyr:31 | Asp-Val:62
3878	1	Leu-Phe:62
3879	1	Gln-Leu:31
3880	1	Asn-Tyr:31
3881	1	Ser-Arg:31
3882	1	Ala-Asp:55
3886	2	Arg-Gly:31 | Arg-Pro:31
3887	1	Cys-Trp:31
3888	1	Thr-Ser:31
3892	1	Leu-Phe:31
3893	1	Ser-Ala:31
3896	1	Trp-Arg:32
3897	2	Gly-Arg:86 | Gly-Glu:31
3898	3	Lys-Arg:31 | Lys-Asn:31 | Lys-Ile:31
3899	1	Thr-Ile:55
3900	1	Arg-Ser:31
3902	1	Ser-Ala:31
3904	3	Glu-Asp:31 | Glu-Gln:31 | Glu-Lys:31
3905	2	Leu-His:31 | Leu-Phe:62
3906	2	Val-Ile:55 | Val-Phe:31
3907	2	Trp-Cys:31 | Trp-Leu:86
3908	3	Ile-Met:31 | Ile-Phe:31 | Ile-Ser:31
3911	1	Tyr-Asn:31
3914	3	Thr-Ile:31 | Thr-Lys:31 | Thr-Pro:31
3915	2	Leu-Phe:55 | Leu-Val:31
3917	2	Asp-Ala:55 | Asp-Glu:821
3918	1	Ser-Tyr:2
3919	1	Ser-Pro:86
3920	2	Ala-Ser:31 | Ala-Val:55
3922	1	Ala-Gly:55
3924	2	Ile-Asn:28 | Ile-Ser:3
3925	2	Thr-Met:55 | Thr-Ser:55
3927	1	Gly-Arg:55
3929	2	Asp-His:13 | Asp-Tyr:55
3930	2	Leu-Met:3 | Leu-Val:18
3931	3	Leu-Arg:18 | Leu-His:28 | Leu-Pro:1
3932	2	Val-Asp:13 | Val-Leu:28
3933	1	Val-Gly:23
3935	2	Ala-Gly:5 | Ala-Thr:23
3936	1	Ser-Arg:10
3937	1	Leu-Val:13
3938	1	Gln-Lys:5
3939	1	Asn-Lys:31
3940	2	Ile-Leu:5 | Ile-Val:57
3941	2	Ala-Asp:55 | Ala-Gly:26
3942	1	Ser-Thr:31
3943	2	Asn-Lys:26 | Asn-Ser:26
3945	1	Ser-Arg:31
3946	1	Ala-Thr:31
3947	1	Val-Glu:55
3950	4	Ala-Pro:31 | Ala-Ser:55 | Ala-Thr:31 | Ala-Val:55
3952	1	Leu-Gln:55
3953	2	Ser-Cys:31 | Ser-Phe:31
3954	1	Leu-Arg:31
3955	3	Ser-Arg:66 | Ser-Asn:5 | Ser-Gly:55
3956	1	Asn-Asp:55
3958	2	Glu-Ala:31 | Glu-Asp:31
3959	2	Asn-Asp:31 | Asn-Ile:55
3960	1	Lys-Glu:86
3961	1	Gly-Ser:31
3963	1	Ala-Val:31
3965	1	Gly-Arg:53
3966	2	Glu-Ala:2 | Glu-Asp:2
3967	1	Tyr-Asp:53
3968	1	Ala-Ser:31
3971	1	Gly-Ser:31
3972	1	Val-Ile:31
3974	1	Ser-Ala:31
3975	1	Pro-Ala:31
3976	1	Pro-Thr:31
3978	1	Lys-Arg:31
3979	1	Phe-Leu:55
3982	1	Glu-Lys:31
3984	1	Leu-Pro:1
3987	1	Ile-Leu:1
3988	1	Leu-Met:32
3989	2	Ala-Glu:62 | Ala-Thr:1
3991	1	Asn-Asp:54
3992	1	Ala-Ser:31
3993	3	Val-Ala:31 | Val-Ile:31 | Val-Phe:31
3996	1	Pro-Ser:32
3999	1	Gly-Ala:55
4003	3	Ala-Glu:55 | Ala-Gly:26 | Ala-Pro:31
4004	1	Ser-Arg:31
4005	1	Thr-Arg:31
4009	1	Leu-Phe:31
4013	2	His-Asn:30 | His-Gln:1
4014	1	Tyr-Asp:55
4015	3	Phe-Cys:31 | Phe-Leu:31 | Phe-Tyr:55
4016	1	Asp-Tyr:85
4017	1	Lys-Glu:31
4019	2	Phe-Cys:61 | Phe-Leu:61
4020	1	Asn-Asp:30
4022	1	Lys-Arg:1
4023	1	Val-Ile:1
4024	3	Ser-Ala:31 | Ser-Cys:55 | Ser-Phe:31
4025	4	Pro-Ala:55 | Pro-Gln:55 | Pro-Leu:31 | Pro-Thr:31
4027	1	Glu-Ala:31
4032	1	Asn-Lys:31
4035	2	Asn-Ile:31 | Asn-Lys:31
4038	1	Pro-Thr:31
4040	1	Trp-Cys:55
4041	1	His-Gln:86
4042	2	Leu-Gln:31 | Leu-Val:31
4043	1	Tyr-His:31
4047	2	Leu-Ile:31 | Leu-Phe:55
4049	1	Val-Ile:31
4050	1	Glu-Asp:31
4052	1	Pro-Gln:55
4053	1	Asp-Gly:593
4055	1	Asp-Glu:54
4056	2	Arg-Gly:54 | Arg-Leu:31
4057	1	Trp-Gly:1
4058	3	Asn-Asp:1 | Asn-His:54 | Asn-Ser:1
4059	1	Lys-Asn:31
4060	2	Ala-Ser:85 | Ala-Val:31
4061	3	Ile-Asn:31 | Ile-Phe:31 | Ile-Thr:55
4062	2	Gly-Ala:31 | Gly-Val:55
4063	1	Arg-Leu:31
4064	1	Ile-Leu:31
4066	1	Ala-Glu:31
4067	1	Pro-Ala:31
4068	1	Asn-Lys:31
4070	1	Ser-Thr:31
4074	1	Thr-Arg:55
4075	2	Asp-Glu:31 | Asp-Gly:31
4076	1	Ala-Pro:31
4077	1	Ile-Val:55
4080	3	Leu-Ile:55 | Leu-Pro:31 | Leu-Val:31
4081	2	Leu-Ile:31 | Leu-Pro:55
4083	1	Gly-Val:31
4084	1	Leu-Met:31
4085	1	Ala-Ser:31
4086	1	Pro-Thr:31
4087	1	Leu-Phe:31
4089	2	Glu-Asp:31 | Glu-Val:31
4090	1	Leu-Phe:117
4092	1	Ile-Leu:55
4093	1	Asn-Ile:86
4094	1	Lys-Arg:1
4095	1	Gly-Val:31
4096	2	Ala-Gly:1 | Ala-Val:74
4097	2	Asn-His:31 | Asn-Tyr:1
4098	1	Ser-Thr:31
4099	1	Thr-Lys:31
4100	1	Val-Phe:1
4101	1	Gly-Asp:31
4104	1	Val-Met:54
4106	1	Ala-Thr:54
4109	1	Arg-Gly:54
4110	2	Val-Ile:22 | Val-Leu:31
4111	2	Thr-Lys:9 | Thr-Ser:86
4113	1	Asn-Ser:64
4114	4	Ala-Asp:1 | Ala-Pro:55 | Ala-Thr:10 | Ala-Val:7
4115	1	Ala-Thr:9
4116	2	Glu-Asp:55 | Glu-Lys:21
4117	1	Ser-Arg:30
4118	2	Phe-Ile:1 | Phe-Tyr:30
4120	1	Asn-Lys:5
4121	2	Ser-Ala:55 | Ser-Cys:55
4122	1	Val-Asp:55
4123	3	Leu-Arg:31 | Leu-Ile:55 | Leu-Pro:1
4124	2	Gln-Glu:31 | Gln-Lys:55
4126	2	Phe-Leu:201 | Phe-Tyr:1
4127	1	Gln-Pro:30
4128	3	Ala-Asp:31 | Ala-Thr:31 | Ala-Val:30
4129	1	Val-Phe:1
4130	1	Gln-Arg:60
4131	2	Glu-Asp:30 | Glu-Lys:55
4132	2	Thr-Ala:31 | Thr-Ser:29
4133	1	Gln-His:31
4136	2	His-Asp:31 | His-Pro:31
4137	1	Gln-Lys:31
4139	2	Ile-Leu:54 | Ile-Met:55
4140	1	Ala-Gly:1
4141	1	Val-Ile:31
4142	1	Ser-Pro:31
4147	1	Ala-Val:1
4150	2	Thr-Ala:31 | Thr-Ile:31
4151	1	Leu-Met:2
4152	1	Lys-Asn:31
4154	1	Gln-His:55
4157	1	Ala-Pro:354
4162	1	Gln-Lys:30
4164	1	Ile-Val:23
4165	1	Asn-Thr:158
4190	1	Gln-Leu:235
4209	1	His-Asp:8
4217	1	Thr-Ala:1095
4219	1	Ser-Arg:16
4220	1	Gly-Asp:1016
4221	1	Ala-Val:2
4222	1	Ser-Asn:1
4223	1	Gly-Ser:1
4226	1	Thr-Ile:38
4227	1	Gln-His:1
4229	1	Arg-Cys:2
4234	1	Asp-Glu:2
4238	1	Ser-Leu:1
4240	1	Ala-Thr:695
4241	1	Gly-Ser:36
4247	1	Arg-Trp:2
4250	1	Glu-Asp:2
4257	1	Ala-Val:1
4260	1	Pro-Gln:1
4262	1	Ser-Leu:27
4264	2	Asp-Glu:2 | Asp-Gly:2
4267	1	Asn-Ser:1
4273	1	Ala-Thr:2
4276	1	His-Asn:2
4283	1	Gly-Ser:69
4293	1	His-Arg:1
4297	1	Gly-Ser:1
4298	1	Val-Ile:2
4302	2	Asp-Asn:1 | Asp-Gly:2
4305	2	Gly-Ala:131 | Gly-Ser:9
4306	1	Gly-Asp:2
4307	2	Leu-Pro:199 | Leu-Val:1
4313	2	Leu-Phe:4 | Leu-Pro:2
4316	1	Ser-Ala:1698
4318	1	His-Arg:1698
4319	1	Val-Ile:1067
4321	1	Gly-Ser:356
4322	2	Thr-Ala:2 | Thr-Ile:2
4323	1	Val-Ala:665
4325	1	Gly-Ser:3
4326	1	His-Tyr:259
4327	1	Asp-Ala:2
4331	1	Thr-Asn:2
4338	1	Gly-Asp:2
4339	1	Ala-Pro:53
4341	1	Ala-Pro:2
4342	2	Thr-Ala:2 | Thr-Met:7
4343	1	Val-Leu:27
4344	1	Gln-His:8
4347	1	Pro-Leu:4
4348	2	Ser-Ala:1 | Ser-Leu:35
4352	1	Val-Ile:1
4355	1	Val-Gly:40
4356	2	Val-Ala:2 | Val-Gly:85
4360	1	Gly-Ser:31
4367	1	Ala-Val:2
4368	1	Asp-Gly:214
4370	1	Pro-Leu:12
4387	1	Gly-Asp:2
4389	1	Leu-Gln:2
4391	1	Arg-His:10
4392	1	Leu-Phe:7
4394	1	Glu-Lys:2
4395	1	Arg-Trp:2
4397	3	Ala-Pro:2 | Ala-Thr:23 | Ala-Val:5
4398	1	Leu-Val:1307
4401	1	Glu-Lys:26
4402	2	Pro-Leu:4 | Pro-Ser:2
4403	3	Pro-Ala:25 | Pro-Gln:1 | Pro-Leu:21
4415	1	Val-Ile:2
4416	1	Ala-Val:21
4425	2	Ala-Thr:74 | Ala-Val:1
4426	1	Thr-Ile:74
4427	1	Pro-Leu:1
4437	1	Thr-Ser:47
4449	1	Asn-Ser:1
4456	1	Gly-Ser:13
4458	1	Gly-Ala:5
4478	1	Val-Ile:148
4485	1	Arg-Leu:1
4487	1	Gly-Glu:1
4500	1	Met-Val:1
4511	1	Ser-Arg:2
4516	1	Gly-Arg:1
4523	1	Leu-Pro:1
4527	1	Gln-Pro:4
4546	1	Glu-Lys:1
4550	1	Ala-Val:1
4581	2	Asp-Asn:17 | Asp-Gly:1
4582	1	Leu-Pro:1
4584	2	Asn-Asp:1 | Asn-Lys:1
4585	1	Ala-Thr:2
4586	1	Gly-Arg:1
4588	1	Leu-Pro:1
4592	1	Asn-Asp:1
4594	1	Leu-Pro:1
4598	1	Ala-Asp:1
4607	1	Ile-Leu:1
4611	1	Asn-Ser:1
4612	1	Arg-Cys:2
4625	1	Gln-Arg:8
4630	1	Ala-Val:3
4635	1	Ser-Asn:225
4636	1	Leu-Phe:1
4637	1	Ser-Phe:23
4641	1	Gly-Arg:50
4646	1	Glu-Gln:1
4647	1	Arg-Gln:194
4649	1	Val-Met:1
4659	3	Thr-Ala:7 | Thr-Ile:1 | Thr-Ser:13
4669	1	Ala-Thr:198
4679	1	Thr-Ile:1
4683	1	Gly-Ala:1
4686	1	Val-Ala:1
4687	1	Ala-Thr:53
4691	1	Gly-Ala:2
4716	1	Arg-Gln:24
4719	1	Thr-Arg:1
4724	1	Ala-Val:9
4728	1	Gln-Pro:1
4730	1	Thr-Ala:13
4746	1	Ala-Val:2
4751	1	Ser-Arg:2
4752	1	Val-Ala:1
4753	1	Val-Ala:625
4756	1	Arg-His:40
4761	1	Arg-His:19
4799	1	Gln-Arg:1
4810	1	Ala-Val:5
4820	2	Val-Asp:1 | Val-Ile:413
4833	1	Val-Ala:4
4837	1	Lys-Glu:1
4849	1	Tyr-Phe:3
4884	2	Asp-Asn:1 | Asp-Val:214
4889	1	Ser-Asn:43
4903	1	Gly-Ala:3
4907	1	Ala-Val:1
4913	1	Ala-Val:1
4915	2	Thr-Asn:1 | Thr-Ile:1
4917	1	Glu-Asp:1115
4932	1	Gly-Ser:1
4933	1	Asp-Asn:324
4937	1	Gln-His:6
4942	1	Lys-Glu:10
4952	2	Ser-Asn:20 | Ser-Thr:10
4954	1	Ile-Leu:1541
4958	1	Gly-Arg:1
4974	1	His-Gln:1
4986	1	Ala-Val:62
4989	1	Gln-Lys:33
4990	2	Ala-Thr:1 | Ala-Val:158
4993	3	Gln-Arg:33 | Gln-His:33 | Gln-Lys:33
4999	1	Gln-Glu:203
5000	3	Met-Ile:201 | Met-Thr:201 | Met-Val:201
5010	4	Arg-Cys:1 | Arg-His:33 | Arg-Leu:191 | Arg-Ser:224
5012	1	Gln-Arg:33
5014	1	Leu-Val:226
5016	1	Asp-Asn:2
5018	2	Trp-Cys:33 | Trp-Leu:33
5022	1	Asn-His:33
5024	1	Gly-Arg:2
5030	1	Gln-Pro:17
5033	1	Ile-Val:33
5037	1	Val-Ala:1
5038	1	Ala-Thr:1030
5039	1	Tyr-Cys:1
5040	1	Phe-Leu:49
5041	1	Thr-Ser:1
5043	1	Gly-Cys:17
5044	2	Ala-Thr:17 | Ala-Val:17
5046	1	Ser-Asn:17
5047	1	Ala-Gly:437
5048	1	Ala-Pro:17
5050	2	Gly-Ala:17 | Gly-Val:33
5051	3	Ser-Ala:33 | Ser-Leu:33 | Ser-Pro:17
5052	2	Met-Leu:33 | Met-Thr:437
5053	1	Ala-Pro:33
5056	1	Gly-Val:33
5058	1	Gly-Ala:17
5059	1	Ser-Thr:17
5061	1	Ser-Thr:470
5062	4	Met-Ile:437 | Met-Leu:437 | Met-Thr:470 | Met-Val:33
5065	1	Ala-Gly:437
5066	1	Ala-Asp:17
5067	1	Gly-Ser:17
5068	1	Ser-Thr:33
5070	1	Ala-Glu:17
5071	1	Met-Arg:17
5075	1	Gly-Ala:470
5079	1	Gly-Arg:470
5082	1	Ala-Ser:437
5083	2	Ala-Thr:17 | Ala-Val:1
5086	2	Ala-Ser:437 | Ala-Val:437
5087	1	Asn-Tyr:17
5089	1	Ala-Val:17
5090	1	Gly-Arg:33
5093	3	Val-Ala:470 | Val-Glu:17 | Val-Met:17
5095	2	Met-Ile:17 | Met-Leu:17
5097	2	Met-Ile:50 | Met-Val:434
5098	1	Ala-Ser:17
5099	1	Ser-Thr:33
5100	1	Asn-Asp:17
5105	1	Thr-Asn:17
5111	1	Asn-Asp:33
5112	1	Leu-Val:4
5114	2	Asp-Ala:33 | Asp-Glu:33
5116	1	Val-Ala:33
5126	1	Arg-Lys:33
5127	2	Gly-Asp:35 | Gly-Ser:33
5129	1	Val-Ala:2
5130	1	Val-Ile:17
5131	1	Ala-Gly:17
5132	1	Gly-Ala:33
5134	1	Thr-Ile:17
5135	1	Ala-Ser:17
5137	1	Leu-Val:33
5138	2	Thr-Pro:17 | Thr-Ser:33
5141	1	Val-Phe:33
5142	1	Tyr-Ser:33
5145	1	Trp-Cys:33
5146	1	Thr-Ser:33
5150	1	Thr-Ser:33
5151	1	Gly-Val:33
5153	1	Ser-Leu:17
5154	1	Thr-Pro:17
5156	1	Leu-Gln:17
5157	1	Pro-Ser:17
5158	2	Asn-Lys:33 | Asn-Ser:17
5160	1	Gly-Val:33
5164	1	Pro-Ala:17
5166	1	Ala-Thr:17
5168	2	Leu-Phe:17 | Leu-Val:3
5169	2	Gly-Asp:17 | Gly-Ser:46
5170	1	Thr-Ser:33
5171	1	Trp-Leu:33
5172	1	Gln-His:2
5180	2	Asn-Asp:33 | Asn-Ser:1
5181	1	Gln-Lys:33
5182	1	Leu-Ser:33
5183	1	Leu-Pro:17
5184	1	Gln-Pro:33
5186	1	Gly-Asp:33
5188	2	Ser-Ala:33 | Ser-Leu:1
5191	1	Leu-Phe:33
5193	1	Arg-Gln:17
5200	1	Ser-Asn:17
5213	1	Phe-Leu:3
5219	1	Lys-Asn:18
5224	1	Thr-Ser:17
5226	1	His-Leu:17
5228	1	Val-Met:24
5230	1	Asp-Asn:14
5231	2	Asp-Glu:33 | Asp-Tyr:33
5233	1	Ser-Gly:33
5235	1	Gly-Ala:17
5239	1	Leu-Phe:33
5243	2	Met-Ile:33 | Met-Val:34
5247	3	Ala-Pro:17 | Ala-Thr:33 | Ala-Val:50
5251	2	Val-Ala:91 | Val-Phe:17
5253	2	Gly-Asp:1 | Gly-Ser:17
5254	1	Asp-Asn:2
5255	1	Phe-Leu:1
5256	2	Arg-His:17 | Arg-Ser:17
5257	1	Thr-Ile:1
5259	1	Ala-Ser:4
5260	2	Leu-Pro:17 | Leu-Val:17
5264	1	Val-Ala:50
5268	2	Leu-Met:17 | Leu-Val:33
5269	1	Val-Met:17
5270	1	Asp-Asn:199
5272	3	Leu-Ile:1 | Leu-Phe:2 | Leu-Val:33
5273	1	Ala-Gly:33
5274	1	Lys-Glu:33
5275	1	Gln-Lys:33
5276	1	Tyr-Phe:33
5278	2	Ser-Asn:17 | Ser-Thr:1
5280	1	Pro-Ala:33
5281	2	Ile-Met:17 | Ile-Phe:17
5283	1	Asp-Glu:17
5284	1	Lys-Thr:33
5286	1	Gly-Asp:1
5287	1	Leu-Met:33
5288	2	Leu-Pro:15 | Leu-Val:15
5289	1	Ile-Thr:529
5290	2	Met-Ile:24 | Met-Lys:15
5291	2	Ser-Arg:33 | Ser-Thr:15
5292	1	Ser-Pro:1
5293	3	Gln-Arg:33 | Gln-His:15 | Gln-Lys:15
5296	1	Gly-Ser:33
5297	2	Val-Leu:15 | Val-Met:170
5300	1	Ala-Asp:33
5301	1	Ser-Thr:33
5302	1	Thr-Pro:15
5303	1	Gln-Arg:15
5306	1	Ala-Val:15
5307	1	Asp-Gly:15
5309	1	Lys-Glu:15
5310	1	Ser-Asn:15
5313	1	Thr-Lys:48
5314	2	Gly-Ala:33 | Gly-Arg:15
5315	2	Ala-Asp:15 | Ala-Gly:34
5316	2	Trp-Cys:15 | Trp-Gly:15
5319	2	Gly-Arg:39 | Gly-Glu:33
5320	2	Asn-His:33 | Asn-Lys:33
5322	1	Thr-Ile:4
5323	2	Gln-His:33 | Gln-Leu:33
5324	2	His-Asn:35 | His-Tyr:6
5325	1	Asn-Ser:15
5326	1	Tyr-Phe:6
5327	2	Leu-Ile:2 | Leu-Pro:15
5328	3	Ser-Arg:33 | Ser-Asn:6 | Ser-Thr:3
5329	1	His-Asn:33
5330	2	Trp-Gly:6 | Trp-Ser:15
5331	1	Gln-His:81
5332	1	Glu-Asp:15
5333	1	Glu-Val:15
5334	2	Lys-Met:33 | Lys-Thr:6
5335	2	Lys-Arg:39 | Lys-Asn:15
5336	3	Arg-Gln:7 | Arg-Gly:15 | Arg-Pro:6
5337	4	Gln-Glu:33 | Gln-His:2 | Gln-Leu:15 | Gln-Pro:33
5339	2	Val-Asp:15 | Val-Ile:13
5340	2	Asp-Ala:15 | Asp-Asn:15
5341	3	Gly-Ala:15 | Gly-Asp:6 | Gly-Cys:2
5342	2	Cys-Arg:15 | Cys-Gly:2
5343	1	Lys-Asn:33
5344	2	Asp-Asn:1 | Asp-Glu:16
5345	1	Lys-Glu:2
5346	4	Gln-Glu:33 | Gln-His:15 | Gln-Leu:21 | Gln-Pro:190
5347	1	Leu-Val:2
5348	2	Cys-Gly:2 | Cys-Ser:17
5349	1	Lys-Thr:15
5350	1	Thr-Ala:15
5352	1	Ile-Arg:33
5353	2	Glu-Ala:33 | Glu-Lys:33
5355	1	Lys-Gln:33
5356	1	Trp-Ser:5
5357	1	Ala-Glu:35
5358	1	Ile-Ser:33
5360	1	Ser-Ala:33
5361	1	Ala-Val:2
5362	1	Gln-Lys:6
5363	2	Gln-Arg:15 | Gln-His:33
5364	2	Asp-Ala:15 | Asp-Asn:33
5365	1	Val-Asp:2
5366	1	Gly-Ser:17
5367	1	Ile-Asn:2
5368	5	Val-Ala:33 | Val-Gly:15 | Val-Ile:8 | Val-Leu:2 | Val-Phe:15
5370	1	Gly-Arg:2
5371	1	Val-Ala:48
5374	1	Gly-Val:15
5377	1	Leu-Ile:33
5378	3	Ser-Ala:33 | Ser-Pro:15 | Ser-Trp:2
5379	1	Thr-Ser:2
5380	1	Ala-Thr:4
5381	2	Glu-Ala:33 | Glu-Gln:6
5382	2	Thr-Ala:6 | Thr-Ser:33
5383	2	Ala-Glu:6 | Ala-Pro:33
5384	2	Val-Ala:15 | Val-Leu:6
5385	3	Gly-Ala:33 | Gly-Arg:6 | Gly-Ser:33
5386	1	Val-Ala:6
5388	3	Glu-Asp:7 | Glu-Gln:33 | Glu-Val:33
5389	1	Leu-Pro:33
5390	1	Val-Ile:33
5391	2	Lys-Asn:6 | Lys-Glu:2
5392	2	Asn-His:33 | Asn-Ser:535
5393	1	Trp-Arg:33
5394	1	Arg-Met:2
5395	2	Glu-Asp:35 | Glu-Gln:33
5396	1	Thr-Ser:39
5397	1	Tyr-Phe:6
5399	1	Ala-Val:6
5401	2	Glu-Asp:6 | Glu-Val:2
5402	2	Gln-Arg:33 | Gln-Pro:6
5403	2	Leu-Phe:2 | Leu-Trp:2
5404	2	Ala-Gly:33 | Ala-Val:2
5407	3	Pro-Ala:33 | Pro-Arg:2 | Pro-Gln:33
5408	2	Glu-Gln:33 | Glu-Lys:1
5409	2	Phe-Leu:9 | Phe-Tyr:33
5411	1	Gln-Glu:2
5412	1	Gln-His:6
5413	2	Phe-Leu:3 | Phe-Ser:2
5414	1	Gly-Val:2
5416	2	Asn-Lys:33 | Asn-Ser:107
5420	4	Gly-Arg:6 | Gly-Glu:33 | Gly-Trp:33 | Gly-Val:2
5422	3	Glu-Asp:2 | Glu-Gly:2 | Glu-Lys:33
5423	1	Glu-Lys:33
5424	1	Arg-Gly:2
5426	1	Ala-Val:4
5427	2	Phe-Cys:2 | Phe-Leu:2
5428	2	Leu-Met:6 | Leu-Trp:2
5430	2	Gln-Glu:2 | Gln-His:6
5432	1	Tyr-Ser:2
5434	1	Asp-Gly:33
5435	1	Ala-Gly:6
5436	1	Gly-Ser:33
5437	2	Trp-Arg:2 | Trp-Cys:33
5438	2	Gln-Glu:39 | Gln-His:6
5443	1	Ala-Asp:2
5444	1	Gly-Ser:2
5445	1	Val-Leu:2
5447	1	Gly-Ser:8
5448	1	Gly-Ser:33
5449	1	Arg-Ser:50
5450	2	Phe-Tyr:2 | Phe-Val:1
5451	1	Ala-Val:33
5452	1	Ala-Gly:33
5454	3	Leu-Arg:39 | Leu-Ile:39 | Leu-Pro:2
5455	1	Val-Ile:6
5458	2	Leu-Gln:35 | Leu-Pro:6
5459	1	Thr-Lys:2
5460	1	Ala-Glu:6
5461	1	Val-Gly:6
5462	1	Lys-Asn:2
5463	1	Gly-Ser:2
5464	1	Gly-Asp:2
5465	2	Ala-Gly:8 | Ala-Thr:6
5466	1	Gln-Leu:39
5467	1	Ile-Lys:2
5468	1	Thr-Ala:4
5469	1	Ala-Val:6
5470	1	Lys-Thr:6
5472	2	Pro-Gln:6 | Pro-Thr:1
5473	1	Thr-Lys:33
5474	2	Ala-Glu:33 | Ala-Ser:33
5475	1	Ala-Asp:6
5476	3	Lys-Arg:6 | Lys-Gln:2 | Lys-Met:2
5477	1	Asn-Lys:2
5479	2	Val-Gly:6 | Val-Phe:35
5480	3	Asn-Lys:8 | Asn-Ser:3 | Asn-Thr:1
5484	2	Glu-Asp:33 | Glu-Gly:2
5486	1	Pro-Ser:2
5487	1	Val-Ala:33
5488	1	Ser-Pro:14
5491	2	Met-Ile:2 | Met-Leu:33
5492	3	Ser-Arg:33 | Ser-Asn:33 | Ser-Thr:2
5493	2	Ser-Ala:2 | Ser-Trp:6
5494	2	Gln-Arg:33 | Gln-Leu:6
5495	1	Leu-Phe:49
5498	2	Val-Glu:6 | Val-Gly:1
5499	1	Gly-Ala:2
5501	4	Leu-Met:33 | Leu-Phe:2 | Leu-Trp:1 | Leu-Val:2
5502	2	Gly-Asp:2 | Gly-Ser:6
5503	2	Arg-Gln:138 | Arg-Pro:33
5504	1	Leu-Val:1
5506	2	Gly-Glu:33 | Gly-Val:6
5507	2	Gly-Arg:33 | Gly-Val:6
5508	3	Gly-Ala:6 | Gly-Arg:15 | Gly-Cys:2
5509	4	Lys-Asn:48 | Lys-Gln:2 | Lys-Glu:33 | Lys-Ile:33
5510	2	Gly-Arg:33 | Gly-Cys:2
5511	2	Tyr-Asp:8 | Tyr-Ser:33
5514	1	Ile-Leu:44
5515	2	Leu-Arg:2 | Leu-Val:11
5516	1	Ser-Tyr:35
5517	4	His-Arg:15 | His-Asn:3 | His-Leu:2 | His-Pro:11
5518	2	Glu-Ala:35 | Glu-Asp:11
5519	2	Ala-Gly:11 | Ala-Val:15
5520	4	Lys-Arg:15 | Lys-Asn:44 | Lys-Gln:15 | Lys-Glu:33
5521	3	Gln-Arg:33 | Gln-Leu:26 | Gln-Pro:6
5522	2	His-Asn:33 | His-Tyr:11
5523	1	Ile-Ser:33
5524	1	Leu-Trp:11
5525	1	Tyr-Asn:33
5527	2	Asp-Glu:32 | Asp-Val:6
5529	2	Pro-Ala:1 | Pro-Ser:2
5530	2	Gly-Arg:2 | Gly-Glu:1
5531	1	Ser-Thr:1
5532	2	Gly-Ala:1 | Gly-Cys:15
5533	2	Gly-Cys:6 | Gly-Ser:5
5534	3	His-Asn:32 | His-Gln:5 | His-Tyr:1
5535	4	Leu-Met:206 | Leu-Phe:32 | Leu-Ser:1 | Leu-Val:2
5536	2	Trp-Arg:13 | Trp-Ser:3
5537	3	Pro-Gln:20 | Pro-Ser:2 | Pro-Thr:32
5538	2	Gly-Arg:32 | Gly-Glu:5
5539	1	Gln-Lys:33
5540	4	Ala-Gly:33 | Ala-Ser:6 | Ala-Thr:5 | Ala-Val:5
5541	1	Gly-Arg:20
5542	1	Lys-Asn:39
5543	4	Thr-Ala:12 | Thr-Arg:6 | Thr-Ile:6 | Thr-Lys:75
5544	1	Val-Ala:6
5545	2	Phe-Ile:6 | Phe-Leu:15
5546	1	Pro-His:2
5547	1	Gln-Lys:15
5548	2	Asn-Asp:15 | Asn-Thr:2
5550	1	Ser-Ala:1
5551	4	Ala-Glu:33 | Ala-Gly:6 | Ala-Pro:6 | Ala-Ser:1
5552	3	Asp-Ala:2 | Asp-Glu:6 | Asp-Val:5
5553	2	Lys-Arg:6 | Lys-Glu:38
5554	1	Ile-Lys:38
5555	2	Val-Asp:2 | Val-Phe:6
5556	4	His-Gln:14 | His-Leu:6 | His-Pro:6 | His-Tyr:33
5557	4	Glu-Ala:1 | Glu-Asp:5 | Glu-Lys:5 | Glu-Val:2
5558	4	Val-Ala:5 | Val-Asp:6 | Val-Leu:44 | Val-Phe:1
5559	1	Gly-Asp:5
5560	2	Asp-Ala:38 | Asp-Glu:1
5561	2	Ile-Leu:16 | Ile-Phe:5
5562	4	Ala-Glu:6 | Ala-Gly:35 | Ala-Ser:53 | Ala-Val:15
5563	2	Thr-Ala:11 | Thr-Arg:5
5565	1	Pro-Ser:5
5566	1	Ser-Arg:14
5567	2	Thr-Asn:2 | Thr-Ser:11
5568	1	Lys-Arg:6
5570	4	Tyr-Asn:5 | Tyr-Cys:15 | Tyr-His:6 | Tyr-Phe:6
5571	2	Ala-Thr:5 | Ala-Val:33
5572	2	Gln-Glu:33 | Gln-Pro:5
5573	4	Thr-Arg:33 | Thr-Ile:11 | Thr-Pro:5 | Thr-Ser:6
5574	2	Gly-Ala:6 | Gly-Glu:2
5575	1	Thr-Ala:2
5576	3	Gly-Arg:5 | Gly-Ser:15 | Gly-Val:38
5577	2	Gly-Glu:5 | Gly-Trp:38
5578	1	Val-Ile:2
5580	1	Thr-Ser:17
5581	3	Ser-Arg:15 | Ser-Asn:2 | Ser-Thr:15
5582	1	Lys-Asn:6
5583	4	Gly-Arg:6 | Gly-Asp:33 | Gly-Cys:6 | Gly-Val:6
5584	1	Asp-Ala:33
5585	3	Pro-Ala:12 | Pro-Leu:33 | Pro-Ser:3
5586	4	Ala-Asp:15 | Ala-Gly:39 | Ala-Ser:6 | Ala-Val:6
5587	1	Lys-Arg:2
5588	3	Trp-Cys:5 | Trp-Gly:6 | Trp-Leu:5
5589	2	Val-Ala:35 | Val-Leu:5
5590	3	Ala-Asp:5 | Ala-Gly:33 | Ala-Pro:20
5591	2	Tyr-Phe:5 | Tyr-Ser:15
5592	2	Glu-Gln:2 | Glu-Gly:2
5593	1	Val-Ala:33
5594	4	Arg-Cys:8 | Arg-His:5 | Arg-Leu:50 | Arg-Ser:5
5595	1	Asp-Glu:21
5597	5	Val-Ala:15 | Val-Asp:6 | Val-Ile:15 | Val-Leu:33 | Val-Phe:6
5598	2	Arg-Gly:5 | Arg-His:15
5599	2	Met-Arg:15 | Met-Leu:15
5600	1	Arg-His:1
5601	1	Val-Gly:15
5602	1	Val-Ala:15
5603	1	Tyr-Asp:15
5604	2	Gln-Arg:21 | Gln-Glu:15
5605	2	Pro-Ala:20 | Pro-Arg:5
5608	1	Gly-Glu:15
5609	1	Lys-Met:15
5610	1	Val-Met:6
5611	2	Ile-Met:2 | Ile-Val:1
5615	2	Pro-His:33 | Pro-Ser:33
5616	1	Asp-Glu:1
5617	1	Asn-Lys:2
5618	1	Ala-Gly:6
5619	1	Pro-Leu:2
5620	1	Ile-Asn:33
5623	1	Tyr-Phe:2
5625	2	Pro-Ala:15 | Pro-Leu:8
5626	2	Ile-Asn:2 | Ile-Phe:6
5627	2	Lys-Gln:1 | Lys-Glu:2
