# Supplementary material for: PaVarDB: a database and web platform for missense variant analysis in Pseudomonas aeruginosa using an end-to-end BVbase pipeline
Source: Database (Oxford). 2026 Mar 24;2026:baag014. doi: 10.1093/database/baag014 (PMC13010064; doi:10.1093/database/baag014)
Supplement: baag014_Supplemental_Files [file baag014_supplemental_files.zip › S7_PA2462_Mutation_type_.csv]

aa_change	aa_position	position_count
Ser-Thr	14	2
Ala-Thr	16	9
Ala-Thr	27	48
Lys-Arg	35	2
Ala-Thr	37	1
Gly-Ser	44	10
Ile-Val	52	72
Gly-Asp	60	1
His-Tyr	67	3
Leu-Phe	92	3
Leu-Arg	122	1
Ser-Pro	132	14
Gly-Ser	147	2
Ile-Thr	151	1
Thr-Ser	160	2
Glu-Asp	186	1
Asn-Ser	191	2
Leu-Ile	192	2
Leu-Pro	192	2
Arg-Gly	200	1
Asn-Thr	214	1
Ile-Leu	215	1
Val-Ala	222	1
Pro-Ser	231	8
Ala-Val	233	5
Ser-Arg	237	1
Gln-Glu	241	4
Gln-Pro	241	1
Ala-Ser	256	1
Gln-Arg	264	1
Lys-Arg	269	205
Lys-Gln	269	203
Ala-Thr	294	10
Asp-Asn	299	1
Ala-Thr	303	9
Ala-Thr	304	1
Ala-Val	315	4
Ala-Val	319	1
Glu-Gln	320	4
Ala-Val	324	62
Val-Leu	328	6
Ala-Glu	334	1
Arg-His	336	2
Arg-Leu	336	2
Glu-Gly	337	2
Ile-Val	339	1
Ala-Val	340	53
Glu-Asp	342	152
His-Arg	345	156
Ile-Leu	346	156
Ile-Thr	346	7
Asp-Gly	359	1
Asp-His	367	1
Asp-Val	367	9
Leu-Arg	368	1
Gly-Asp	373	2
Glu-Lys	388	1
Gln-Leu	393	38
Lys-Met	403	1
Thr-Ala	406	1
Thr-Asn	406	2
Val-Ala	407	9
Val-Ala	409	1
Asp-Asn	410	12
Gly-Ala	411	260
Gly-Ser	411	15
Asp-Asn	415	4
Arg-Ser	417	11
Gly-Ser	418	8
Gly-Ser	425	16
Arg-Trp	428	4
Val-Phe	429	1
Ser-Thr	432	1
Gln-Glu	438	175
Asp-Gly	439	1
Leu-Val	441	1
Arg-Trp	445	164
Ala-Val	448	13
Lys-Asn	451	3
Gln-His	462	9
Val-Ile	463	22
Val-Ala	464	2
Val-Ile	464	89
Glu-Asp	468	9
Gln-Glu	470	8
Ala-Gly	474	17
Ala-Thr	474	2
Asp-Asn	491	1
Phe-Val	494	1573
Arg-Leu	496	1
Ala-Val	501	133
Arg-His	509	2
Ala-Val	515	42
Asp-Tyr	530	4
Ser-Asn	534	25
Ala-Thr	555	1
Val-Leu	567	1
Asp-Gly	573	67
Thr-Ala	576	73
Thr-Ser	576	1
Pro-Ser	577	3
Arg-His	578	71
Met-Val	579	74
Lys-Thr	584	1
Val-Glu	586	1
Val-Gly	586	25
Leu-His	587	1
Leu-Ile	587	3
Ser-Arg	589	1
Ser-Gly	596	2
Ala-Gly	597	3
Phe-Ile	601	1
Phe-Val	601	3
Ala-Gly	604	551
Ala-Thr	604	2
Gly-Ala	605	2
Gln-Pro	611	2
Lys-Gln	612	2
Ser-Cys	617	2
Leu-Gln	618	2
Ser-Arg	628	11
Ser-Gly	628	192
Gly-Arg	633	2
Gly-Ser	633	1
Thr-Met	636	8
Lys-Arg	638	8
Ser-Pro	639	2
Ala-Val	640	35
Trp-Arg	641	234
Leu-Arg	642	2
Leu-Ile	642	2
Gly-Asp	646	2
Ala-Val	652	2
Ser-Asn	659	3
Ala-Thr	662	149
Asn-Thr	665	2
Gly-Ser	667	5
Gly-Ala	668	2
Arg-Lys	669	4
Ala-Pro	671	2
Ala-Val	671	20
Ala-Thr	674	2
Gly-Glu	675	2
Gly-Val	675	26
Leu-Ile	676	214
Ser-Gly	677	1
Ala-Thr	688	361
Gly-Ser	693	10
Gly-Ala	695	2
Asn-Ser	703	4
Gly-Arg	717	1
Gly-Glu	717	18
Arg-Trp	724	5
Gln-Glu	729	1
Val-Ala	738	1078
Asp-Asn	740	130
Asp-Ala	742	184
Gln-Lys	744	1
Asp-Gly	750	1
Asn-Ser	753	153
Asp-Glu	763	1
Lys-Thr	766	143
Gly-Arg	767	2
Val-Phe	770	1
Leu-Pro	776	2
Leu-Val	776	2
Thr-Ile	782	36
Leu-Ser	783	2
Leu-Val	783	2
Leu-Arg	784	2
Val-Met	790	3
Ser-Ala	799	2
Ser-Cys	799	2
Asp-Asn	801	2
Phe-Leu	804	2
Phe-Ser	804	2
Phe-Val	804	2
Thr-Ser	808	25
Gly-Glu	815	296
Ala-Pro	823	129
Leu-Pro	824	2
Leu-Val	824	2
Thr-Pro	825	2
Thr-Ser	825	2
Gln-Leu	830	59
Glu-Ala	837	197
Ile-Thr	839	2
Ser-Arg	857	139
Ser-Asn	862	10
Thr-Ala	871	145
Arg-His	872	95
Asp-Glu	876	3
Lys-Asn	887	1
Val-Ala	889	377
Ser-Asn	895	30
Arg-Cys	899	1
Arg-Ser	899	3
Ala-Val	901	29
Asn-Lys	903	30
Gly-Asp	904	63
Ser-Arg	905	25
Ser-Asn	905	30
Ser-Gly	905	30
Leu-Met	906	22
His-Arg	907	30
Ala-Thr	908	1
Val-Leu	910	30
Thr-Ala	912	30
Ser-Arg	914	30
Ser-Gly	914	30
Ser-Ile	914	30
Lys-Asn	916	30
Gly-Glu	917	2
Ser-Thr	922	30
Asp-Gly	924	30
Ser-Ala	925	30
Thr-Ala	927	30
Leu-Pro	930	30
Leu-Val	930	87
Gly-Asp	931	30
Asn-Asp	936	30
Asn-Ser	936	30
Ala-Ser	937	107
Ala-Val	937	143
Gly-Ala	938	152
Asn-His	943	1
Gln-Arg	944	30
Asp-Val	947	30
Thr-Ala	949	30
Thr-Lys	949	30
Ala-Val	950	3
Gln-Arg	952	26
Ser-Arg	956	34
Ser-Gly	956	57
Val-Ala	957	34
Val-Ile	957	13
Val-Ala	966	162
Ala-Thr	967	162
Ile-Val	981	6
Gly-Asp	988	67
Ala-Thr	991	67
Ala-Val	991	26
Pro-Leu	992	2
Pro-Ser	992	1
His-Arg	993	216
Val-Met	994	67
Lys-Asn	999	2
Ala-Thr	1003	2
Gly-Arg	1007	24
Leu-Val	1010	1
Ser-Thr	1011	2
Ala-Gly	1019	216
Ala-Thr	1019	24
Ser-Arg	1043	8
Ser-Asn	1043	95
Ser-Gly	1043	205
Gly-Asp	1048	2
Lys-Arg	1053	64
Ala-Ser	1055	2
Ala-Val	1055	69
Trp-Arg	1056	779
Gly-Asp	1061	2
Thr-Met	1063	2
Ala-Val	1067	25
Ala-Val	1069	2
Val-Met	1072	2
Ala-Thr	1077	56
Gly-Ser	1082	1
Arg-Lys	1084	8
Ala-Val	1086	136
Leu-Ile	1091	45
Ala-Thr	1103	178
Ala-Val	1105	26
Ala-Thr	1111	1
Ser-Arg	1126	2
Gly-Ala	1128	1
Gly-Glu	1132	14
Thr-Ile	1134	1
Arg-Gln	1139	3
Arg-Trp	1139	1
Ala-Val	1145	1
Ala-Val	1153	16
Asp-Asn	1155	8
Ala-Val	1156	8
Ala-Asp	1157	949
Gly-Glu	1160	1
Ser-Asn	1168	1027
Thr-Ile	1173	1
Asp-Asn	1178	3
Asp-Glu	1178	1
Lys-Glu	1181	1
Lys-Thr	1181	15
Pro-Leu	1195	1
Thr-Ile	1197	255
Asp-Val	1216	1
Thr-Ile	1220	2
Thr-Ser	1223	2
Gly-Asp	1230	41
Gly-Ser	1230	6
Gly-Glu	1231	1
Leu-Ile	1234	1
Gly-Asp	1236	1
Gly-Arg	1237	2
Ala-Pro	1238	8
Gln-Leu	1245	1
Ala-Val	1246	1
Glu-Ala	1252	3
Ile-Leu	1254	224
Ile-Val	1254	68
Ser-Phe	1256	8
Gly-Arg	1259	2
Gln-His	1264	10
Ser-Arg	1272	2
Gly-Ser	1279	1
Ala-Thr	1280	71
Thr-Ala	1286	5
Thr-Asn	1286	2
Lys-Arg	1302	2
Ala-Thr	1304	10
Ala-Val	1304	582
Ala-Gly	1308	3
Asn-Ser	1310	10
Arg-Ser	1314	253
Val-Ala	1316	10
Lys-Arg	1318	1
Lys-Asn	1318	9
Asp-Asn	1319	14
Asp-Gly	1319	9
Glu-Asp	1320	1135
Glu-Gly	1320	9
Glu-Lys	1320	9
Arg-His	1322	9
Leu-Val	1325	9
Ala-Thr	1327	12
Val-Gly	1329	9
Val-Met	1329	9
Asn-Lys	1331	9
Asn-Ser	1331	17
Glu-Ala	1334	6
Glu-Asp	1334	4
Thr-Ser	1337	9
Gln-His	1338	1
Gly-Asp	1339	9
Ala-Ser	1340	9
Ala-Val	1340	7
Ala-Thr	1342	9
Ala-Pro	1345	5
Ala-Val	1345	9
Asp-Glu	1346	30
Asp-Gly	1346	9
Asp-Val	1346	32
Gly-Asp	1351	9
Gly-Ser	1351	9
Ala-Ser	1352	4
Ala-Val	1352	1
Asn-His	1358	140
Arg-Gln	1359	9
Val-Asp	1362	9
Val-Phe	1362	1
Asp-Ala	1364	9
Asp-Asn	1364	9
Asp-Glu	1364	9
Ala-Val	1365	343
Arg-Ser	1371	14
Ala-Val	1372	14
Ala-Ser	1376	1
Val-Ala	1380	1
Ala-Val	1381	11
Thr-Ala	1382	13
Asn-Ser	1384	4
Thr-Ala	1386	2
Thr-Asn	1386	136
Leu-Met	1389	1
Val-Ile	1396	483
Ala-Gly	1398	520
Ser-Arg	1400	4
Ser-Asn	1400	2
Gly-Asp	1403	5
Ala-Thr	1406	4
Pro-Ser	1407	280
Arg-His	1408	1
Val-Met	1409	4
Gln-Arg	1412	2
Asp-Val	1413	1
Ile-Leu	1417	516
Phe-Leu	1431	27
Arg-Ser	1442	3
Val-Ile	1446	197
Gly-Arg	1456	21
Ile-Thr	1473	1
Ile-Val	1473	25
Gly-Ser	1484	34
Arg-Cys	1497	2
Lys-Arg	1500	13
Ser-Thr	1505	2
Ser-Ile	1506	1
Arg-Cys	1508	4
Ser-Asn	1517	1
Ile-Met	1522	20
Ser-Arg	1523	19
Gly-Glu	1533	2
Asp-Glu	1547	8
Gly-Ala	1550	1
Ile-Phe	1552	54
Glu-Asp	1561	7
Glu-Lys	1561	7
Thr-Ile	1565	2
Ala-Val	1566	5
Asn-Thr	1573	2
Gly-Ala	1576	14
Arg-Gln	1584	2
Ile-Met	1592	1
Glu-Lys	1597	1
Thr-Ser	1599	1
Ala-Val	1601	1
Gly-Arg	1603	1
Ala-Ser	1604	26
Thr-Ala	1613	1
Met-Val	1621	1
Val-Met	1622	1
Asp-Asn	1623	9
Asp-Tyr	1623	1
Thr-Ala	1638	1
Thr-Ile	1638	60
Ser-Thr	1640	28
Thr-Ile	1643	2
Ile-Thr	1659	1
Thr-Ile	1674	1
Leu-Pro	1682	1
Asp-Gly	1685	3
Ile-Val	1691	2
Ser-Gly	1693	3
Gly-Ala	1715	45
Glu-Asp	1722	1
Asn-Ser	1725	5
Asp-Glu	1736	4
Asn-Ser	1745	13
Gly-Ser	1755	2
Ser-Arg	1763	1
Ser-Arg	1768	1
Ala-Thr	1774	2
Leu-Met	1778	65
Thr-Ala	1779	14
Ser-Pro	1781	1
Gly-Ser	1790	1
Glu-Gly	1791	2
Ser-Gly	1794	214
Gln-Arg	1797	7
Ala-Val	1803	4
Arg-Gln	1809	1
Lys-Thr	1812	1
Ile-Thr	1814	1
Ala-Thr	1822	14
Ala-Val	1822	299
Asn-Ser	1843	2
Gln-His	1859	53
Val-Ala	1863	13
Ile-Asn	1864	187
Gly-Arg	1880	13
Lys-Asn	1885	13
Val-Ile	1896	1
Ser-Phe	1897	41
Thr-Ile	1901	29
Asn-Ile	1911	27
Arg-His	1926	2
Ala-Val	1928	2
Leu-Phe	1930	2
Gly-Glu	1942	46
Thr-Ser	1948	52
Asn-Asp	1952	2
Leu-Val	1971	25
Asp-Val	1987	2
Gln-His	1995	1
Ser-Arg	1998	10
Ser-Asn	2003	1
Ala-Val	2008	1
Glu-Asp	2015	5
Ala-Val	2020	1
Leu-Val	2023	1
Pro-Ser	2027	4
Ala-Ser	2029	2
Ala-Thr	2029	50
Ala-Val	2029	1
Ser-Gly	2048	1
Asp-Asn	2049	1
Ser-Gly	2051	1
Leu-Phe	2054	2
Ala-Thr	2056	8
Val-Met	2066	1
Asp-Glu	2081	1
Asn-Lys	2082	1
Val-Ile	2087	1
Asp-Asn	2095	19
Ala-Val	2097	13
Asp-Glu	2102	1
His-Tyr	2104	1
Ser-Gly	2105	1
Ala-Gly	2109	1116
His-Arg	2115	707
Gly-Ser	2132	34
Val-Met	2141	11
Gly-Ser	2165	1
Thr-Ala	2173	1
Thr-Ala	2196	219
Ala-Asp	2197	1
Gln-Leu	2201	2
Gly-Asp	2206	3
Lys-Thr	2229	14
Val-Met	2250	5
Ala-Asp	2252	1
Asp-Asn	2260	1
Leu-Gln	2277	286
Leu-Met	2277	67
Val-Met	2278	1
Ser-Gly	2291	5
Glu-Gly	2298	1731
Asp-Glu	2305	1
Asp-Gly	2305	2
Ala-Val	2311	114
Ser-Gly	2319	1
Thr-Ala	2323	1
Glu-Gly	2327	7
Glu-Lys	2327	5
Ala-Val	2341	1
Arg-Leu	2365	6
Leu-Val	2369	1
Asn-Ser	2370	14
Ser-Thr	2376	2
Thr-Ala	2381	235
Thr-Met	2403	5
Asp-Glu	2405	1
Leu-Val	2411	4
Leu-Ile	2412	1
Ser-Ala	2418	6
Thr-Ile	2433	2
Val-Ile	2460	2
Ser-Phe	2465	2
Asp-Asn	2467	1
Asp-Glu	2467	17
Thr-Ile	2471	5
Ala-Thr	2473	13
Thr-Ala	2491	16
Thr-Ser	2491	3
Thr-Ala	2497	253
Lys-Met	2503	5
Gly-Arg	2511	54
Gly-Glu	2511	5
Glu-Lys	2515	37
Val-Asp	2518	4
Asp-Gly	2520	3
Ala-Thr	2523	1
Thr-Ile	2525	294
Asp-Asn	2531	5
Asp-Asn	2558	13
Gln-His	2559	53
Val-Leu	2560	1
Ser-Asn	2561	5
Gly-Cys	2572	1
Ala-Val	2577	8
Gln-Lys	2584	1
Gly-Arg	2592	1
Thr-Ala	2600	117
Thr-Met	2600	177
Asp-Tyr	2602	1
Asp-Asn	2623	17
Ala-Gly	2626	43
Glu-Lys	2628	1
Ser-Ala	2633	1
Lys-Arg	2634	110
Asn-Asp	2638	3
Ala-Val	2639	1
Arg-Cys	2646	1
Gly-Asp	2655	1
Leu-Arg	2656	1
Val-Gly	2670	2
Asp-Ala	2675	1
Asp-Gly	2680	2
Gly-Ser	2682	26
Asp-Gly	2688	11
Arg-Trp	2691	1
Ser-Gly	2697	118
Val-Leu	2700	4
Asp-His	2707	60
Ser-Arg	2718	4
Ala-Val	2723	12
Arg-His	2725	3
Thr-Ala	2732	6
Ala-Thr	2745	19
Val-Ala	2746	615
Asp-Gly	2748	1
Asn-His	2749	2
Gly-Ser	2751	1
Leu-Met	2754	36
Gly-Ser	2759	1
Lys-Gln	2763	123
Ser-Cys	2766	4
Ile-Val	2775	2
Val-Ala	2787	84
Arg-Gln	2816	1
Val-Ile	2817	140
Lys-Gln	2820	1
Leu-Phe	2823	2
Asp-Tyr	2824	18
Ala-Thr	2825	1
Gly-Ser	2829	1
Val-Ile	2839	45
Thr-Ala	2842	17
Arg-Cys	2870	6
Gln-His	2871	1
Ala-Val	2874	38
Ala-Val	2879	7
Glu-Gly	2882	1
Leu-Met	2903	2
Asp-Ala	2907	220
Asp-Gly	2907	4
Ser-Asn	2908	13
Ala-Asp	2916	3
Ala-Gly	2922	215
Gly-Ser	2927	3
Ala-Thr	2928	32
Ala-Thr	2929	17
Asp-Tyr	2932	1
Ala-Thr	2934	2
Ala-Val	2935	1
Arg-Cys	2937	1
Thr-Ile	2967	16
Thr-Met	2974	12
Ser-Arg	2983	26
Asn-Asp	2991	5
Ser-Thr	2995	10
Ala-Val	2997	185
Ala-Thr	3004	1
Gly-Ser	3007	1
Ile-Thr	3010	7
Ser-Arg	3018	1
Leu-Phe	3029	2
Ser-Gly	3030	1
Glu-Lys	3054	15
Ala-Thr	3059	7
Asp-Ala	3066	1
Gly-Asp	3074	2
Asp-Glu	3075	1
Arg-Cys	3082	1
Ile-Val	3091	87
Gly-Asp	3110	1
Asn-Ser	3124	1
Arg-His	3129	12
Tyr-Ser	3135	371
Glu-Lys	3203	2
Ile-Val	3206	6
Asp-Glu	3213	21
Arg-Trp	3227	15
Ser-Arg	3249	4
Ala-Val	3251	47
Gln-Arg	3265	4
Gln-Leu	3265	1
Ala-Thr	3267	1
Ala-Val	3267	1
Glu-Ala	3271	1
Arg-Gln	3283	1
Ala-Thr	3320	243
Asp-Ala	3330	27
Asp-Gly	3330	3
Ala-Asp	3336	1
Ser-Asn	3347	1
Ser-Thr	3354	67
Ala-Thr	3355	64
Asp-Glu	3359	23
Ser-Gly	3361	1
Ser-Asn	3368	6
Ser-Gly	3368	10
Asp-Gly	3371	214
Met-Thr	3372	1
Ser-Asn	3373	6
Gly-Val	3377	16
Ser-Asn	3391	1
Ala-Thr	3393	34
Glu-Asp	3397	62
Glu-Lys	3397	1
Gly-Asp	3414	1
Arg-Gln	3417	39
Asp-Asn	3425	5
Asp-Gly	3425	5
Ala-Gly	3428	363
Gly-Val	3429	1
Ala-Val	3435	12
Lys-Thr	3461	9
Ser-Asn	3470	1
Ile-Phe	3481	1
Gln-Lys	3485	3
Gln-Leu	3490	1
Leu-Val	3494	2
Ala-Ser	3496	19
Gly-Ser	3498	28
Ala-Val	3506	3
Gly-Asp	3519	2
Arg-Leu	3527	1
Gln-Lys	3531	1
His-Gln	3568	3
Ala-Gly	3571	1
Asn-Thr	3576	1
Thr-Ser	3590	3
Asp-Gly	3596	260
Gly-Ser	3616	1
Thr-Ile	3628	15
Gly-Ala	3638	70
Ala-Val	3643	6
Thr-Ser	3649	20
Ala-Gly	3682	2
Glu-Asp	3683	2
Phe-Val	3692	8
Gly-Ser	3694	1
Asp-Glu	3702	1
Asn-Asp	3708	466
Leu-Phe	3711	84
Glu-Asp	3714	244
Gly-Ser	3717	14
Leu-Met	3733	3
Asn-Asp	3742	8
Ala-Ser	3744	2
Thr-Lys	3753	2
Ala-Val	3774	8
Asn-Asp	3790	1
Asn-Ser	3790	25
Ala-Val	3795	37
Pro-His	3796	4
Gly-Cys	3816	1
Asp-Glu	3817	3
Thr-Ile	3819	1
Arg-Lys	3830	2
Asp-Gly	3836	1
Ala-Ser	3838	31
Ala-Thr	3838	1
Gly-Arg	3839	31
Gly-Ser	3840	7
Trp-Arg	3841	32
Trp-Cys	3841	1
Ala-Pro	3842	6
Ala-Val	3842	5
Asn-Ser	3843	31
Arg-Cys	3844	31
Arg-Pro	3844	31
Leu-Phe	3845	31
Leu-Ser	3845	55
Glu-Lys	3846	31
Ser-Tyr	3849	55
Gly-Ala	3850	62
Asn-Ser	3851	31
Leu-Ile	3852	31
Leu-Phe	3852	31
Leu-Val	3852	31
Thr-Arg	3855	55
Thr-Ser	3855	62
Gly-Asp	3856	31
Gly-Ser	3856	31
Asp-Tyr	3857	55
Met-Ile	3858	31
Met-Thr	3858	31
Arg-His	3859	1
Arg-Pro	3859	55
Arg-Ser	3859	31
Phe-Leu	3860	110
Ser-Cys	3861	86
Val-Glu	3862	31
Val-Leu	3862	62
Ser-Arg	3863	31
Ser-Leu	3864	31
Arg-Lys	3868	31
Arg-Lys	3869	62
Thr-Ile	3871	117
Glu-Asp	3873	31
Ile-Asn	3874	55
Ile-Val	3874	31
Glu-Asp	3875	1
Asp-Tyr	3877	31
Asp-Val	3877	62
Leu-Phe	3878	62
Gln-Leu	3879	31
Asn-Tyr	3880	31
Ser-Arg	3881	31
Ala-Asp	3882	55
Arg-Gly	3886	31
Arg-Pro	3886	31
Cys-Trp	3887	31
Thr-Ser	3888	31
Leu-Phe	3892	31
Ser-Ala	3893	31
Trp-Arg	3896	32
Gly-Arg	3897	86
Gly-Glu	3897	31
Lys-Arg	3898	31
Lys-Asn	3898	31
Lys-Ile	3898	31
Thr-Ile	3899	55
Arg-Ser	3900	31
Ser-Ala	3902	31
Glu-Asp	3904	31
Glu-Gln	3904	31
Glu-Lys	3904	31
Leu-His	3905	31
Leu-Phe	3905	62
Val-Ile	3906	55
Val-Phe	3906	31
Trp-Cys	3907	31
Trp-Leu	3907	86
Ile-Met	3908	31
Ile-Phe	3908	31
Ile-Ser	3908	31
Tyr-Asn	3911	31
Thr-Ile	3914	31
Thr-Lys	3914	31
Thr-Pro	3914	31
Leu-Phe	3915	55
Leu-Val	3915	31
Asp-Ala	3917	55
Asp-Glu	3917	821
Ser-Tyr	3918	2
Ser-Pro	3919	86
Ala-Ser	3920	31
Ala-Val	3920	55
Ala-Gly	3922	55
Ile-Asn	3924	28
Ile-Ser	3924	3
Thr-Met	3925	55
Thr-Ser	3925	55
Gly-Arg	3927	55
Asp-His	3929	13
Asp-Tyr	3929	55
Leu-Met	3930	3
Leu-Val	3930	18
Leu-Arg	3931	18
Leu-His	3931	28
Leu-Pro	3931	1
Val-Asp	3932	13
Val-Leu	3932	28
Val-Gly	3933	23
Ala-Gly	3935	5
Ala-Thr	3935	23
Ser-Arg	3936	10
Leu-Val	3937	13
Gln-Lys	3938	5
Asn-Lys	3939	31
Ile-Leu	3940	5
Ile-Val	3940	57
Ala-Asp	3941	55
Ala-Gly	3941	26
Ser-Thr	3942	31
Asn-Lys	3943	26
Asn-Ser	3943	26
Ser-Arg	3945	31
Ala-Thr	3946	31
Val-Glu	3947	55
Ala-Pro	3950	31
Ala-Ser	3950	55
Ala-Thr	3950	31
Ala-Val	3950	55
Leu-Gln	3952	55
Ser-Cys	3953	31
Ser-Phe	3953	31
Leu-Arg	3954	31
Ser-Arg	3955	66
Ser-Asn	3955	5
Ser-Gly	3955	55
Asn-Asp	3956	55
Glu-Ala	3958	31
Glu-Asp	3958	31
Asn-Asp	3959	31
Asn-Ile	3959	55
Lys-Glu	3960	86
Gly-Ser	3961	31
Ala-Val	3963	31
Gly-Arg	3965	53
Glu-Ala	3966	2
Glu-Asp	3966	2
Tyr-Asp	3967	53
Ala-Ser	3968	31
Gly-Ser	3971	31
Val-Ile	3972	31
Ser-Ala	3974	31
Pro-Ala	3975	31
Pro-Thr	3976	31
Lys-Arg	3978	31
Phe-Leu	3979	55
Glu-Lys	3982	31
Leu-Pro	3984	1
Ile-Leu	3987	1
Leu-Met	3988	32
Ala-Glu	3989	62
Ala-Thr	3989	1
Asn-Asp	3991	54
Ala-Ser	3992	31
Val-Ala	3993	31
Val-Ile	3993	31
Val-Phe	3993	31
Pro-Ser	3996	32
Gly-Ala	3999	55
Ala-Glu	4003	55
Ala-Gly	4003	26
Ala-Pro	4003	31
Ser-Arg	4004	31
Thr-Arg	4005	31
Leu-Phe	4009	31
His-Asn	4013	30
His-Gln	4013	1
Tyr-Asp	4014	55
Phe-Cys	4015	31
Phe-Leu	4015	31
Phe-Tyr	4015	55
Asp-Tyr	4016	85
Lys-Glu	4017	31
Phe-Cys	4019	61
Phe-Leu	4019	61
Asn-Asp	4020	30
Lys-Arg	4022	1
Val-Ile	4023	1
Ser-Ala	4024	31
Ser-Cys	4024	55
Ser-Phe	4024	31
Pro-Ala	4025	55
Pro-Gln	4025	55
Pro-Leu	4025	31
Pro-Thr	4025	31
Glu-Ala	4027	31
Asn-Lys	4032	31
Asn-Ile	4035	31
Asn-Lys	4035	31
Pro-Thr	4038	31
Trp-Cys	4040	55
His-Gln	4041	86
Leu-Gln	4042	31
Leu-Val	4042	31
Tyr-His	4043	31
Leu-Ile	4047	31
Leu-Phe	4047	55
Val-Ile	4049	31
Glu-Asp	4050	31
Pro-Gln	4052	55
Asp-Gly	4053	593
Asp-Glu	4055	54
Arg-Gly	4056	54
Arg-Leu	4056	31
Trp-Gly	4057	1
Asn-Asp	4058	1
Asn-His	4058	54
Asn-Ser	4058	1
Lys-Asn	4059	31
Ala-Ser	4060	85
Ala-Val	4060	31
Ile-Asn	4061	31
Ile-Phe	4061	31
Ile-Thr	4061	55
Gly-Ala	4062	31
Gly-Val	4062	55
Arg-Leu	4063	31
Ile-Leu	4064	31
Ala-Glu	4066	31
Pro-Ala	4067	31
Asn-Lys	4068	31
Ser-Thr	4070	31
Thr-Arg	4074	55
Asp-Glu	4075	31
Asp-Gly	4075	31
Ala-Pro	4076	31
Ile-Val	4077	55
Leu-Ile	4080	55
Leu-Pro	4080	31
Leu-Val	4080	31
Leu-Ile	4081	31
Leu-Pro	4081	55
Gly-Val	4083	31
Leu-Met	4084	31
Ala-Ser	4085	31
Pro-Thr	4086	31
Leu-Phe	4087	31
Glu-Asp	4089	31
Glu-Val	4089	31
Leu-Phe	4090	117
Ile-Leu	4092	55
Asn-Ile	4093	86
Lys-Arg	4094	1
Gly-Val	4095	31
Ala-Gly	4096	1
Ala-Val	4096	74
Asn-His	4097	31
Asn-Tyr	4097	1
Ser-Thr	4098	31
Thr-Lys	4099	31
Val-Phe	4100	1
Gly-Asp	4101	31
Val-Met	4104	54
Ala-Thr	4106	54
Arg-Gly	4109	54
Val-Ile	4110	22
Val-Leu	4110	31
Thr-Lys	4111	9
Thr-Ser	4111	86
Asn-Ser	4113	64
Ala-Asp	4114	1
Ala-Pro	4114	55
Ala-Thr	4114	10
Ala-Val	4114	7
Ala-Thr	4115	9
Glu-Asp	4116	55
Glu-Lys	4116	21
Ser-Arg	4117	30
Phe-Ile	4118	1
Phe-Tyr	4118	30
Asn-Lys	4120	5
Ser-Ala	4121	55
Ser-Cys	4121	55
Val-Asp	4122	55
Leu-Arg	4123	31
Leu-Ile	4123	55
Leu-Pro	4123	1
Gln-Glu	4124	31
Gln-Lys	4124	55
Phe-Leu	4126	201
Phe-Tyr	4126	1
Gln-Pro	4127	30
Ala-Asp	4128	31
Ala-Thr	4128	31
Ala-Val	4128	30
Val-Phe	4129	1
Gln-Arg	4130	60
Glu-Asp	4131	30
Glu-Lys	4131	55
Thr-Ala	4132	31
Thr-Ser	4132	29
Gln-His	4133	31
His-Asp	4136	31
His-Pro	4136	31
Gln-Lys	4137	31
Ile-Leu	4139	54
Ile-Met	4139	55
Ala-Gly	4140	1
Val-Ile	4141	31
Ser-Pro	4142	31
Ala-Val	4147	1
Thr-Ala	4150	31
Thr-Ile	4150	31
Leu-Met	4151	2
Lys-Asn	4152	31
Gln-His	4154	55
Ala-Pro	4157	354
Gln-Lys	4162	30
Ile-Val	4164	23
Asn-Thr	4165	158
Gln-Leu	4190	235
His-Asp	4209	8
Thr-Ala	4217	1095
Ser-Arg	4219	16
Gly-Asp	4220	1016
Ala-Val	4221	2
Ser-Asn	4222	1
Gly-Ser	4223	1
Thr-Ile	4226	38
Gln-His	4227	1
Arg-Cys	4229	2
Asp-Glu	4234	2
Ser-Leu	4238	1
Ala-Thr	4240	695
Gly-Ser	4241	36
Arg-Trp	4247	2
Glu-Asp	4250	2
Ala-Val	4257	1
Pro-Gln	4260	1
Ser-Leu	4262	27
Asp-Glu	4264	2
Asp-Gly	4264	2
Asn-Ser	4267	1
Ala-Thr	4273	2
His-Asn	4276	2
Gly-Ser	4283	69
His-Arg	4293	1
Gly-Ser	4297	1
Val-Ile	4298	2
Asp-Asn	4302	1
Asp-Gly	4302	2
Gly-Ala	4305	131
Gly-Ser	4305	9
Gly-Asp	4306	2
Leu-Pro	4307	199
Leu-Val	4307	1
Leu-Phe	4313	4
Leu-Pro	4313	2
Ser-Ala	4316	1698
His-Arg	4318	1698
Val-Ile	4319	1067
Gly-Ser	4321	356
Thr-Ala	4322	2
Thr-Ile	4322	2
Val-Ala	4323	665
Gly-Ser	4325	3
His-Tyr	4326	259
Asp-Ala	4327	2
Thr-Asn	4331	2
Gly-Asp	4338	2
Ala-Pro	4339	53
Ala-Pro	4341	2
Thr-Ala	4342	2
Thr-Met	4342	7
Val-Leu	4343	27
Gln-His	4344	8
Pro-Leu	4347	4
Ser-Ala	4348	1
Ser-Leu	4348	35
Val-Ile	4352	1
Val-Gly	4355	40
Val-Ala	4356	2
Val-Gly	4356	85
Gly-Ser	4360	31
Ala-Val	4367	2
Asp-Gly	4368	214
Pro-Leu	4370	12
Gly-Asp	4387	2
Leu-Gln	4389	2
Arg-His	4391	10
Leu-Phe	4392	7
Glu-Lys	4394	2
Arg-Trp	4395	2
Ala-Pro	4397	2
Ala-Thr	4397	23
Ala-Val	4397	5
Leu-Val	4398	1307
Glu-Lys	4401	26
Pro-Leu	4402	4
Pro-Ser	4402	2
Pro-Ala	4403	25
Pro-Gln	4403	1
Pro-Leu	4403	21
Val-Ile	4415	2
Ala-Val	4416	21
Ala-Thr	4425	74
Ala-Val	4425	1
Thr-Ile	4426	74
Pro-Leu	4427	1
Thr-Ser	4437	47
Asn-Ser	4449	1
Gly-Ser	4456	13
Gly-Ala	4458	5
Val-Ile	4478	148
Arg-Leu	4485	1
Gly-Glu	4487	1
Met-Val	4500	1
Ser-Arg	4511	2
Gly-Arg	4516	1
Leu-Pro	4523	1
Gln-Pro	4527	4
Glu-Lys	4546	1
Ala-Val	4550	1
Asp-Asn	4581	17
Asp-Gly	4581	1
Leu-Pro	4582	1
Asn-Asp	4584	1
Asn-Lys	4584	1
Ala-Thr	4585	2
Gly-Arg	4586	1
Leu-Pro	4588	1
Asn-Asp	4592	1
Leu-Pro	4594	1
Ala-Asp	4598	1
Ile-Leu	4607	1
Asn-Ser	4611	1
Arg-Cys	4612	2
Gln-Arg	4625	8
Ala-Val	4630	3
Ser-Asn	4635	225
Leu-Phe	4636	1
Ser-Phe	4637	23
Gly-Arg	4641	50
Glu-Gln	4646	1
Arg-Gln	4647	194
Val-Met	4649	1
Thr-Ala	4659	7
Thr-Ile	4659	1
Thr-Ser	4659	13
Ala-Thr	4669	198
Thr-Ile	4679	1
Gly-Ala	4683	1
Val-Ala	4686	1
Ala-Thr	4687	53
Gly-Ala	4691	2
Arg-Gln	4716	24
Thr-Arg	4719	1
Ala-Val	4724	9
Gln-Pro	4728	1
Thr-Ala	4730	13
Ala-Val	4746	2
Ser-Arg	4751	2
Val-Ala	4752	1
Val-Ala	4753	625
Arg-His	4756	40
Arg-His	4761	19
Gln-Arg	4799	1
Ala-Val	4810	5
Val-Asp	4820	1
Val-Ile	4820	413
Val-Ala	4833	4
Lys-Glu	4837	1
Tyr-Phe	4849	3
Asp-Asn	4884	1
Asp-Val	4884	214
Ser-Asn	4889	43
Gly-Ala	4903	3
Ala-Val	4907	1
Ala-Val	4913	1
Thr-Asn	4915	1
Thr-Ile	4915	1
Glu-Asp	4917	1115
Gly-Ser	4932	1
Asp-Asn	4933	324
Gln-His	4937	6
Lys-Glu	4942	10
Ser-Asn	4952	20
Ser-Thr	4952	10
Ile-Leu	4954	1541
Gly-Arg	4958	1
His-Gln	4974	1
Ala-Val	4986	62
Gln-Lys	4989	33
Ala-Thr	4990	1
Ala-Val	4990	158
Gln-Arg	4993	33
Gln-His	4993	33
Gln-Lys	4993	33
Gln-Glu	4999	203
Met-Ile	5000	201
Met-Thr	5000	201
Met-Val	5000	201
Arg-Cys	5010	1
Arg-His	5010	33
Arg-Leu	5010	191
Arg-Ser	5010	224
Gln-Arg	5012	33
Leu-Val	5014	226
Asp-Asn	5016	2
Trp-Cys	5018	33
Trp-Leu	5018	33
Asn-His	5022	33
Gly-Arg	5024	2
Gln-Pro	5030	17
Ile-Val	5033	33
Val-Ala	5037	1
Ala-Thr	5038	1030
Tyr-Cys	5039	1
Phe-Leu	5040	49
Thr-Ser	5041	1
Gly-Cys	5043	17
Ala-Thr	5044	17
Ala-Val	5044	17
Ser-Asn	5046	17
Ala-Gly	5047	437
Ala-Pro	5048	17
Gly-Ala	5050	17
Gly-Val	5050	33
Ser-Ala	5051	33
Ser-Leu	5051	33
Ser-Pro	5051	17
Met-Leu	5052	33
Met-Thr	5052	437
Ala-Pro	5053	33
Gly-Val	5056	33
Gly-Ala	5058	17
Ser-Thr	5059	17
Ser-Thr	5061	470
Met-Ile	5062	437
Met-Leu	5062	437
Met-Thr	5062	470
Met-Val	5062	33
Ala-Gly	5065	437
Ala-Asp	5066	17
Gly-Ser	5067	17
Ser-Thr	5068	33
Ala-Glu	5070	17
Met-Arg	5071	17
Gly-Ala	5075	470
Gly-Arg	5079	470
Ala-Ser	5082	437
Ala-Thr	5083	17
Ala-Val	5083	1
Ala-Ser	5086	437
Ala-Val	5086	437
Asn-Tyr	5087	17
Ala-Val	5089	17
Gly-Arg	5090	33
Val-Ala	5093	470
Val-Glu	5093	17
Val-Met	5093	17
Met-Ile	5095	17
Met-Leu	5095	17
Met-Ile	5097	50
Met-Val	5097	434
Ala-Ser	5098	17
Ser-Thr	5099	33
Asn-Asp	5100	17
Thr-Asn	5105	17
Asn-Asp	5111	33
Leu-Val	5112	4
Asp-Ala	5114	33
Asp-Glu	5114	33
Val-Ala	5116	33
Arg-Lys	5126	33
Gly-Asp	5127	35
Gly-Ser	5127	33
Val-Ala	5129	2
Val-Ile	5130	17
Ala-Gly	5131	17
Gly-Ala	5132	33
Thr-Ile	5134	17
Ala-Ser	5135	17
Leu-Val	5137	33
Thr-Pro	5138	17
Thr-Ser	5138	33
Val-Phe	5141	33
Tyr-Ser	5142	33
Trp-Cys	5145	33
Thr-Ser	5146	33
Thr-Ser	5150	33
Gly-Val	5151	33
Ser-Leu	5153	17
Thr-Pro	5154	17
Leu-Gln	5156	17
Pro-Ser	5157	17
Asn-Lys	5158	33
Asn-Ser	5158	17
Gly-Val	5160	33
Pro-Ala	5164	17
Ala-Thr	5166	17
Leu-Phe	5168	17
Leu-Val	5168	3
Gly-Asp	5169	17
Gly-Ser	5169	46
Thr-Ser	5170	33
Trp-Leu	5171	33
Gln-His	5172	2
Asn-Asp	5180	33
Asn-Ser	5180	1
Gln-Lys	5181	33
Leu-Ser	5182	33
Leu-Pro	5183	17
Gln-Pro	5184	33
Gly-Asp	5186	33
Ser-Ala	5188	33
Ser-Leu	5188	1
Leu-Phe	5191	33
Arg-Gln	5193	17
Ser-Asn	5200	17
Phe-Leu	5213	3
Lys-Asn	5219	18
Thr-Ser	5224	17
His-Leu	5226	17
Val-Met	5228	24
Asp-Asn	5230	14
Asp-Glu	5231	33
Asp-Tyr	5231	33
Ser-Gly	5233	33
Gly-Ala	5235	17
Leu-Phe	5239	33
Met-Ile	5243	33
Met-Val	5243	34
Ala-Pro	5247	17
Ala-Thr	5247	33
Ala-Val	5247	50
Val-Ala	5251	91
Val-Phe	5251	17
Gly-Asp	5253	1
Gly-Ser	5253	17
Asp-Asn	5254	2
Phe-Leu	5255	1
Arg-His	5256	17
Arg-Ser	5256	17
Thr-Ile	5257	1
Ala-Ser	5259	4
Leu-Pro	5260	17
Leu-Val	5260	17
Val-Ala	5264	50
Leu-Met	5268	17
Leu-Val	5268	33
Val-Met	5269	17
Asp-Asn	5270	199
Leu-Ile	5272	1
Leu-Phe	5272	2
Leu-Val	5272	33
Ala-Gly	5273	33
Lys-Glu	5274	33
Gln-Lys	5275	33
Tyr-Phe	5276	33
Ser-Asn	5278	17
Ser-Thr	5278	1
Pro-Ala	5280	33
Ile-Met	5281	17
Ile-Phe	5281	17
Asp-Glu	5283	17
Lys-Thr	5284	33
Gly-Asp	5286	1
Leu-Met	5287	33
Leu-Pro	5288	15
Leu-Val	5288	15
Ile-Thr	5289	529
Met-Ile	5290	24
Met-Lys	5290	15
Ser-Arg	5291	33
Ser-Thr	5291	15
Ser-Pro	5292	1
Gln-Arg	5293	33
Gln-His	5293	15
Gln-Lys	5293	15
Gly-Ser	5296	33
Val-Leu	5297	15
Val-Met	5297	170
Ala-Asp	5300	33
Ser-Thr	5301	33
Thr-Pro	5302	15
Gln-Arg	5303	15
Ala-Val	5306	15
Asp-Gly	5307	15
Lys-Glu	5309	15
Ser-Asn	5310	15
Thr-Lys	5313	48
Gly-Ala	5314	33
Gly-Arg	5314	15
Ala-Asp	5315	15
Ala-Gly	5315	34
Trp-Cys	5316	15
Trp-Gly	5316	15
Gly-Arg	5319	39
Gly-Glu	5319	33
Asn-His	5320	33
Asn-Lys	5320	33
Thr-Ile	5322	4
Gln-His	5323	33
Gln-Leu	5323	33
His-Asn	5324	35
His-Tyr	5324	6
Asn-Ser	5325	15
Tyr-Phe	5326	6
Leu-Ile	5327	2
Leu-Pro	5327	15
Ser-Arg	5328	33
Ser-Asn	5328	6
Ser-Thr	5328	3
His-Asn	5329	33
Trp-Gly	5330	6
Trp-Ser	5330	15
Gln-His	5331	81
Glu-Asp	5332	15
Glu-Val	5333	15
Lys-Met	5334	33
Lys-Thr	5334	6
Lys-Arg	5335	39
Lys-Asn	5335	15
Arg-Gln	5336	7
Arg-Gly	5336	15
Arg-Pro	5336	6
Gln-Glu	5337	33
Gln-His	5337	2
Gln-Leu	5337	15
Gln-Pro	5337	33
Val-Asp	5339	15
Val-Ile	5339	13
Asp-Ala	5340	15
Asp-Asn	5340	15
Gly-Ala	5341	15
Gly-Asp	5341	6
Gly-Cys	5341	2
Cys-Arg	5342	15
Cys-Gly	5342	2
Lys-Asn	5343	33
Asp-Asn	5344	1
Asp-Glu	5344	16
Lys-Glu	5345	2
Gln-Glu	5346	33
Gln-His	5346	15
Gln-Leu	5346	21
Gln-Pro	5346	190
Leu-Val	5347	2
Cys-Gly	5348	2
Cys-Ser	5348	17
Lys-Thr	5349	15
Thr-Ala	5350	15
Ile-Arg	5352	33
Glu-Ala	5353	33
Glu-Lys	5353	33
Lys-Gln	5355	33
Trp-Ser	5356	5
Ala-Glu	5357	35
Ile-Ser	5358	33
Ser-Ala	5360	33
Ala-Val	5361	2
Gln-Lys	5362	6
Gln-Arg	5363	15
Gln-His	5363	33
Asp-Ala	5364	15
Asp-Asn	5364	33
Val-Asp	5365	2
Gly-Ser	5366	17
Ile-Asn	5367	2
Val-Ala	5368	33
Val-Gly	5368	15
Val-Ile	5368	8
Val-Leu	5368	2
Val-Phe	5368	15
Gly-Arg	5370	2
Val-Ala	5371	48
Gly-Val	5374	15
Leu-Ile	5377	33
Ser-Ala	5378	33
Ser-Pro	5378	15
Ser-Trp	5378	2
Thr-Ser	5379	2
Ala-Thr	5380	4
Glu-Ala	5381	33
Glu-Gln	5381	6
Thr-Ala	5382	6
Thr-Ser	5382	33
Ala-Glu	5383	6
Ala-Pro	5383	33
Val-Ala	5384	15
Val-Leu	5384	6
Gly-Ala	5385	33
Gly-Arg	5385	6
Gly-Ser	5385	33
Val-Ala	5386	6
Glu-Asp	5388	7
Glu-Gln	5388	33
Glu-Val	5388	33
Leu-Pro	5389	33
Val-Ile	5390	33
Lys-Asn	5391	6
Lys-Glu	5391	2
Asn-His	5392	33
Asn-Ser	5392	535
Trp-Arg	5393	33
Arg-Met	5394	2
Glu-Asp	5395	35
Glu-Gln	5395	33
Thr-Ser	5396	39
Tyr-Phe	5397	6
Ala-Val	5399	6
Glu-Asp	5401	6
Glu-Val	5401	2
Gln-Arg	5402	33
Gln-Pro	5402	6
Leu-Phe	5403	2
Leu-Trp	5403	2
Ala-Gly	5404	33
Ala-Val	5404	2
Pro-Ala	5407	33
Pro-Arg	5407	2
Pro-Gln	5407	33
Glu-Gln	5408	33
Glu-Lys	5408	1
Phe-Leu	5409	9
Phe-Tyr	5409	33
Gln-Glu	5411	2
Gln-His	5412	6
Phe-Leu	5413	3
Phe-Ser	5413	2
Gly-Val	5414	2
Asn-Lys	5416	33
Asn-Ser	5416	107
Gly-Arg	5420	6
Gly-Glu	5420	33
Gly-Trp	5420	33
Gly-Val	5420	2
Glu-Asp	5422	2
Glu-Gly	5422	2
Glu-Lys	5422	33
Glu-Lys	5423	33
Arg-Gly	5424	2
Ala-Val	5426	4
Phe-Cys	5427	2
Phe-Leu	5427	2
Leu-Met	5428	6
Leu-Trp	5428	2
Gln-Glu	5430	2
Gln-His	5430	6
Tyr-Ser	5432	2
Asp-Gly	5434	33
Ala-Gly	5435	6
Gly-Ser	5436	33
Trp-Arg	5437	2
Trp-Cys	5437	33
Gln-Glu	5438	39
Gln-His	5438	6
Ala-Asp	5443	2
Gly-Ser	5444	2
Val-Leu	5445	2
Gly-Ser	5447	8
Gly-Ser	5448	33
Arg-Ser	5449	50
Phe-Tyr	5450	2
Phe-Val	5450	1
Ala-Val	5451	33
Ala-Gly	5452	33
Leu-Arg	5454	39
Leu-Ile	5454	39
Leu-Pro	5454	2
Val-Ile	5455	6
Leu-Gln	5458	35
Leu-Pro	5458	6
Thr-Lys	5459	2
Ala-Glu	5460	6
Val-Gly	5461	6
Lys-Asn	5462	2
Gly-Ser	5463	2
Gly-Asp	5464	2
Ala-Gly	5465	8
Ala-Thr	5465	6
Gln-Leu	5466	39
Ile-Lys	5467	2
Thr-Ala	5468	4
Ala-Val	5469	6
Lys-Thr	5470	6
Pro-Gln	5472	6
Pro-Thr	5472	1
Thr-Lys	5473	33
Ala-Glu	5474	33
Ala-Ser	5474	33
Ala-Asp	5475	6
Lys-Arg	5476	6
Lys-Gln	5476	2
Lys-Met	5476	2
Asn-Lys	5477	2
Val-Gly	5479	6
Val-Phe	5479	35
Asn-Lys	5480	8
Asn-Ser	5480	3
Asn-Thr	5480	1
Glu-Asp	5484	33
Glu-Gly	5484	2
Pro-Ser	5486	2
Val-Ala	5487	33
Ser-Pro	5488	14
Met-Ile	5491	2
Met-Leu	5491	33
Ser-Arg	5492	33
Ser-Asn	5492	33
Ser-Thr	5492	2
Ser-Ala	5493	2
Ser-Trp	5493	6
Gln-Arg	5494	33
Gln-Leu	5494	6
Leu-Phe	5495	49
Val-Glu	5498	6
Val-Gly	5498	1
Gly-Ala	5499	2
Leu-Met	5501	33
Leu-Phe	5501	2
Leu-Trp	5501	1
Leu-Val	5501	2
Gly-Asp	5502	2
Gly-Ser	5502	6
Arg-Gln	5503	138
Arg-Pro	5503	33
Leu-Val	5504	1
Gly-Glu	5506	33
Gly-Val	5506	6
Gly-Arg	5507	33
Gly-Val	5507	6
Gly-Ala	5508	6
Gly-Arg	5508	15
Gly-Cys	5508	2
Lys-Asn	5509	48
Lys-Gln	5509	2
Lys-Glu	5509	33
Lys-Ile	5509	33
Gly-Arg	5510	33
Gly-Cys	5510	2
Tyr-Asp	5511	8
Tyr-Ser	5511	33
Ile-Leu	5514	44
Leu-Arg	5515	2
Leu-Val	5515	11
Ser-Tyr	5516	35
His-Arg	5517	15
His-Asn	5517	3
His-Leu	5517	2
His-Pro	5517	11
Glu-Ala	5518	35
Glu-Asp	5518	11
Ala-Gly	5519	11
Ala-Val	5519	15
Lys-Arg	5520	15
Lys-Asn	5520	44
Lys-Gln	5520	15
Lys-Glu	5520	33
Gln-Arg	5521	33
Gln-Leu	5521	26
Gln-Pro	5521	6
His-Asn	5522	33
His-Tyr	5522	11
Ile-Ser	5523	33
Leu-Trp	5524	11
Tyr-Asn	5525	33
Asp-Glu	5527	32
Asp-Val	5527	6
Pro-Ala	5529	1
Pro-Ser	5529	2
Gly-Arg	5530	2
Gly-Glu	5530	1
Ser-Thr	5531	1
Gly-Ala	5532	1
Gly-Cys	5532	15
Gly-Cys	5533	6
Gly-Ser	5533	5
His-Asn	5534	32
His-Gln	5534	5
His-Tyr	5534	1
Leu-Met	5535	206
Leu-Phe	5535	32
Leu-Ser	5535	1
Leu-Val	5535	2
Trp-Arg	5536	13
Trp-Ser	5536	3
Pro-Gln	5537	20
Pro-Ser	5537	2
Pro-Thr	5537	32
Gly-Arg	5538	32
Gly-Glu	5538	5
Gln-Lys	5539	33
Ala-Gly	5540	33
Ala-Ser	5540	6
Ala-Thr	5540	5
Ala-Val	5540	5
Gly-Arg	5541	20
Lys-Asn	5542	39
Thr-Ala	5543	12
Thr-Arg	5543	6
Thr-Ile	5543	6
Thr-Lys	5543	75
Val-Ala	5544	6
Phe-Ile	5545	6
Phe-Leu	5545	15
Pro-His	5546	2
Gln-Lys	5547	15
Asn-Asp	5548	15
Asn-Thr	5548	2
Ser-Ala	5550	1
Ala-Glu	5551	33
Ala-Gly	5551	6
Ala-Pro	5551	6
Ala-Ser	5551	1
Asp-Ala	5552	2
Asp-Glu	5552	6
Asp-Val	5552	5
Lys-Arg	5553	6
Lys-Glu	5553	38
Ile-Lys	5554	38
Val-Asp	5555	2
Val-Phe	5555	6
His-Gln	5556	14
His-Leu	5556	6
His-Pro	5556	6
His-Tyr	5556	33
Glu-Ala	5557	1
Glu-Asp	5557	5
Glu-Lys	5557	5
Glu-Val	5557	2
Val-Ala	5558	5
Val-Asp	5558	6
Val-Leu	5558	44
Val-Phe	5558	1
Gly-Asp	5559	5
Asp-Ala	5560	38
Asp-Glu	5560	1
Ile-Leu	5561	16
Ile-Phe	5561	5
Ala-Glu	5562	6
Ala-Gly	5562	35
Ala-Ser	5562	53
Ala-Val	5562	15
Thr-Ala	5563	11
Thr-Arg	5563	5
Pro-Ser	5565	5
Ser-Arg	5566	14
Thr-Asn	5567	2
Thr-Ser	5567	11
Lys-Arg	5568	6
Tyr-Asn	5570	5
Tyr-Cys	5570	15
Tyr-His	5570	6
Tyr-Phe	5570	6
Ala-Thr	5571	5
Ala-Val	5571	33
Gln-Glu	5572	33
Gln-Pro	5572	5
Thr-Arg	5573	33
Thr-Ile	5573	11
Thr-Pro	5573	5
Thr-Ser	5573	6
Gly-Ala	5574	6
Gly-Glu	5574	2
Thr-Ala	5575	2
Gly-Arg	5576	5
Gly-Ser	5576	15
Gly-Val	5576	38
Gly-Glu	5577	5
Gly-Trp	5577	38
Val-Ile	5578	2
Thr-Ser	5580	17
Ser-Arg	5581	15
Ser-Asn	5581	2
Ser-Thr	5581	15
Lys-Asn	5582	6
Gly-Arg	5583	6
Gly-Asp	5583	33
Gly-Cys	5583	6
Gly-Val	5583	6
Asp-Ala	5584	33
Pro-Ala	5585	12
Pro-Leu	5585	33
Pro-Ser	5585	3
Ala-Asp	5586	15
Ala-Gly	5586	39
Ala-Ser	5586	6
Ala-Val	5586	6
Lys-Arg	5587	2
Trp-Cys	5588	5
Trp-Gly	5588	6
Trp-Leu	5588	5
Val-Ala	5589	35
Val-Leu	5589	5
Ala-Asp	5590	5
Ala-Gly	5590	33
Ala-Pro	5590	20
Tyr-Phe	5591	5
Tyr-Ser	5591	15
Glu-Gln	5592	2
Glu-Gly	5592	2
Val-Ala	5593	33
Arg-Cys	5594	8
Arg-His	5594	5
Arg-Leu	5594	50
Arg-Ser	5594	5
Asp-Glu	5595	21
Val-Ala	5597	15
Val-Asp	5597	6
Val-Ile	5597	15
Val-Leu	5597	33
Val-Phe	5597	6
Arg-Gly	5598	5
Arg-His	5598	15
Met-Arg	5599	15
Met-Leu	5599	15
Arg-His	5600	1
Val-Gly	5601	15
Val-Ala	5602	15
Tyr-Asp	5603	15
Gln-Arg	5604	21
Gln-Glu	5604	15
Pro-Ala	5605	20
Pro-Arg	5605	5
Gly-Glu	5608	15
Lys-Met	5609	15
Val-Met	5610	6
Ile-Met	5611	2
Ile-Val	5611	1
Pro-His	5615	33
Pro-Ser	5615	33
Asp-Glu	5616	1
Asn-Lys	5617	2
Ala-Gly	5618	6
Pro-Leu	5619	2
Ile-Asn	5620	33
Tyr-Phe	5623	2
Pro-Ala	5625	15
Pro-Leu	5625	8
Ile-Asn	5626	2
Ile-Phe	5626	6
Lys-Gln	5627	1
Lys-Glu	5627	2
