# Supplementary material for: PaVarDB: a database and web platform for missense variant analysis in Pseudomonas aeruginosa using an end-to-end BVbase pipeline
Source: Database (Oxford). 2026 Mar 24;2026:baag014. doi: 10.1093/database/baag014 (PMC13010064; doi:10.1093/database/baag014)
Supplement: baag014_Supplemental_Files [file baag014_supplemental_files.zip › S8_mutation_rate.xlsx]

## Sheet: Sheet1
genome_id	Variant_count	sum_aa_total_length	division_expr	calculated
287.1	7340	1015533	7340/1015533.0	0.00722773
287.1	10779	1276221	10779/1276221.0	0.00844603
287.1	6775	985248	6775/985248.0	0.00687644
287.1	8373	1100842	8373/1100842.0	0.007606
287.1	7091	1037282	7091/1037282.0	0.00683614
287.101	5919	977247	5919/977247.0	0.00605681
287.101	4583	846314	4583/846314.0	0.00541525
287.101	6396	978028	6396/978028.0	0.00653969
287.101	6308	995815	6308/995815.0	0.00633451
287.101	6734	1006449	6734/1006449.0	0.00669085
287.101	6564	1018127	6564/1018127.0	0.00644713
287.101	7158	1023784	7158/1023784.0	0.00699171
287.101	7396	1021220	7396/1021220.0	0.00724232
287.101	11090	1292636	11090/1292636.0	0.00857937
287.101	7136	1037396	7136/1037396.0	0.00687876
287.101	11253	1277998	11253/1277998.0	0.00880518
287.101	6977	1038850	6977/1038850.0	0.00671608
287.101	7363	1058795	7363/1058795.0	0.00695413
287.101	11316	1274138	11316/1274138.0	0.0088813
287.101	7252	1025165	7252/1025165.0	0.00707398
287.101	11146	1305459	11146/1305459.0	0.00853799
287.101	7521	1041364	7521/1041364.0	0.00722226
287.101	6279	997563	6279/997563.0	0.00629434
287.101	11327	1287552	11327/1287552.0	0.00879731
287.101	7072	1032547	7072/1032547.0	0.00684908
287.101	6356	986345	6356/986345.0	0.00644399
287.102	6268	1003006	6268/1003006.0	0.00624921
287.102	5930	978442	5930/978442.0	0.00606066
287.102	4529	839743	4529/839743.0	0.00539332
287.102	6326	973951	6326/973951.0	0.00649519
287.102	6188	993875	6188/993875.0	0.00622614
287.102	11121	1278092	11121/1278092.0	0.00870125
287.102	11308	1294426	11308/1294426.0	0.00873592
287.102	6130	983839	6130/983839.0	0.00623069
287.102	6184	1009246	6184/1009246.0	0.00612735
287.103	7264	1020883	7264/1020883.0	0.00711541
287.103	6897	992601	6897/992601.0	0.00694841
287.103	11561	1298554	11561/1298554.0	0.00890298
287.103	6972	1033710	6972/1033710.0	0.00674464
287.103	6972	1033710	6972/1033710.0	0.00674464
287.103	11347	1289799	11347/1289799.0	0.00879749
287.103	10769	1288236	10769/1288236.0	0.00835949
287.103	11202	1300142	11202/1300142.0	0.00861598
287.103	17932	1430515	17932/1430515.0	0.0125353
287.103	7352	1033908	7352/1033908.0	0.00711088
287.103	10694	1281019	10694/1281019.0	0.00834804
287.103	7058	1001537	7058/1001537.0	0.00704717
287.103	6508	984983	6508/984983.0	0.00660722
287.103	5305	921893	5305/921893.0	0.00575446
287.103	11344	1289989	11344/1289989.0	0.00879387
287.103	6536	984710	6536/984710.0	0.00663749
287.103	8764	1138250	8764/1138250.0	0.00769954
287.103	11366	1276296	11366/1276296.0	0.00890546
287.103	70663	1591007	70663/1591007.0	0.044414
287.103	11119	1292931	11119/1292931.0	0.00859984
287.103	7102	1042310	7102/1042310.0	0.00681371
287.103	10406	1289860	10406/1289860.0	0.00806754
287.104	6285	1000353	6285/1000353.0	0.00628278
287.104	6402	1005173	6402/1005173.0	0.00636905
287.104	11284	1285020	11284/1285020.0	0.00878119
287.104	6298	990619	6298/990619.0	0.00635764
287.104	10659	1282753	10659/1282753.0	0.00830947
287.104	12128	1318581	12128/1318581.0	0.00919777
287.104	11215	1263334	11215/1263334.0	0.0088773
287.104	6445	1012667	6445/1012667.0	0.00636438
287.104	10893	1262076	10893/1262076.0	0.00863102
287.104	11648	1302171	11648/1302171.0	0.00894506
287.104	6958	1007305	6958/1007305.0	0.00690754
287.104	10793	1285724	10793/1285724.0	0.00839449
287.104	6461	976879	6461/976879.0	0.00661392
287.104	6188	1009733	6188/1009733.0	0.00612835
287.104	11288	1288534	11288/1288534.0	0.00876034
287.104	8935	1152235	8935/1152235.0	0.00775449
287.104	11110	1275501	11110/1275501.0	0.0087103
287.105	7343	1017995	7343/1017995.0	0.0072132
287.105	7666	1087793	7666/1087793.0	0.0070473
287.105	7113	1000758	7113/1000758.0	0.00710761
287.105	11919	1279697	11919/1279697.0	0.00931392
287.105	7058	1025317	7058/1025317.0	0.00688372
287.105	6029	985865	6029/985865.0	0.00611544
287.105	6177	1008997	6177/1008997.0	0.00612192
287.105	6519	984434	6519/984434.0	0.00662208
287.105	9488	1148280	9488/1148280.0	0.00826279
287.106	7041	1084748	7041/1084748.0	0.00649091
287.106	7138	1008555	7138/1008555.0	0.00707745
287.106	6786	1022443	6786/1022443.0	0.00663704
287.106	11039	1274993	11039/1274993.0	0.00865809
287.106	11707	1284385	11707/1284385.0	0.00911487
287.106	11712	1284592	11712/1284592.0	0.00911729
287.106	11004	1274151	11004/1274151.0	0.00863634
287.106	11032	1274151	11032/1274151.0	0.00865831
287.106	11169	1274289	11169/1274289.0	0.00876489
287.106	5830	971912	5830/971912.0	0.00599849
287.106	7846	958942	7846/958942.0	0.00818193
287.106	6359	978585	6359/978585.0	0.00649816
287.106	11158	1295502	11158/1295502.0	0.00861288
287.106	12796	1351584	12796/1351584.0	0.00946741
287.106	7640	1035718	7640/1035718.0	0.00737653
287.106	10806	1283775	10806/1283775.0	0.00841736
287.106	11289	1283810	11289/1283810.0	0.00879336
287.106	6317	977498	6317/977498.0	0.00646242
287.106	11137	1266699	11137/1266699.0	0.00879214
287.106	6933	995660	6933/995660.0	0.00696322
287.106	6539	989020	6539/989020.0	0.0066116
287.106	10782	1280285	10782/1280285.0	0.00842156
287.106	6441	974842	6441/974842.0	0.00660722
287.106	6877	1015350	6877/1015350.0	0.00677303
287.106	11314	1273874	11314/1273874.0	0.00888157
287.106	6442	977209	6442/977209.0	0.00659224
287.106	5101	916180	5101/916180.0	0.00556768
287.107	5870	933231	5870/933231.0	0.00628998
287.107	11564	1296840	11564/1296840.0	0.00891706
287.107	6688	964705	6688/964705.0	0.00693269
287.107	11038	1292863	11038/1292863.0	0.00853764
287.107	14972	1075796	14972/1075796.0	0.0139171
287.107	6737	987404	6737/987404.0	0.00682294
287.107	11376	1292330	11376/1292330.0	0.00880271
287.107	6890	1015409	6890/1015409.0	0.00678544
287.107	11050	1272294	11050/1272294.0	0.0086851
287.108	6715	983612	6715/983612.0	0.00682688
287.108	7260	1052982	7260/1052982.0	0.0068947
287.108	6299	987517	6299/987517.0	0.00637862
287.108	6553	1020552	6553/1020552.0	0.00642103
287.108	6592	1033591	6592/1033591.0	0.00637776
287.108	6327	987040	6327/987040.0	0.00641007
287.108	10652	1298740	10652/1298740.0	0.0082018
287.108	6925	999448	6925/999448.0	0.00692882
287.108	6522	1006161	6522/1006161.0	0.00648206
287.108	7740	1082868	7740/1082868.0	0.00714769
287.108	10704	1295072	10704/1295072.0	0.00826518
287.109	6033	995321	6033/995321.0	0.00606136
287.109	11288	1278620	11288/1278620.0	0.00882827
287.109	11322	1278252	11322/1278252.0	0.00885741
287.109	5405	906268	5405/906268.0	0.00596402
287.109	15754	1033518	15754/1033518.0	0.0152431
287.109	6659	994440	6659/994440.0	0.00669623
287.109	5896	919502	5896/919502.0	0.00641217
287.109	6960	1001066	6960/1001066.0	0.00695259
287.109	6732	983580	6732/983580.0	0.00684438
287.11	6944	1002205	6944/1002205.0	0.00692872
287.11	7749	953586	7749/953586.0	0.00812617
287.11	7627	961476	7627/961476.0	0.0079326
287.11	6943	1008370	6943/1008370.0	0.00688537
287.11	5898	1020137	5898/1020137.0	0.00578158
287.11	11325	1276031	11325/1276031.0	0.00887518
287.11	11278	1277532	11278/1277532.0	0.00882796
287.11	6774	1005049	6774/1005049.0	0.00673997
287.11	7046	1013748	7046/1013748.0	0.00695045
287.11	11370	1290313	11370/1290313.0	0.00881182
287.111	7388	1100107	7388/1100107.0	0.00671571
287.111	6386	993317	6386/993317.0	0.00642896
287.111	6664	1009407	6664/1009407.0	0.0066019
287.111	6861	1019722	6861/1019722.0	0.0067283
287.111	6343	1023727	6343/1023727.0	0.00619599
287.111	6640	1015798	6640/1015798.0	0.00653673
287.111	6424	1024528	6424/1024528.0	0.0062702
287.111	5995	975645	5995/975645.0	0.00614465
287.111	6442	987474	6442/987474.0	0.00652372
287.111	11231	1297469	11231/1297469.0	0.00865608
287.111	10884	1290274	10884/1290274.0	0.00843542
287.111	10772	1308130	10772/1308130.0	0.00823466
287.111	12422	1357897	12422/1357897.0	0.00914797
287.111	11133	1294687	11133/1294687.0	0.00859899
287.111	5331	923728	5331/923728.0	0.00577118
287.112	5079	923458	5079/923458.0	0.00549998
287.112	10785	1283129	10785/1283129.0	0.00840523
287.112	6902	1004340	6902/1004340.0	0.00687217
287.112	5003	907305	5003/907305.0	0.00551413
287.112	10647	1277775	10647/1277775.0	0.00833245
287.112	5063	922784	5063/922784.0	0.00548666
287.112	10782	1307186	10782/1307186.0	0.00824825
287.112	6253	1005135	6253/1005135.0	0.00622105
287.112	11006	1274826	11006/1274826.0	0.00863334
287.112	10473	1285942	10473/1285942.0	0.00814422
287.112	6554	1010182	6554/1010182.0	0.00648794
287.112	11424	1294101	11424/1294101.0	0.00882775
287.112	7798	1047380	7798/1047380.0	0.00744524
287.112	12651	1364629	12651/1364629.0	0.00927065
287.112	5473	926088	5473/926088.0	0.00590981
287.112	7343	1021513	7343/1021513.0	0.00718836
287.112	13438	977934	13438/977934.0	0.0137412
287.112	6862	995697	6862/995697.0	0.00689165
287.112	11339	1273913	11339/1273913.0	0.00890092
287.112	6331	967032	6331/967032.0	0.00654684
287.112	11322	1288154	11322/1288154.0	0.00878932
287.113	7269	1021942	7269/1021942.0	0.00711293
287.113	7241	1021284	7241/1021284.0	0.00709009
287.113	7248	1023230	7248/1023230.0	0.00708345
287.113	10807	1261380	10807/1261380.0	0.0085676
287.113	6878	994681	6878/994681.0	0.00691478
287.113	7234	1019287	7234/1019287.0	0.00709712
287.113	11342	1275149	11342/1275149.0	0.00889465
287.113	6022	987884	6022/987884.0	0.00609586
287.113	11341	1276110	11341/1276110.0	0.00888716
287.113	11172	1278136	11172/1278136.0	0.00874085
287.113	11305	1278551	11305/1278551.0	0.00884204
287.114	7089	1041031	7089/1041031.0	0.0068096
287.114	6620	1043671	6620/1043671.0	0.006343
287.114	11423	1289979	11423/1289979.0	0.00885518
287.114	7168	1025678	7168/1025678.0	0.00698855
287.114	7238	1016199	7238/1016199.0	0.00712262
287.114	7219	1012132	7219/1012132.0	0.00713247
287.114	11458	1292540	11458/1292540.0	0.00886472
287.114	6980	1016255	6980/1016255.0	0.00686835
287.114	11283	1273367	11283/1273367.0	0.00886076
287.115	10978	1245516	10978/1245516.0	0.00881402
287.115	7242	1015674	7242/1015674.0	0.00713024
287.115	11352	1279567	11352/1279567.0	0.00887175
287.115	11107	1278767	11107/1278767.0	0.00868571
287.115	6448	984065	6448/984065.0	0.00655241
287.115	11178	1281327	11178/1281327.0	0.00872377
287.115	11402	1278993	11402/1278993.0	0.00891483
287.115	5946	1026118	5946/1026118.0	0.00579466
287.115	10422	1271310	10422/1271310.0	0.00819784
287.115	11779	1295647	11779/1295647.0	0.00909121
287.115	8745	1124179	8745/1124179.0	0.00777901
287.115	7521	1760267	7521/1760267.0	0.00630053
287.115	6421	995150	6421/995150.0	0.00645229
287.115	6837	992675	6837/992675.0	0.00688745
287.116	6904	1024710	6904/1024710.0	0.00673752
287.116	10674	1298109	10674/1298109.0	0.00822273
287.116	11023	1281227	11023/1281227.0	0.00860347
287.116	7895	1035816	7895/1035816.0	0.00762201
287.116	10461	1271663	10461/1271663.0	0.00822624
287.116	6883	1000552	6883/1000552.0	0.0068792
287.116	11128	1274405	11128/1274405.0	0.00873192
287.116	11146	1276847	11146/1276847.0	0.00872932
287.116	6610	1009075	6610/1009075.0	0.00655055
287.116	6058	989942	6058/989942.0	0.00611955
287.117	6212	1021490	6212/1021490.0	0.00608131
287.117	6719	1011231	6719/1011231.0	0.00664438
287.117	6551	1013328	6551/1013328.0	0.00646484
287.117	7210	1012804	7210/1012804.0	0.00711885
287.117	13770	998103	13770/998103.0	0.0137962
287.117	6573	1027778	6573/1027778.0	0.00639535
287.117	7197	1012402	7197/1012402.0	0.00710884
287.117	6209	1009507	6209/1009507.0	0.00615053
287.117	12132	1284308	12132/1284308.0	0.00944633
287.117	6875	1019489	6875/1019489.0	0.00674357
287.117	6854	1005889	6854/1005889.0	0.00681387
287.117	7103	1041767	7103/1041767.0	0.00681822
287.117	11679	1280620	11679/1280620.0	0.0091198
287.118	10468	1284235	10468/1284235.0	0.00815116
287.118	6702	992502	6702/992502.0	0.00675263
287.118	6212	1028906	6212/1028906.0	0.00603748
287.118	7324	1023065	7324/1023065.0	0.00715888
287.118	7412	1026971	7412/1026971.0	0.00721734
287.118	6339	987468	6339/987468.0	0.00641945
287.118	11656	1287437	11656/1287437.0	0.00905365
287.118	7010	1017679	7010/1017679.0	0.00688822
287.118	11076	1261997	11076/1261997.0	0.00877657
287.118	11277	1278526	11277/1278526.0	0.00882031
287.118	7017	1018658	7017/1018658.0	0.00688847
287.119	6046	917596	6046/917596.0	0.00658896
287.119	10933	1278082	10933/1278082.0	0.00855422
287.119	6154	1009185	6154/1009185.0	0.00609799
287.119	6164	1002319	6164/1002319.0	0.00614974
287.119	11355	1287322	11355/1287322.0	0.00882064
287.119	11453	1278660	11453/1278660.0	0.00895703
287.119	6130	1007941	6130/1007941.0	0.00608171
287.119	10788	1278762	10788/1278762.0	0.00843628
287.119	5993	986363	5993/986363.0	0.00607586
287.12	7139	996304	7139/996304.0	0.00716548
287.12	6461	958504	6461/958504.0	0.00674071
287.12	13295	1339955	13295/1339955.0	0.00992197
287.12	11573	1284053	11573/1284053.0	0.00901287
287.12	10841	1286316	10841/1286316.0	0.00842794
287.12	11343	1275256	11343/1275256.0	0.00889468
287.12	7722	1089727	7722/1089727.0	0.00708618
287.12	11344	1276453	11344/1276453.0	0.00888713
287.12	12902	1278187	12902/1278187.0	0.010094
287.12	7436	1036676	7436/1036676.0	0.00717293
287.12	10575	1246202	10575/1246202.0	0.00848578
287.121	17941	1449166	17941/1449166.0	0.0123802
287.121	17290	1426400	17290/1426400.0	0.0121214
287.121	16289	1365646	16289/1365646.0	0.0119277
287.121	10796	1310394	10796/1310394.0	0.00823874
287.121	6430	987800	6430/987800.0	0.00650941
287.121	6263	1005473	6263/1005473.0	0.00622891
287.121	7552	962086	7552/962086.0	0.00784961
287.121	6643	1014047	6643/1014047.0	0.00655098
287.121	22266	1278202	22266/1278202.0	0.0174198
287.121	11379	1292536	11379/1292536.0	0.00880362
287.121	6724	1021747	6724/1021747.0	0.00658089
287.121	6993	1051181	6993/1051181.0	0.00665252
287.121	11160	1279292	11160/1279292.0	0.00872358
287.121	8269	1028482	8269/1028482.0	0.00804
287.121	10858	1284160	10858/1284160.0	0.00845533
287.122	7232	1072353	7232/1072353.0	0.00674405
287.122	7198	1020547	7198/1020547.0	0.00705308
287.122	7081	1038997	7081/1038997.0	0.00681523
287.122	6548	1106422	6548/1106422.0	0.00591818
287.122	6399	980453	6399/980453.0	0.00652657
287.122	6530	1016010	6530/1016010.0	0.0064271
287.122	6742	997457	6742/997457.0	0.00675919
287.122	7109	1053459	7109/1053459.0	0.00674825
287.122	6420	963050	6420/963050.0	0.00666632
287.122	8013	1048717	8013/1048717.0	0.00764076
287.123	8062	1141508	8062/1141508.0	0.00706259
287.123	8417	1151423	8417/1151423.0	0.00731008
287.123	8561	1161348	8561/1161348.0	0.00737161
287.123	5995	961026	5995/961026.0	0.00623812
287.123	6241	1003039	6241/1003039.0	0.00622209
287.123	6525	971409	6525/971409.0	0.00671705
287.123	6381	1017442	6381/1017442.0	0.00627161
287.123	5792	977296	5792/977296.0	0.00592656
287.123	6122	991902	6122/991902.0	0.00617198
287.123	6338	1019302	6338/1019302.0	0.00621798
287.123	6537	994219	6537/994219.0	0.00657501
287.124	6758	1015068	6758/1015068.0	0.00665768
287.124	6838	1026783	6838/1026783.0	0.00665963
287.124	6672	1064898	6672/1064898.0	0.00626539
287.124	6749	994095	6749/994095.0	0.00678909
287.124	6413	1074217	6413/1074217.0	0.00596993
287.124	7015	1049126	7015/1049126.0	0.00668652
287.124	7264	1070472	7264/1070472.0	0.00678579
287.124	6420	998385	6420/998385.0	0.00643039
287.124	6852	995512	6852/995512.0	0.00688289
287.124	71611	1595069	71611/1595069.0	0.0448952
287.124	11312	1274618	11312/1274618.0	0.00887482
287.124	6566	981794	6566/981794.0	0.00668776
287.124	10349	1267175	10349/1267175.0	0.00816699
287.124	6319	979154	6319/979154.0	0.00645353
287.124	11310	1276927	11310/1276927.0	0.0088572
287.124	6874	1031241	6874/1031241.0	0.00666576
287.124	6834	989672	6834/989672.0	0.00690532
287.122	6526	1000384	6526/1000384.0	0.00652349
287.123	6526	1277861	6526/1277861.0	0.00510697
287.125	11304	1000384	11304/1000384.0	0.0112997
287.125	6638	993039	6638/993039.0	0.00668453
287.125	11365	1276871	11365/1276871.0	0.00890066
287.125	6790	988739	6790/988739.0	0.00686733
287.125	5322	926516	5322/926516.0	0.0057441
287.125	6062	994522	6062/994522.0	0.00609539
287.125	6178	1009790	6178/1009790.0	0.0061181
287.125	7748	1161675	7748/1161675.0	0.00666968
287.125	6072	993594	6072/993594.0	0.00611115
287.125	11319	1278048	11319/1278048.0	0.00885647
287.125	10582	1298154	10582/1298154.0	0.00815158
287.125	8405	1119697	8405/1119697.0	0.0075065
287.125	6558	1019522	6558/1019522.0	0.00643243
287.125	6998	1025558	6998/1025558.0	0.0068236
287.125	11005	1285489	11005/1285489.0	0.00856094
287.125	17525	1416247	17525/1416247.0	0.0123743
287.125	5059	905087	5059/905087.0	0.00558952
287.125	6296	990548	6296/990548.0	0.00635608
287.125	17858	1441093	17858/1441093.0	0.012392
287.125	6971	967701	6971/967701.0	0.00720367
287.125	7349	1020926	7349/1020926.0	0.00719837
287.125	11361	1277009	11361/1277009.0	0.00889657
287.125	6094	997645	6094/997645.0	0.00610839
287.125	6245	967960	6245/967960.0	0.00645171
287.125	6059	994517	6059/994517.0	0.0060924
287.125	6132	994303	6132/994303.0	0.00616713
287.125	11371	1294127	11371/1294127.0	0.00878662
287.125	12764	1298058	12764/1298058.0	0.00983315
287.125	7124	990107	7124/990107.0	0.00719518
287.125	11114	1293227	11114/1293227.0	0.00859401
287.125	6450	1093151	6450/1093151.0	0.00590037
287.125	12350	1284896	12350/1284896.0	0.00961167
287.125	7328	1047044	7328/1047044.0	0.00699875
287.125	6298	986113	6298/986113.0	0.00638669
287.125	6586	991185	6586/991185.0	0.00664457
287.125	11901	1321120	11901/1321120.0	0.00900827
287.125	7676	1042564	7676/1042564.0	0.00736262
287.125	17410	1435121	17410/1435121.0	0.0121314
287.125	6538	997296	6538/997296.0	0.00655573
287.125	6224	1018867	6224/1018867.0	0.00610875
287.125	6811	994890	6811/994890.0	0.00684598
287.125	12117	1281355	12117/1281355.0	0.0094564
287.125	10617	1274203	10617/1274203.0	0.00833227
287.125	6588	997272	6588/997272.0	0.00660602
287.125	6556	1001300	6556/1001300.0	0.00654749
287.125	6532	1014533	6532/1014533.0	0.00643843
287.125	6389	976981	6389/976981.0	0.00653953
287.125	6710	1017160	6710/1017160.0	0.0065968
287.125	11307	1276503	11307/1276503.0	0.00885779
287.125	11016	1280379	11016/1280379.0	0.0086037
287.125	5864	992236	5864/992236.0	0.00590988
287.125	7589	1085314	7589/1085314.0	0.00699245
287.125	6078	1009243	6078/1009243.0	0.00602234
287.125	12303	1373466	12303/1373466.0	0.00895763
287.125	7919	1160428	7919/1160428.0	0.00682421
287.125	6458	1007862	6458/1007862.0	0.00640762
287.125	6312	985837	6312/985837.0	0.00640268
287.125	11327	1280349	11327/1280349.0	0.00884681
287.125	11303	1273455	11303/1273455.0	0.00887585
287.125	6736	999129	6736/999129.0	0.00674187
287.125	11321	1276629	11321/1276629.0	0.00886789
287.125	10964	1274312	10964/1274312.0	0.00860386
287.125	6532	982486	6532/982486.0	0.00664844
287.125	6743	1032499	6743/1032499.0	0.00653076
287.125	6425	1011991	6425/1011991.0	0.00634887
287.125	10525	1297791	10525/1297791.0	0.00810993
287.125	6014	1000421	6014/1000421.0	0.00601147
287.125	7980	1051174	7980/1051174.0	0.00759151
287.125	11288	1269486	11288/1269486.0	0.00889179
287.125	11822	1347814	11822/1347814.0	0.00877124
287.125	6330	995879	6330/995879.0	0.00635619
287.125	6326	996173	6326/996173.0	0.0063503
287.125	10859	1282594	10859/1282594.0	0.00846644
287.125	7468	1019554	7468/1019554.0	0.00732477
287.125	6116	996560	6116/996560.0	0.00613711
287.125	5252	914437	5252/914437.0	0.00574342
287.125	6040	1021616	6040/1021616.0	0.0059122
287.125	6636	985427	6636/985427.0	0.00673414
287.125	6363	973414	6363/973414.0	0.00653679
287.125	6317	1008069	6317/1008069.0	0.00626644
287.125	6024	1034331	6024/1034331.0	0.00582405
287.125	6566	994101	6566/994101.0	0.00660496
287.125	6809	988289	6809/988289.0	0.00688969
287.125	10670	1299382	10670/1299382.0	0.0082116
287.125	6272	987208	6272/987208.0	0.00635327
287.125	6583	997796	6583/997796.0	0.00659754
287.125	6193	986478	6193/986478.0	0.00627789
287.125	11499	1292772	11499/1292772.0	0.00889484
287.125	6632	997999	6632/997999.0	0.0066453
287.125	10526	1304891	10526/1304891.0	0.00806657
287.125	5288	921621	5288/921621.0	0.00573772
287.125	6541	988639	6541/988639.0	0.00661617
287.125	6055	990374	6055/990374.0	0.00611385
287.125	11893	1320649	11893/1320649.0	0.00900542
287.125	9947	1236848	9947/1236848.0	0.00804222
287.125	10574	1300965	10574/1300965.0	0.00812781
287.125	7067	1033875	7067/1033875.0	0.00683545
287.125	7829	1016107	7829/1016107.0	0.0077049
287.125	7275	1017216	7275/1017216.0	0.00715187
287.125	7831	1017075	7831/1017075.0	0.00769953
287.125	11381	1285662	11381/1285662.0	0.00885225
287.126	11391	1290818	11391/1290818.0	0.00882464
287.126	11256	1286256	11256/1286256.0	0.00875098
287.126	10984	1277232	10984/1277232.0	0.00859985
287.126	12890	1340286	12890/1340286.0	0.00961735
287.126	7096	1069824	7096/1069824.0	0.00663287
287.126	7013	1005080	7013/1005080.0	0.00697755
287.126	6986	1005368	6986/1005368.0	0.0069487
287.126	5292	925125	5292/925125.0	0.00572031
287.126	11178	1296857	11178/1296857.0	0.0086193
287.126	11326	1271193	11326/1271193.0	0.00890974
287.126	7205	1010831	7205/1010831.0	0.0071278
287.126	10683	1267361	10683/1267361.0	0.00842933
287.126	6323	996195	6323/996195.0	0.00634715
287.126	6288	977080	6288/977080.0	0.0064355
287.126	11291	1279890	11291/1279890.0	0.00882185
287.126	6528	1000131	6528/1000131.0	0.00652714
287.126	6950	1033298	6950/1033298.0	0.00672604
287.126	12028	1352647	12028/1352647.0	0.00889219
287.126	6209	1001708	6209/1001708.0	0.00619841
287.126	10990	1271464	10990/1271464.0	0.00864358
287.126	10958	1271464	10958/1271464.0	0.00861841
287.126	6136	1009038	6136/1009038.0	0.00608104
287.126	6291	995130	6291/995130.0	0.00632179
287.126	6272	999609	6272/999609.0	0.00627445
287.126	6528	994199	6528/994199.0	0.00656609
287.126	7046	1029884	7046/1029884.0	0.00684155
287.126	6615	1056447	6615/1056447.0	0.00626155
287.126	6417	976497	6417/976497.0	0.00657145
287.126	6553	1008595	6553/1008595.0	0.00649716
287.126	6161	1007808	6161/1007808.0	0.00611327
287.126	11114	1272713	11114/1272713.0	0.00873253
287.126	6564	1009612	6564/1009612.0	0.00650151
287.126	11303	1271430	11303/1271430.0	0.00888999
287.126	11299	1272151	11299/1272151.0	0.00888181
287.126	5290	925076	5290/925076.0	0.00571845
287.126	7139	1035891	7139/1035891.0	0.00689165
287.126	5347	933290	5347/933290.0	0.00572919
287.126	10964	1270838	10964/1270838.0	0.00862738
287.126	10989	1271525	10989/1271525.0	0.00864238
287.126	6282	990492	6282/990492.0	0.0063423
287.126	7032	1033490	7032/1033490.0	0.00680413
287.126	7026	1032986	7026/1032986.0	0.00680164
287.126	11285	1270856	11285/1270856.0	0.00887984
287.126	6333	1004775	6333/1004775.0	0.0063029
287.126	11299	1271938	11299/1271938.0	0.00888329
287.126	10829	1288143	10829/1288143.0	0.00840668
287.126	6855	996941	6855/996941.0	0.00687603
287.126	11606	1297396	11606/1297396.0	0.00894561
287.126	11325	1273223	11325/1273223.0	0.00889475
287.126	6538	980917	6538/980917.0	0.00666519
287.126	5460	943622	5460/943622.0	0.00578622
287.126	6233	1004208	6233/1004208.0	0.00620688
287.126	6362	1004533	6362/1004533.0	0.00633329
287.126	11551	1297653	11551/1297653.0	0.00890146
287.126	10020	1234824	10020/1234824.0	0.00811452
287.126	6531	979852	6531/979852.0	0.00666529
287.126	6349	992309	6349/992309.0	0.00639821
287.126	11297	1271699	11297/1271699.0	0.00888339
287.126	11333	1272261	11333/1272261.0	0.00890776
287.126	6339	992519	6339/992519.0	0.00638678
287.126	10987	1271474	10987/1271474.0	0.00864115
287.126	12033	1346022	12033/1346022.0	0.00893968
287.126	10373	1270343	10373/1270343.0	0.00816551
287.126	7282	1028551	7282/1028551.0	0.00707986
287.126	10060	1236848	10060/1236848.0	0.00813358
287.126	6339	992519	6339/992519.0	0.00638678
287.126	6367	1005707	6367/1005707.0	0.00633087
287.126	5988	986096	5988/986096.0	0.00607243
287.126	10983	1273251	10983/1273251.0	0.00862595
287.126	5297	925515	5297/925515.0	0.0057233
287.126	6340	977737	6340/977737.0	0.00648436
287.126	11300	1292440	11300/1292440.0	0.00874315
287.126	5288	925181	5288/925181.0	0.00571564
287.126	5288	924014	5288/924014.0	0.00572286
287.126	5284	925658	5284/925658.0	0.00570837
287.126	5273	924915	5273/924915.0	0.00570106
287.126	11330	1271938	11330/1271938.0	0.00890767
287.126	6555	1008276	6555/1008276.0	0.0065012
287.126	11299	1271699	11299/1271699.0	0.00888496
287.126	6558	1009502	6558/1009502.0	0.00649627
287.126	10959	1271474	10959/1271474.0	0.00861913
287.126	5290	924241	5290/924241.0	0.00572362
287.126	6342	990255	6342/990255.0	0.00640441
287.126	6342	989944	6342/989944.0	0.00640642
287.126	6341	989797	6341/989797.0	0.00640636
287.126	6340	989797	6340/989797.0	0.00640535
287.126	5270	924614	5270/924614.0	0.00569968
287.126	6344	991019	6344/991019.0	0.00640149
287.126	5968	1023720	5968/1023720.0	0.00582972
287.126	6643	1014844	6643/1014844.0	0.00654583
287.126	11294	1272997	11294/1272997.0	0.00887198
287.126	6484	992106	6484/992106.0	0.00653559
287.126	5992	992099	5992/992099.0	0.00603972
287.126	6171	1013053	6171/1013053.0	0.00609149
287.126	11737	1309553	11737/1309553.0	0.0089626
287.126	5304	928925	5304/928925.0	0.00570983
287.126	6339	948267	6339/948267.0	0.00668483
287.126	6171	1012743	6171/1012743.0	0.00609335
287.126	11301	1272740	11301/1272740.0	0.00887927
287.127	7165	996015	7165/996015.0	0.00719367
287.127	5947	934747	5947/934747.0	0.00636215
287.127	6082	995519	6082/995519.0	0.00610938
287.127	7065	1031376	7065/1031376.0	0.00685007
287.127	6103	980774	6103/980774.0	0.00622264
287.127	6351	994707	6351/994707.0	0.00638479
287.127	6372	971350	6372/971350.0	0.00655994
287.127	11565	1285813	11565/1285813.0	0.00899431
287.127	11739	1288440	11739/1288440.0	0.00911102
287.127	6432	997808	6432/997808.0	0.00644613
287.127	6625	972929	6625/972929.0	0.00680934
287.127	10364	1270018	10364/1270018.0	0.00816051
287.127	6374	971568	6374/971568.0	0.00656053
287.127	6335	978504	6335/978504.0	0.00647417
287.127	6364	994623	6364/994623.0	0.0063984
287.127	11293	1272671	11293/1272671.0	0.00887346
287.127	11065	1275029	11065/1275029.0	0.00867823
287.127	6364	994623	6364/994623.0	0.0063984
287.127	6503	972218	6503/972218.0	0.00668883
287.127	6856	995604	6856/995604.0	0.00688627
287.127	6369	992061	6369/992061.0	0.00641997
287.127	6592	991855	6592/991855.0	0.00664613
287.127	6432	1008052	6432/1008052.0	0.00638062
287.127	11579	1288664	11579/1288664.0	0.00898527
287.127	5910	999225	5910/999225.0	0.00591458
287.127	7256	1015813	7256/1015813.0	0.00714305
287.127	6129	1027766	6129/1027766.0	0.00596342
287.127	6959	1011817	6959/1011817.0	0.00687773
287.127	5137	905819	5137/905819.0	0.00567111
287.127	7384	1022489	7384/1022489.0	0.00722159
287.127	11280	1284099	11280/1284099.0	0.00878437
287.127	10641	1295531	10641/1295531.0	0.00821362
287.127	11657	1287441	11657/1287441.0	0.0090544
287.127	7555	1013229	7555/1013229.0	0.00745636
287.127	7591	1021187	7591/1021187.0	0.00743351
287.127	6780	1016994	6780/1016994.0	0.00666671
287.127	6880	1017212	6880/1017212.0	0.00676359
287.127	10450	1280548	10450/1280548.0	0.00816057
287.127	9056	1140670	9056/1140670.0	0.00793919
287.127	11687	1295567	11687/1295567.0	0.00902076
287.127	6932	1056656	6932/1056656.0	0.00656032
287.127	9544	1127326	9544/1127326.0	0.00846605
287.127	10377	1249282	10377/1249282.0	0.00830637
287.127	6281	982226	6281/982226.0	0.00639466
287.127	6258	993084	6258/993084.0	0.00630158
287.127	6252	981855	6252/981855.0	0.00636754
287.127	8878	1167041	8878/1167041.0	0.00760727
287.127	6119	978611	6119/978611.0	0.00625274
287.127	7055	997004	7055/997004.0	0.0070762
287.127	4570	843670	4570/843670.0	0.00541681
287.127	5954	987456	5954/987456.0	0.00602964
287.127	11297	1275125	11297/1275125.0	0.00885952
287.127	11823	1316305	11823/1316305.0	0.00898196
287.127	6138	1009168	6138/1009168.0	0.00608224
287.127	9515	1123242	9515/1123242.0	0.00847102
287.127	6147	1012891	6147/1012891.0	0.00606877
287.127	7077	1025417	7077/1025417.0	0.00690158
287.127	6136	1010870	6136/1010870.0	0.00607002
287.127	6086	1012817	6086/1012817.0	0.00600898
287.127	10963	1271796	10963/1271796.0	0.00862009
287.127	11185	1292596	11185/1292596.0	0.00865313
287.127	7169	1040483	7169/1040483.0	0.00689007
287.127	6158	1008871	6158/1008871.0	0.00610385
287.127	6670	1013866	6670/1013866.0	0.00657878
287.127	6165	1012262	6165/1012262.0	0.00609032
287.127	12084	1317891	12084/1317891.0	0.0091692
287.127	6839	995917	6839/995917.0	0.00686704
287.127	7123	1026009	7123/1026009.0	0.00694243
287.127	6667	986686	6667/986686.0	0.00675696
287.127	7163	1046345	7163/1046345.0	0.00684573
287.127	13227	1352504	13227/1352504.0	0.00977964
287.127	13177	1347141	13177/1347141.0	0.00978146
287.127	6160	1010186	6160/1010186.0	0.00609789
287.127	72175	1599667	72175/1599667.0	0.0451188
287.127	7122	1026927	7122/1026927.0	0.00693525
287.127	7087	1050539	7087/1050539.0	0.00674606
287.127	6158	1009644	6158/1009644.0	0.00609918
287.127	6891	1030484	6891/1030484.0	0.00668715
287.127	6155	1010644	6155/1010644.0	0.00609018
287.127	6159	1010577	6159/1010577.0	0.00609454
287.127	10959	1270355	10959/1270355.0	0.00862672
287.127	6013	1022079	6013/1022079.0	0.00588311
287.127	6160	1009487	6160/1009487.0	0.00610211
287.127	11330	1277148	11330/1277148.0	0.00887133
287.127	10829	1286686	10829/1286686.0	0.00841619
287.127	10832	1281953	10832/1281953.0	0.00844961
287.127	6033	1023656	6033/1023656.0	0.00589358
287.127	6085	996623	6085/996623.0	0.00610562
287.127	6150	951414	6150/951414.0	0.00646406
287.127	6860	1002839	6860/1002839.0	0.00684058
287.127	6829	987931	6829/987931.0	0.00691243
287.127	6431	1004025	6431/1004025.0	0.00640522
287.127	7068	1017357	7068/1017357.0	0.00694741
287.127	7896	1040078	7896/1040078.0	0.00759174
287.127	10833	1282448	10833/1282448.0	0.00844713
287.127	10828	1286892	10828/1286892.0	0.00841407
287.127	10829	1287454	10829/1287454.0	0.00841117
287.127	10818	1281411	10818/1281411.0	0.00844226
287.127	10831	1281829	10831/1281829.0	0.00844964
287.127	10904	1287059	10904/1287059.0	0.00847203
287.128	10792	1281689	10792/1281689.0	0.00842014
287.128	10900	1287059	10900/1287059.0	0.00846892
287.128	6328	1003079	6328/1003079.0	0.00630858
287.128	6332	1003877	6332/1003877.0	0.00630755
287.128	6333	1003960	6333/1003960.0	0.00630802
287.128	6137	990372	6137/990372.0	0.00619666
287.128	6511	1008336	6511/1008336.0	0.00645717
287.128	6339	1007419	6339/1007419.0	0.00629232
287.128	11199	1261459	11199/1261459.0	0.00887782
287.128	7784	1037929	7784/1037929.0	0.00749955
287.128	6783	1025062	6783/1025062.0	0.00661716
287.128	6774	1020583	6774/1020583.0	0.00663738
287.128	7013	1015962	7013/1015962.0	0.00690282
287.128	6789	1019529	6789/1019529.0	0.00665896
287.128	6769	1021843	6769/1021843.0	0.00662431
287.128	6768	1030379	6768/1030379.0	0.00656846
287.128	7008	1024535	7008/1024535.0	0.00684018
287.128	6974	1024067	6974/1024067.0	0.0068101
287.128	6793	1031138	6793/1031138.0	0.00658787
287.13	6074	994417	6074/994417.0	0.0061081
287.133	6649	1028863	6649/1028863.0	0.00646247
287.133	10575	1284019	10575/1284019.0	0.00823586
287.133	11553	1299918	11553/1299918.0	0.00888748
287.137	12641	1316866	12641/1316866.0	0.00959931
287.137	7574	1032978	7574/1032978.0	0.0073322
287.137	7562	1033497	7562/1033497.0	0.00731691
287.137	6720	996694	6720/996694.0	0.00674229
287.138	6469	980607	6469/980607.0	0.00659693
287.138	13271	1337110	13271/1337110.0	0.00992514
287.138	12606	1304135	12606/1304135.0	0.00966618
287.138	11362	1277114	11362/1277114.0	0.00889662
287.139	10768	1246153	10768/1246153.0	0.00864099
287.139	5363	926015	5363/926015.0	0.00579148
287.139	11937	1282882	11937/1282882.0	0.00930483
287.139	11792	1282170	11792/1282170.0	0.00919691
287.139	6958	1026384	6958/1026384.0	0.00677914
287.139	11945	1283658	11945/1283658.0	0.00930544
287.14	17593	1418444	17593/1418444.0	0.012403
287.14	7157	997643	7157/997643.0	0.00717391
287.14	6500	976747	6500/976747.0	0.00665474
287.14	7343	1034258	7343/1034258.0	0.00709978
287.14	5259	919919	5259/919919.0	0.00571681
287.141	7123	985142	7123/985142.0	0.00723043
287.141	7419	1034641	7419/1034641.0	0.0071706
287.141	7053	1038323	7053/1038323.0	0.00679268
287.141	7074	990962	7074/990962.0	0.00713852
287.141	7588	1034580	7588/1034580.0	0.00733438
287.141	6610	993967	6610/993967.0	0.00665012
287.141	6613	992652	6613/992652.0	0.00666195
287.141	6911	1020859	6911/1020859.0	0.00676979
287.141	6609	993528	6609/993528.0	0.00665205
287.141	13601	1352435	13601/1352435.0	0.0100567
287.141	12779	1354585	12779/1354585.0	0.00943389
287.141	11372	1277226	11372/1277226.0	0.00890367
287.141	6602	992725	6602/992725.0	0.00665038
287.141	6576	997349	6576/997349.0	0.00659348
287.141	6592	993334	6592/993334.0	0.00663624
287.141	6594	993534	6594/993534.0	0.00663691
287.141	6454	972489	6454/972489.0	0.00663658
287.141	5908	1006207	5908/1006207.0	0.00587156
287.143	12613	1303637	12613/1303637.0	0.00967524
287.143	12617	1303637	12617/1303637.0	0.00967831
287.143	10575	1296714	10575/1296714.0	0.00815523
287.143	6584	1008363	6584/1008363.0	0.00652939
287.143	6585	1009061	6585/1009061.0	0.00652587
287.144	6169	986123	6169/986123.0	0.00625581
287.144	7205	1032524	7205/1032524.0	0.00697805
287.144	5065	915340	5065/915340.0	0.00553346
287.144	13073	1352727	13073/1352727.0	0.00966418
287.144	6125	1007827	6125/1007827.0	0.00607743
287.144	12781	1301110	12781/1301110.0	0.00982315
287.144	12613	1293597	12613/1293597.0	0.00975033
287.144	7189	1039315	7189/1039315.0	0.00691706
287.144	12831	1303064	12831/1303064.0	0.00984679
287.144	11089	1295659	11089/1295659.0	0.00855858
287.144	7484	1021423	7484/1021423.0	0.00732703
287.144	7387	1021166	7387/1021166.0	0.00723389
287.144	7771	1044739	7771/1044739.0	0.00743822
287.144	7377	1021166	7377/1021166.0	0.00722409
287.144	12863	1306353	12863/1306353.0	0.0098465
287.144	12575	1289732	12575/1289732.0	0.00975009
287.144	12723	1301712	12723/1301712.0	0.00977405
287.144	11897	1292432	11897/1292432.0	0.00920513
287.144	7479	1020413	7479/1020413.0	0.00732939
287.144	11046	1292293	11046/1292293.0	0.0085476
287.144	10195	1201704	10195/1201704.0	0.00848379
287.144	6479	975808	6479/975808.0	0.00663963
287.144	6601	951310	6601/951310.0	0.00693885
287.144	6658	998715	6658/998715.0	0.00666657
287.144	11441	1289491	11441/1289491.0	0.00887249
287.144	6133	1000699	6133/1000699.0	0.00612872
287.144	11497	1291785	11497/1291785.0	0.00890009
287.144	12746	1350130	12746/1350130.0	0.00944057
287.144	12724	1349636	12724/1349636.0	0.00942773
287.144	11372	1299046	11372/1299046.0	0.00875412
287.144	5549	967875	5549/967875.0	0.00573318
287.144	6463	998488	6463/998488.0	0.00647279
287.144	10075	1264892	10075/1264892.0	0.00796511
287.144	6283	1018303	6283/1018303.0	0.00617007
287.144	6798	1028771	6798/1028771.0	0.00660788
287.144	11561	1290509	11561/1290509.0	0.00895848
287.144	6393	1000526	6393/1000526.0	0.00638964
287.144	10649	1271340	10649/1271340.0	0.0083762
287.144	12815	1349891	12815/1349891.0	0.00949336
287.144	7048	1063022	7048/1063022.0	0.00663015
287.144	10599	1271340	10599/1271340.0	0.00833687
287.144	12817	1349983	12817/1349983.0	0.00949419
287.144	11477	1293468	11477/1293468.0	0.00887305
287.144	12882	1349055	12882/1349055.0	0.00954891
287.144	10629	1271340	10629/1271340.0	0.00836047
287.144	5310	923074	5310/923074.0	0.00575252
287.145	11852	1279688	11852/1279688.0	0.00926163
287.145	12815	1349636	12815/1349636.0	0.00949515
287.145	7132	1042359	7132/1042359.0	0.00684217
287.145	6262	1018931	6262/1018931.0	0.00614566
287.145	12809	1345004	12809/1345004.0	0.00952339
287.145	11719	1295304	11719/1295304.0	0.0090473
287.145	11609	1295230	11609/1295230.0	0.00896289
287.145	10753	1264529	10753/1264529.0	0.00850356
287.145	6791	984061	6791/984061.0	0.00690099
287.145	6447	1000284	6447/1000284.0	0.00644517
287.145	5517	967875	5517/967875.0	0.00570012
287.145	5514	967875	5514/967875.0	0.00569702
287.145	6590	989129	6590/989129.0	0.00666243
287.145	5293	921620	5293/921620.0	0.00574315
287.145	9840	1243366	9840/1243366.0	0.007914
287.145	11663	1290848	11663/1290848.0	0.00903515
287.145	6569	995802	6569/995802.0	0.00659669
287.145	6424	975250	6424/975250.0	0.00658703
287.145	6129	976842	6129/976842.0	0.0062743
287.145	5201	921705	5201/921705.0	0.0056428
287.145	5604	967875	5604/967875.0	0.00579
287.145	7061	1036388	7061/1036388.0	0.00681309
287.145	6499	988502	6499/988502.0	0.00657459
287.145	6374	975800	6374/975800.0	0.00653208
287.145	12772	1354422	12772/1354422.0	0.00942985
287.145	5275	925206	5275/925206.0	0.00570143
287.145	12753	1349446	12753/1349446.0	0.00945054
287.145	5544	967346	5544/967346.0	0.00573114
287.147	5686	1006448	5686/1006448.0	0.00564957
287.147	6959	1032478	6959/1032478.0	0.0067401
287.147	6823	998449	6823/998449.0	0.0068336
287.147	6224	970672	6224/970672.0	0.00641205
287.147	7227	1029900	7227/1029900.0	0.00701719
287.147	7185	1029340	7185/1029340.0	0.0069802
287.147	6714	1000855	6714/1000855.0	0.00670826
287.147	7749	1038524	7749/1038524.0	0.00746155
287.147	12837	1304196	12837/1304196.0	0.00984285
287.147	7749	1038524	7749/1038524.0	0.00746155
287.147	11110	1283182	11110/1283182.0	0.00865816
287.148	11988	1259016	11988/1259016.0	0.00952172
287.148	7182	990756	7182/990756.0	0.00724901
287.148	12637	1294580	12637/1294580.0	0.00976147
287.148	6673	991455	6673/991455.0	0.00673051
287.148	10624	1275488	10624/1275488.0	0.00832936
287.148	7996	962477	7996/962477.0	0.00830773
287.148	12005	1319161	12005/1319161.0	0.00910048
287.148	7289	1016017	7289/1016017.0	0.00717409
287.148	204	48865	204/48865.0	0.00417477
287.148	5299	936090	5299/936090.0	0.00566078
287.148	101	35168	101/35168.0	0.00287193
287.148	100	28493	100/28493.0	0.00350963
287.148	11177	1297531	11177/1297531.0	0.00861405
287.148	7166	1014497	7166/1014497.0	0.0070636
287.153	11407	1298727	11407/1298727.0	0.00878322
287.159	7545	1043961	7545/1043961.0	0.00722728
287.159	7002	996546	7002/996546.0	0.00702627
287.159	7408	1034015	7408/1034015.0	0.00716431
287.159	6067	1012483	6067/1012483.0	0.0059922
287.159	6574	1038368	6574/1038368.0	0.00633109
287.159	7130	1005442	7130/1005442.0	0.00709141
287.159	11856	1287969	11856/1287969.0	0.00920519
287.165	6110	1012573	6110/1012573.0	0.00603413
287.165	6260	990966	6260/990966.0	0.00631707
287.165	6465	964502	6465/964502.0	0.00670294
287.165	11279	1297529	11279/1297529.0	0.00869268
287.165	12861	1363251	12861/1363251.0	0.00943407
287.165	5505	935109	5505/935109.0	0.00588701
287.165	7386	1010337	7386/1010337.0	0.00731043
287.165	7558	1033599	7558/1033599.0	0.00731231
287.165	7387	1032127	7387/1032127.0	0.00715706
287.165	7708	1070674	7708/1070674.0	0.0071992
287.165	6660	1011133	6660/1011133.0	0.00658667
287.165	6328	1011581	6328/1011581.0	0.00625555
287.165	6630	1024958	6630/1024958.0	0.00646856
287.165	7154	974253	7154/974253.0	0.00734306
287.165	7284	1012721	7284/1012721.0	0.0071925
287.165	6609	1033085	6609/1033085.0	0.00639734
287.165	6656	1030627	6656/1030627.0	0.0064582
287.165	7581	1035371	7581/1035371.0	0.00732201
287.165	5505	936251	5505/936251.0	0.00587983
287.165	7437	1036242	7437/1036242.0	0.00717689
287.165	7197	993491	7197/993491.0	0.00724415
287.165	7415	1034224	7415/1034224.0	0.00716963
287.165	7427	1036051	7427/1036051.0	0.00716857
287.165	6724	995592	6724/995592.0	0.00675377
287.166	5434	935742	5434/935742.0	0.00580716
287.166	6613	1011750	6613/1011750.0	0.0065362
287.166	6629	1011449	6629/1011449.0	0.00655396
287.166	6663	1029918	6663/1029918.0	0.00646945
287.166	11767	1288745	11767/1288745.0	0.00913059
287.166	7212	1042140	7212/1042140.0	0.00692038
287.166	6674	1030686	6674/1030686.0	0.0064753
287.166	6770	985066	6770/985066.0	0.00687264
287.166	6666	1029584	6666/1029584.0	0.00647446
287.166	6664	1029251	6664/1029251.0	0.00647461
287.166	6235	936947	6235/936947.0	0.00665459
287.166	6513	980838	6513/980838.0	0.00664024
287.166	6428	1029715	6428/1029715.0	0.0062425
287.166	11343	1296680	11343/1296680.0	0.00874772
287.166	5336	921147	5336/921147.0	0.00579278
287.166	10738	1312959	10738/1312959.0	0.00817847
287.166	6046	983482	6046/983482.0	0.00614755
287.166	5399	929433	5399/929433.0	0.00580892
287.166	6670	1030352	6670/1030352.0	0.00647352
287.166	6708	1031478	6708/1031478.0	0.00650329
287.166	6708	1029251	6708/1029251.0	0.00651736
287.166	4537	845392	4537/845392.0	0.00536674
287.166	6702	1032907	6702/1032907.0	0.00648848
287.166	6347	972045	6347/972045.0	0.00652953
287.166	6931	1028953	6931/1028953.0	0.00673597
287.166	6677	1030773	6677/1030773.0	0.00647766
287.166	6667	1029893	6667/1029893.0	0.00647349
287.166	6658	1028128	6658/1028128.0	0.00647585
287.166	6704	1029126	6704/1029126.0	0.00651427
287.166	6183	989793	6183/989793.0	0.00624676
287.166	7608	1059142	7608/1059142.0	0.00718317
287.166	5867	1014869	5867/1014869.0	0.00578104
287.166	6854	1021062	6854/1021062.0	0.00671262
287.166	6810	1030091	6810/1030091.0	0.00661107
287.166	6498	996125	6498/996125.0	0.00652328
287.166	6973	1053439	6973/1053439.0	0.00661927
287.166	6991	1036207	6991/1036207.0	0.00674672
287.166	6666	1030661	6666/1030661.0	0.00646769
287.166	6668	1030773	6668/1030773.0	0.00646893
287.166	6623	1029584	6623/1029584.0	0.0064327
287.166	11287	1299718	11287/1299718.0	0.00868419
287.166	6646	1024386	6646/1024386.0	0.00648779
287.166	8031	989055	8031/989055.0	0.00811987
287.166	6805	1013859	6805/1013859.0	0.00671198
287.166	6650	1026574	6650/1026574.0	0.00647786
287.166	6841	1033695	6841/1033695.0	0.00661801
287.166	6673	1030959	6673/1030959.0	0.00647261
287.166	6336	978433	6336/978433.0	0.00647566
287.166	11364	1285699	11364/1285699.0	0.00883877
287.166	6676	1030263	6676/1030263.0	0.0064799
287.166	6709	1029918	6709/1029918.0	0.00651411
287.166	6525	986852	6525/986852.0	0.00661193
287.166	6713	1031185	6713/1031185.0	0.00650999
287.166	6325	970115	6325/970115.0	0.00651985
287.166	6344	968079	6344/968079.0	0.00655318
287.166	5314	921350	5314/921350.0	0.00576762
287.166	5292	922050	5292/922050.0	0.00573939
287.166	5351	921485	5351/921485.0	0.00580693
287.183	6720	996694	6720/996694.0	0.00674229
287.183	6800	1010573	6800/1010573.0	0.00672886
287.183	6852	1007163	6852/1007163.0	0.00680327
287.183	5377	930853	5377/930853.0	0.00577642
287.183	5407	932027	5407/932027.0	0.00580133
287.183	11040	1227309	11040/1227309.0	0.00899529
287.183	11386	1286788	11386/1286788.0	0.00884839
287.183	6451	971246	6451/971246.0	0.00664198
287.183	7750	1051094	7750/1051094.0	0.00737327
287.183	7523	1026084	7523/1026084.0	0.00733176
287.183	7407	1032895	7407/1032895.0	0.00717111
287.183	6928	1006205	6928/1006205.0	0.00688528
287.186	5317	907041	5317/907041.0	0.00586192
287.186	12978	1370900	12978/1370900.0	0.00946677
287.187	11443	1290503	11443/1290503.0	0.00886709
287.187	11505	1290709	11505/1290709.0	0.00891371
287.187	11081	1259125	11081/1259125.0	0.00880056
287.187	6561	1008662	6561/1008662.0	0.00650466
287.187	17718	1408046	17718/1408046.0	0.0125834
287.187	7496	1029369	7496/1029369.0	0.00728213
287.187	6592	1010361	6592/1010361.0	0.0065244
287.187	7294	1030244	7294/1030244.0	0.00707988
287.187	10929	1313460	10929/1313460.0	0.00832077
287.191	11070	1283033	11070/1283033.0	0.00862799
287.192	6505	1009003	6505/1009003.0	0.00644696
287.192	76	21307	76/21307.0	0.0035669
287.192	13456	1377128	13456/1377128.0	0.00977106
287.192	7025	1015384	7025/1015384.0	0.00691856
287.192	7031	1020670	7031/1020670.0	0.00688861
287.192	6139	994603	6139/994603.0	0.00617231
287.192	6416	973786	6416/973786.0	0.00658872
287.192	6360	973095	6360/973095.0	0.00653585
287.192	6302	1009824	6302/1009824.0	0.00624069
287.192	6135	994603	6135/994603.0	0.00616829
287.192	6274	1003384	6274/1003384.0	0.00625284
287.192	6272	1001968	6272/1001968.0	0.00625968
287.192	6275	1002167	6275/1002167.0	0.00626143
287.192	7097	991575	7097/991575.0	0.0071573
287.192	6371	974262	6371/974262.0	0.00653931
287.192	6362	973786	6362/973786.0	0.00653326
287.192	6279	1002428	6279/1002428.0	0.00626379
287.192	7766	1060432	7766/1060432.0	0.00732343
287.192	7747	1057599	7747/1057599.0	0.00732508
287.192	7570	1049887	7570/1049887.0	0.0072103
287.192	7731	1063764	7731/1063764.0	0.00726759
287.192	7769	1067767	7769/1067767.0	0.00727593
287.192	7778	1069062	7778/1069062.0	0.00727554
287.192	7716	1052491	7716/1052491.0	0.00733118
287.192	10678	1280881	10678/1280881.0	0.00833645
287.192	7728	1058268	7728/1058268.0	0.0073025
287.192	10646	1298369	10646/1298369.0	0.00819952
287.192	10653	1294570	10653/1294570.0	0.00822899
287.192	6452	1005633	6452/1005633.0	0.00641586
287.192	10574	1294933	10574/1294933.0	0.00816567
287.192	10646	1293831	10646/1293831.0	0.00822828
287.192	6495	1010786	6495/1010786.0	0.00642569
287.192	6642	999870	6642/999870.0	0.00664286
287.192	6662	1000946	6662/1000946.0	0.0066557
287.192	6651	1007040	6651/1007040.0	0.0066045
287.192	6643	1006768	6643/1006768.0	0.00659834
287.247	7348	1010713	7348/1010713.0	0.00727012
287.247	7289	1036126	7289/1036126.0	0.00703486
287.247	7053	1036011	7053/1036011.0	0.00680784
287.248	7211	1029080	7211/1029080.0	0.00700723
287.248	5453	938081	5453/938081.0	0.00581293
287.248	5071	859807	5071/859807.0	0.00589784
287.248	6407	974106	6407/974106.0	0.00657731
287.248	6333	974218	6333/974218.0	0.0065006
287.248	6401	973579	6401/973579.0	0.00657471
287.248	6294	970390	6294/970390.0	0.00648605
287.25	6324	972459	6324/972459.0	0.0065031
287.25	6437	972613	6437/972613.0	0.00661825
287.25	11459	1281784	11459/1281784.0	0.00893988
287.252	7282	1034894	7282/1034894.0	0.00703647
287.252	11611	1294059	11611/1294059.0	0.00897254
287.252	11629	1296182	11629/1296182.0	0.00897173
287.252	7154	977475	7154/977475.0	0.00731886
287.252	11377	1293359	11377/1293359.0	0.00879647
287.252	7223	1036002	7223/1036002.0	0.00697199
287.252	7190	978609	7190/978609.0	0.00734716
287.252	6347	956946	6347/956946.0	0.00663256
287.252	11389	1295110	11389/1295110.0	0.00879385
287.252	11661	1296130	11661/1296130.0	0.00899678
287.252	7295	1031078	7295/1031078.0	0.00707512
287.252	6530	989021	6530/989021.0	0.00660249
287.252	11427	1295995	11427/1295995.0	0.00881716
287.252	7230	1031238	7230/1031238.0	0.00701099
287.252	11637	1296182	11637/1296182.0	0.00897791
287.252	76	21307	76/21307.0	0.0035669
287.252	6477	992422	6477/992422.0	0.00652646
287.252	11645	1293531	11645/1293531.0	0.00900249
287.252	6487	988703	6487/988703.0	0.00656112
287.252	7281	1035400	7281/1035400.0	0.00703206
287.252	6593	989656	6593/989656.0	0.00666191
287.252	11390	1297756	11390/1297756.0	0.00877669
287.252	7277	1031086	7277/1031086.0	0.00705761
287.252	6374	958634	6374/958634.0	0.00664904
287.252	11622	1293444	11622/1293444.0	0.00898531
287.252	11644	1293257	11644/1293257.0	0.00900362
287.252	6312	957650	6312/957650.0	0.00659113
287.252	11612	1294179	11612/1294179.0	0.00897248
287.252	7299	1031078	7299/1031078.0	0.007079
287.252	7342	1035549	7342/1035549.0	0.00708996
287.252	11628	1295789	11628/1295789.0	0.00897368
287.252	7249	1021749	7249/1021749.0	0.0070947
287.252	7475	952578	7475/952578.0	0.00784713
287.252	11237	1294570	11237/1294570.0	0.0086801
287.252	6674	988679	6674/988679.0	0.00675042
287.252	7217	979266	7217/979266.0	0.00736981
287.253	7152	976036	7152/976036.0	0.0073276
287.253	7154	976488	7154/976488.0	0.00732625
287.253	11205	1280420	11205/1280420.0	0.00875103
287.253	11215	1288344	11215/1288344.0	0.00870497
287.253	7106	1051890	7106/1051890.0	0.00675546
287.253	6929	1028254	6929/1028254.0	0.00673861
287.253	11151	1281334	11151/1281334.0	0.00870265
287.253	10431	1265091	10431/1265091.0	0.00824526
287.253	11121	1278759	11121/1278759.0	0.00869671
287.253	11215	1288344	11215/1288344.0	0.00870497
287.253	7677	1046998	7677/1046998.0	0.00733239
287.253	11151	1281334	11151/1281334.0	0.00870265
287.253	6929	1028254	6929/1028254.0	0.00673861
287.253	11205	1280420	11205/1280420.0	0.00875103
287.253	7106	1051890	7106/1051890.0	0.00675546
287.253	7677	1046998	7677/1046998.0	0.00733239
287.253	11121	1278759	11121/1278759.0	0.00869671
287.253	10431	1265091	10431/1265091.0	0.00824526
287.253	11738	1301031	11738/1301031.0	0.00902208
287.257	7370	1033884	7370/1033884.0	0.00712846
287.257	7559	1034539	7559/1034539.0	0.00730664
287.257	5997	933877	5997/933877.0	0.00642162
287.257	5457	925488	5457/925488.0	0.00589635
287.258	7106	1051890	7106/1051890.0	0.00675546
287.258	11121	1278759	11121/1278759.0	0.00869671
287.258	11205	1280420	11205/1280420.0	0.00875103
287.258	7677	1046998	7677/1046998.0	0.00733239
287.258	11215	1288344	11215/1288344.0	0.00870497
287.258	6929	1028254	6929/1028254.0	0.00673861
287.258	10431	1265091	10431/1265091.0	0.00824526
287.258	11151	1281334	11151/1281334.0	0.00870265
287.258	6920	1000448	6920/1000448.0	0.0069169
287.258	11447	1278629	11447/1278629.0	0.00895256
287.258	6509	994385	6509/994385.0	0.00654575
287.26	6843	979986	6843/979986.0	0.00698275
287.26	7440	1051434	7440/1051434.0	0.00707605
287.26	7120	1048188	7120/1048188.0	0.00679267
287.26	7102	1040820	7102/1040820.0	0.00682347
287.26	7042	1044525	7042/1044525.0	0.00674182
287.26	7114	1046919	7114/1046919.0	0.00679518
287.26	4590	850424	4590/850424.0	0.00539731
287.26	7128	1049620	7128/1049620.0	0.00679103
287.26	7029	1039800	7029/1039800.0	0.00675995
287.26	7126	1046576	7126/1046576.0	0.00680887
287.26	7114	1045150	7114/1045150.0	0.00680668
287.26	7132	1044681	7132/1044681.0	0.00682696
287.26	6936	1033235	6936/1033235.0	0.0067129
287.26	7041	1034438	7041/1034438.0	0.00680659
287.26	7151	1046664	7151/1046664.0	0.00683218
287.26	7177	1048328	7177/1048328.0	0.00684614
287.26	7128	1042655	7128/1042655.0	0.00683639
287.26	7202	1050595	7202/1050595.0	0.00685516
287.26	7031	1021698	7031/1021698.0	0.00688168
287.26	7179	1047506	7179/1047506.0	0.00685342
287.26	6870	1029662	6870/1029662.0	0.00667209
287.26	11095	1292281	11095/1292281.0	0.00858559
287.26	6706	1007305	6706/1007305.0	0.00665737
287.26	5147	890057	5147/890057.0	0.00578278
287.26	11940	1282890	11940/1282890.0	0.00930711
287.264	6937	1019523	6937/1019523.0	0.00680416
287.264	7110	1028837	7110/1028837.0	0.00691072
287.264	6849	1015039	6849/1015039.0	0.00674752
287.264	6896	1020359	6896/1020359.0	0.00675841
287.264	5868	917033	5868/917033.0	0.0063989
287.264	6591	1016373	6591/1016373.0	0.00648482
287.264	11372	1305360	11372/1305360.0	0.00871177
287.264	17449	1415560	17449/1415560.0	0.0123266
287.264	11678	1297084	11678/1297084.0	0.00900327
287.264	11781	1294563	11781/1294563.0	0.00910037
287.264	11391	1282879	11391/1282879.0	0.00887925
287.266	6864	1019264	6864/1019264.0	0.00673427
287.27	7818	1144859	7818/1144859.0	0.00682879
287.27	5927	992737	5927/992737.0	0.00597036
287.27	6691	985018	6691/985018.0	0.00679277
287.27	7036	1018454	7036/1018454.0	0.00690851
287.27	11290	1265704	11290/1265704.0	0.00891994
287.27	11072	1249768	11072/1249768.0	0.00885924
287.27	10898	1298198	10898/1298198.0	0.00839471
287.27	11377	1288229	11377/1288229.0	0.0088315
287.27	11385	1310658	11385/1310658.0	0.00868648
287.27	6449	972930	6449/972930.0	0.00662843
287.27	10482	1250970	10482/1250970.0	0.0083791
287.27	5146	889605	5146/889605.0	0.00578459
287.27	11485	1282513	11485/1282513.0	0.00895507
287.27	11207	1290086	11207/1290086.0	0.00868702
287.27	5863	971948	5863/971948.0	0.00603222
287.27	5859	971671	5859/971671.0	0.00602982
287.27	6395	993137	6395/993137.0	0.00643919
287.27	11325	1293808	11325/1293808.0	0.00875323
287.27	11327	1302208	11327/1302208.0	0.0086983
287.27	6683	996960	6683/996960.0	0.00670338
287.27	6580	1011060	6580/1011060.0	0.00650802
287.27	6673	985803	6673/985803.0	0.0067691
287.27	6292	976813	6292/976813.0	0.00644136
287.27	10570	1289060	10570/1289060.0	0.00819977
287.27	12663	1298085	12663/1298085.0	0.00975514
287.27	7436	1081090	7436/1081090.0	0.00687824
287.27	7020	1012544	7020/1012544.0	0.00693303
287.27	7172	1040183	7172/1040183.0	0.00689494
287.27	11036	1302788	11036/1302788.0	0.00847106
287.27	10838	1303137	10838/1303137.0	0.00831685
287.27	6426	975274	6426/975274.0	0.00658892
287.27	6969	991990	6969/991990.0	0.00702527
287.27	11139	1254281	11139/1254281.0	0.00888079
287.27	11172	1310000	11172/1310000.0	0.00852824
287.27	6455	1001977	6455/1001977.0	0.00644226
287.27	6657	1030697	6657/1030697.0	0.00645874
287.27	11328	1273075	11328/1273075.0	0.00889814
287.27	7151	1025906	7151/1025906.0	0.00697042
287.27	11383	1289570	11383/1289570.0	0.00882697
287.271	11381	1283116	11381/1283116.0	0.00886981
287.271	5835	936821	5835/936821.0	0.00622851
287.271	7171	1003525	7171/1003525.0	0.00714581
287.271	10106	1235385	10106/1235385.0	0.00818045
287.271	7049	1017550	7049/1017550.0	0.00692742
287.271	11367	1275430	11367/1275430.0	0.00891229
287.271	6529	1000871	6529/1000871.0	0.00652332
287.271	6722	998900	6722/998900.0	0.0067294
287.271	10765	1268102	10765/1268102.0	0.00848906
287.271	6619	992285	6619/992285.0	0.00667046
287.271	10649	1264709	10649/1264709.0	0.00842012
287.271	6716	1002641	6716/1002641.0	0.00669831
287.271	10552	1273736	10552/1273736.0	0.00828429
287.271	7071	1038176	7071/1038176.0	0.00681098
287.271	11366	1300219	11366/1300219.0	0.0087416
287.271	6989	1008972	6989/1008972.0	0.00692685
287.271	6898	1015931	6898/1015931.0	0.00678983
287.271	7131	1038407	7131/1038407.0	0.00686725
287.271	6455	998144	6455/998144.0	0.006467
287.271	6512	993576	6512/993576.0	0.0065541
287.271	6591	998993	6591/998993.0	0.00659764
287.271	17634	1427077	17634/1427077.0	0.0123567
287.271	6445	998144	6445/998144.0	0.00645698
287.271	11374	1299365	11374/1299365.0	0.00875351
287.271	7072	993911	7072/993911.0	0.00711533
287.271	6933	1016708	6933/1016708.0	0.00681907
287.271	11331	1298623	11331/1298623.0	0.0087254
287.271	17633	1426154	17633/1426154.0	0.012364
287.271	6493	993294	6493/993294.0	0.00653684
287.271	6445	997376	6445/997376.0	0.00646196
287.271	11563	1299555	11563/1299555.0	0.00889766
287.271	6700	1005354	6700/1005354.0	0.00666432
287.271	7226	1064414	7226/1064414.0	0.00678871
287.271	6515	996103	6515/996103.0	0.00654049
287.271	6979	1008856	6979/1008856.0	0.00691774
287.271	11347	1284584	11347/1284584.0	0.00883321
287.271	6470	992718	6470/992718.0	0.00651746
287.271	6448	997170	6448/997170.0	0.0064663
287.271	5502	904721	5502/904721.0	0.00608143
287.271	11380	1300219	11380/1300219.0	0.00875237
287.271	7158	1070110	7158/1070110.0	0.00668903
287.271	7135	1065592	7135/1065592.0	0.00669581
287.271	7153	1064336	7153/1064336.0	0.00672062
287.271	7147	1057393	7147/1057393.0	0.00675908
287.271	7163	976817	7163/976817.0	0.007333
287.271	6936	1017713	6936/1017713.0	0.00681528
287.271	6443	997957	6443/997957.0	0.00645619
287.271	7154	1052688	7154/1052688.0	0.00679594
287.271	11320	1298808	11320/1298808.0	0.00871568
287.272	12600	1335077	12600/1335077.0	0.00943766
287.272	11393	1295946	11393/1295946.0	0.00879126
287.272	12600	1335608	12600/1335608.0	0.00943391
287.272	5338	935169	5338/935169.0	0.00570806
287.272	12601	1335758	12601/1335758.0	0.0094336
287.272	6385	1032576	6385/1032576.0	0.00618356
287.272	6449	1026399	6449/1026399.0	0.00628313
287.272	11071	1288565	11071/1288565.0	0.00859173
287.272	10689	1286208	10689/1286208.0	0.00831048
287.272	6293	1000540	6293/1000540.0	0.0062896
287.272	10708	1285434	10708/1285434.0	0.00833026
287.272	10910	1218590	10910/1218590.0	0.00895297
287.273	5390	898978	5390/898978.0	0.0059957
287.273	6915	1027381	6915/1027381.0	0.00673071
287.273	10449	1245575	10449/1245575.0	0.0083889
287.273	17286	1398131	17286/1398131.0	0.0123636
287.273	6594	982042	6594/982042.0	0.00671458
287.273	5620	916814	5620/916814.0	0.00612992
287.273	17340	1390339	17340/1390339.0	0.0124718
287.273	6389	925434	6389/925434.0	0.00690379
287.276	10699	1302276	10699/1302276.0	0.00821562
287.276	6523	998507	6523/998507.0	0.00653275
287.276	6422	985075	6422/985075.0	0.0065193
287.277	6466	1009135	6466/1009135.0	0.00640747
287.277	12737	1353264	12737/1353264.0	0.00941206
287.277	11132	1296986	11132/1296986.0	0.00858298
287.277	5310	947355	5310/947355.0	0.00560508
287.277	11297	1289635	11297/1289635.0	0.00875984
287.277	11142	1298260	11142/1298260.0	0.00858226
287.277	11400	1298273	11400/1298273.0	0.0087809
287.277	11397	1300197	11397/1300197.0	0.00876559
287.277	7430	992123	7430/992123.0	0.00748899
287.277	6636	1016086	6636/1016086.0	0.00653094
287.277	7164	1026083	7164/1026083.0	0.00698189
287.277	6647	1021515	6647/1021515.0	0.006507
287.277	6401	981868	6401/981868.0	0.00651921
287.277	7181	1025748	7181/1025748.0	0.00700074
287.277	7142	1025697	7142/1025697.0	0.00696307
287.277	7162	1026075	7162/1026075.0	0.00698
287.277	6510	981828	6510/981828.0	0.00663049
287.277	6313	1002363	6313/1002363.0	0.00629812
287.277	12473	1341536	12473/1341536.0	0.00929755
287.277	7174	991905	7174/991905.0	0.00723255
287.277	6360	971490	6360/971490.0	0.00654664
287.277	6329	971552	6329/971552.0	0.00651432
287.277	6314	996944	6314/996944.0	0.00633335
287.277	7146	981984	7146/981984.0	0.0072771
287.277	6428	925760	6428/925760.0	0.00694348
287.277	6445	933950	6445/933950.0	0.0069008
287.277	7840	1056576	7840/1056576.0	0.0074202
287.278	11138	1249264	11138/1249264.0	0.00891565
287.278	11213	1262775	11213/1262775.0	0.00887965
287.278	11333	1275407	11333/1275407.0	0.00888579
287.278	11339	1277269	11339/1277269.0	0.00887753
287.278	11312	1272713	11312/1272713.0	0.0088881
287.278	10958	1273483	10958/1273483.0	0.00860475
287.278	11313	1274945	11313/1274945.0	0.00887332
287.278	11333	1275760	11333/1275760.0	0.00888333
287.278	11249	1269409	11249/1269409.0	0.0088616
287.278	10902	1259624	10902/1259624.0	0.00865496
287.278	11347	1278442	11347/1278442.0	0.00887565
287.278	11105	1277012	11105/1277012.0	0.00869608
287.278	11314	1278301	11314/1278301.0	0.00885081
287.278	10854	1258536	10854/1258536.0	0.00862431
287.278	11316	1274441	11316/1274441.0	0.00887919
287.278	11103	1275924	11103/1275924.0	0.00870193
287.278	10979	1273983	10979/1273983.0	0.00861785
287.278	11326	1275229	11326/1275229.0	0.00888154
287.278	11295	1273980	11295/1273980.0	0.00886592
287.278	11294	1273191	11294/1273191.0	0.00887063
287.278	11320	1273319	11320/1273319.0	0.00889015
287.278	11309	1279087	11309/1279087.0	0.00884146
287.278	11283	1271110	11283/1271110.0	0.00887649
287.278	10593	1203501	10593/1203501.0	0.00880182
287.278	11294	1273811	11294/1273811.0	0.00886631
287.278	11351	1279766	11351/1279766.0	0.00886959
287.278	11311	1273132	11311/1273132.0	0.00888439
287.278	11315	1278788	11315/1278788.0	0.00884822
287.278	11109	1278808	11109/1278808.0	0.008687
287.278	12948	1276195	12948/1276195.0	0.0101458
287.278	10968	1278861	10968/1278861.0	0.00857638
287.283	4652	825962	4652/825962.0	0.00563222
287.283	8963	1012179	8963/1012179.0	0.00885515
287.283	4906	796930	4906/796930.0	0.00615612
287.283	6325	875585	6325/875585.0	0.00722374
287.283	9752	1089116	9752/1089116.0	0.00895405
287.284	4652	695226	4652/695226.0	0.00669135
287.284	4647	692090	4647/692090.0	0.00671444
287.284	4529	789713	4529/789713.0	0.00573499
287.284	7088	977551	7088/977551.0	0.00725077
287.284	4660	823090	4660/823090.0	0.00566159
287.284	5066	791719	5066/791719.0	0.00639873
287.284	4754	812973	4754/812973.0	0.00584767
287.284	10219	1102459	10219/1102459.0	0.00926928
287.284	4905	849948	4905/849948.0	0.00577094
287.284	9156	1013827	9156/1013827.0	0.00903113
287.284	9731	1092439	9731/1092439.0	0.00890759
287.284	9933	1092464	9933/1092464.0	0.00909229
287.284	9367	1112050	9367/1112050.0	0.00842318
287.284	4634	824374	4634/824374.0	0.00562124
287.284	3969	702318	3969/702318.0	0.00565129
287.284	4718	834478	4718/834478.0	0.00565383
287.284	8808	962768	8808/962768.0	0.00914862
287.284	4765	820166	4765/820166.0	0.0058098
287.284	4764	757582	4764/757582.0	0.00628843
287.284	6143	863789	6143/863789.0	0.00711169
287.284	6027	963826	6027/963826.0	0.0062532
287.284	5505	878141	5505/878141.0	0.00626892
287.284	4639	758411	4639/758411.0	0.00611674
287.284	6051	981835	6051/981835.0	0.00616295
287.284	4648	727283	4648/727283.0	0.00639091
287.284	5862	927299	5862/927299.0	0.00632159
287.284	6491	997605	6491/997605.0	0.00650658
287.284	7316	1014819	7316/1014819.0	0.00720917
287.284	11046	1269439	11046/1269439.0	0.00870148
287.284	7027	1035645	7027/1035645.0	0.00678514
287.284	10968	1296040	10968/1296040.0	0.0084627
287.284	7444	1022773	7444/1022773.0	0.00727825
287.284	8576	1028614	8576/1028614.0	0.00833743
287.284	5005	785297	5005/785297.0	0.00637338
287.284	5457	742649	5457/742649.0	0.00734802
287.284	9292	1080091	9292/1080091.0	0.00860298
287.284	6076	961752	6076/961752.0	0.00631764
287.284	6760	955673	6760/955673.0	0.00707355
287.284	6302	940039	6302/940039.0	0.00670398
287.284	5306	811227	5306/811227.0	0.00654071
287.284	10361	1250040	10361/1250040.0	0.00828853
287.284	11681	1244108	11681/1244108.0	0.00938906
287.284	16317	1327267	16317/1327267.0	0.0122937
287.285	5872	883322	5872/883322.0	0.00664763
287.285	5719	907881	5719/907881.0	0.00629928
287.285	4912	748378	4912/748378.0	0.00656353
287.286	6811	1030615	6811/1030615.0	0.00660868
287.292	7329	1027975	7329/1027975.0	0.00712955
287.292	7307	1028256	7307/1028256.0	0.00710621
287.292	7366	1029399	7366/1029399.0	0.00715563
287.292	7329	1027975	7329/1027975.0	0.00712955
287.292	5880	1014869	5880/1014869.0	0.00579385
287.292	11305	1284800	11305/1284800.0	0.00879903
287.297	6859	1004229	6859/1004229.0	0.00683012
287.297	5434	938399	5434/938399.0	0.00579071
287.297	10735	1278519	10735/1278519.0	0.00839643
287.297	6783	1017371	6783/1017371.0	0.00666718
287.297	6846	997415	6846/997415.0	0.00686374
287.297	11088	1282270	11088/1282270.0	0.00864716
287.297	7883	1051348	7883/1051348.0	0.00749799
287.297	6598	995918	6598/995918.0	0.00662504
287.297	6881	995379	6881/995379.0	0.00691294
287.297	7163	1058816	7163/1058816.0	0.0067651
287.297	5862	919873	5862/919873.0	0.00637262
287.297	5216	897007	5216/897007.0	0.00581489
287.297	6382	955871	6382/955871.0	0.00667663
287.297	5125	913962	5125/913962.0	0.00560745
287.297	6189	969924	6189/969924.0	0.00638091
287.297	11104	1279111	11104/1279111.0	0.00868103
287.297	11901	1326067	11901/1326067.0	0.00897466
287.297	6431	998489	6431/998489.0	0.00644073
287.297	11902	1320996	11902/1320996.0	0.00900987
287.297	6605	1026300	6605/1026300.0	0.00643574
287.297	12917	1348308	12917/1348308.0	0.00958016
287.297	6629	1024814	6629/1024814.0	0.00646849
287.297	6640	1028963	6640/1028963.0	0.0064531
287.297	5244	931904	5244/931904.0	0.00562719
287.297	5403	924079	5403/924079.0	0.0058469
287.297	6500	1027186	6500/1027186.0	0.00632797
287.297	6678	1028963	6678/1028963.0	0.00649003
287.297	6689	1030193	6689/1030193.0	0.00649296
287.297	6612	1028903	6612/1028903.0	0.00642626
287.297	6467	1006055	6467/1006055.0	0.00642808
287.297	6598	1028903	6598/1028903.0	0.00641266
287.297	6598	1026199	6598/1026199.0	0.00642955
287.297	6716	1024814	6716/1024814.0	0.00655338
287.297	6643	1029125	6643/1029125.0	0.006455
287.297	6642	1029125	6642/1029125.0	0.00645403
287.297	11910	1322340	11910/1322340.0	0.00900676
287.297	6639	1028756	6639/1028756.0	0.00645343
287.297	6557	1024126	6557/1024126.0	0.00640253
287.297	7149	1036290	7149/1036290.0	0.00689865
287.297	6548	962715	6548/962715.0	0.0068016
287.297	6626	985144	6626/985144.0	0.00672592
287.297	6673	1036978	6673/1036978.0	0.00643504
287.297	6604	963221	6604/963221.0	0.00685616
287.297	10834	1278028	10834/1278028.0	0.00847712
287.297	10821	1278187	10821/1278187.0	0.0084659
287.297	7126	1028562	7126/1028562.0	0.00692812
287.297	11172	1279426	11172/1279426.0	0.00873204
287.297	10580	1269289	10580/1269289.0	0.00833538
287.297	7279	1041213	7279/1041213.0	0.00699088
287.297	6672	993040	6672/993040.0	0.00671876
287.297	6603	997551	6603/997551.0	0.00661921
287.297	10553	1267602	10553/1267602.0	0.00832517
287.297	11614	1280216	11614/1280216.0	0.00907191
287.297	6167	1011579	6167/1011579.0	0.00609641
287.297	6809	1068185	6809/1068185.0	0.00637436
287.297	10575	1268539	10575/1268539.0	0.00833636
287.297	6526	1018057	6526/1018057.0	0.00641025
287.297	11587	1280216	11587/1280216.0	0.00905082
287.298	6654	1004078	6654/1004078.0	0.00662698
287.298	6921	1028103	6921/1028103.0	0.00673182
287.298	6980	1022165	6980/1022165.0	0.00682864
287.298	6560	1005189	6560/1005189.0	0.00652614
287.298	6629	1005590	6629/1005590.0	0.00659215
287.298	6535	992616	6535/992616.0	0.00658361
287.298	5370	932843	5370/932843.0	0.0057566
287.298	7025	1009221	7025/1009221.0	0.00696081
287.298	12152	1289041	12152/1289041.0	0.00942716
287.298	6369	991266	6369/991266.0	0.00642512
287.298	5384	936090	5384/936090.0	0.00575158
287.298	6100	992332	6100/992332.0	0.00614714
287.298	6794	952897	6794/952897.0	0.00712984
287.298	6196	1000948	6196/1000948.0	0.00619013
287.298	6934	1027414	6934/1027414.0	0.00674898
287.298	6904	1011492	6904/1011492.0	0.00682556
287.298	13151	1337560	13151/1337560.0	0.00983208
287.298	6539	992788	6539/992788.0	0.0065865
287.298	6472	983291	6472/983291.0	0.00658198
287.298	6561	1018467	6561/1018467.0	0.00644203
287.298	1542	330811	1542/330811.0	0.00466127
287.298	7218	1033048	7218/1033048.0	0.00698709
287.298	7286	1040465	7286/1040465.0	0.00700264
287.298	10835	1283493	10835/1283493.0	0.00844181
287.298	7521	1030513	7521/1030513.0	0.00729831
287.298	7530	1029712	7530/1029712.0	0.00731272
287.298	11500	1281747	11500/1281747.0	0.00897213
287.298	7360	1028818	7360/1028818.0	0.00715384
287.298	7512	1029139	7512/1029139.0	0.00729931
287.298	5309	908425	5309/908425.0	0.00584418
287.298	5120	904229	5120/904229.0	0.00566228
287.302	6539	1036726	6539/1036726.0	0.00630736
287.302	7098	967840	7098/967840.0	0.00733386
287.302	6334	1009328	6334/1009328.0	0.00627546
287.302	12137	1284521	12137/1284521.0	0.00944866
287.302	6218	986576	6218/986576.0	0.00630261
287.302	12017	1285920	12017/1285920.0	0.00934506
287.302	6533	1037600	6533/1037600.0	0.00629626
287.302	7046	1024910	7046/1024910.0	0.00687475
287.302	6541	1037724	6541/1037724.0	0.00630322
287.303	6680	981998	6680/981998.0	0.00680246
287.303	5888	931611	5888/931611.0	0.00632023
287.303	12264	1322470	12264/1322470.0	0.00927356
287.303	7073	999380	7073/999380.0	0.00707739
287.303	6341	1009662	6341/1009662.0	0.00628032
287.311	10339	1287130	10339/1287130.0	0.0080326
287.311	12228	1317762	12228/1317762.0	0.00927937
287.312	11295	1286887	11295/1286887.0	0.00877699
287.312	11587	1294420	11587/1294420.0	0.0089515
287.312	5282	909276	5282/909276.0	0.00580902
287.312	13294	1281440	13294/1281440.0	0.0103743
287.312	11722	1309112	11722/1309112.0	0.00895416
287.312	7255	987843	7255/987843.0	0.00734428
287.312	12803	1338186	12803/1338186.0	0.00956743
287.312	7478	953495	7478/953495.0	0.00784273
287.314	7020	1007971	7020/1007971.0	0.00696449
287.314	6484	994015	6484/994015.0	0.00652304
287.314	11306	1285611	11306/1285611.0	0.00879426
287.314	11309	1283181	11309/1283181.0	0.00881325
287.314	5340	909773	5340/909773.0	0.0058696
287.314	5340	920425	5340/920425.0	0.00580167
287.314	5399	929708	5399/929708.0	0.0058072
287.314	6652	1031315	6652/1031315.0	0.00645002
287.314	6508	1009248	6508/1009248.0	0.00644837
287.314	11308	1278265	11308/1278265.0	0.00884637
287.314	12944	1275766	12944/1275766.0	0.0101461
287.314	12917	1275516	12917/1275516.0	0.0101269
287.314	12940	1275670	12940/1275670.0	0.0101437
287.314	11499	1301014	11499/1301014.0	0.00883849
287.314	7363	1006415	7363/1006415.0	0.00731607
287.314	5130	899033	5130/899033.0	0.00570613
287.314	5246	928000	5246/928000.0	0.00565302
287.314	5232	898652	5232/898652.0	0.00582205
287.314	5070	899690	5070/899690.0	0.00563527
287.314	7098	1047306	7098/1047306.0	0.00677739
287.314	11284	1287475	11284/1287475.0	0.00876444
287.314	11320	1282538	11320/1282538.0	0.00882625
287.314	6439	1004226	6439/1004226.0	0.0064119
287.314	7132	1047764	7132/1047764.0	0.00680688
287.314	7143	1051567	7143/1051567.0	0.00679272
287.314	11434	1290643	11434/1290643.0	0.00885915
287.314	11957	1313557	11957/1313557.0	0.00910276
287.314	11910	1312074	11910/1312074.0	0.00907723
287.314	7023	1031748	7023/1031748.0	0.00680689
287.314	11594	1298439	11594/1298439.0	0.00892918
287.314	11998	1313643	11998/1313643.0	0.00913338
287.314	12097	1324005	12097/1324005.0	0.00913667
287.314	11473	1298881	11473/1298881.0	0.00883299
287.314	7020	1026809	7020/1026809.0	0.00683671
287.314	11358	1289439	11358/1289439.0	0.00880848
287.314	7025	1027528	7025/1027528.0	0.0068368
287.314	11469	1298857	11469/1298857.0	0.00883007
287.314	11498	1301228	11498/1301228.0	0.00883627
287.314	7025	1026809	7025/1026809.0	0.00684158
287.314	11377	1287521	11377/1287521.0	0.00883636
287.314	6530	996145	6530/996145.0	0.00655527
287.314	6762	983957	6762/983957.0	0.00687225
287.314	7025	1028010	7025/1028010.0	0.00683359
287.314	7024	1026809	7024/1026809.0	0.00684061
287.314	6705	995092	6705/995092.0	0.00673807
287.314	6762	983957	6762/983957.0	0.00687225
287.314	7580	1076761	7580/1076761.0	0.00703963
287.314	5308	920695	5308/920695.0	0.00576521
287.314	7021	1031748	7021/1031748.0	0.00680496
287.314	6753	983189	6753/983189.0	0.00686847
287.314	11455	1277916	11455/1277916.0	0.00896381
287.315	6430	972459	6430/972459.0	0.0066121
287.315	7719	1033565	7719/1033565.0	0.00746833
287.315	7974	1038326	7974/1038326.0	0.00767967
287.315	5429	932451	5429/932451.0	0.00582229
287.315	11334	1302632	11334/1302632.0	0.00870085
287.316	12039	1284094	12039/1284094.0	0.00937548
287.316	7411	1032961	7411/1032961.0	0.00717452
287.316	11756	1300036	11756/1300036.0	0.00904283
287.316	7046	999475	7046/999475.0	0.0070497
287.316	6960	1020050	6960/1020050.0	0.00682319
287.316	6829	999739	6829/999739.0	0.00683078
287.316	11949	1283268	11949/1283268.0	0.00931138
287.316	6457	1013938	6457/1013938.0	0.00636824
287.316	9302	1172421	9302/1172421.0	0.00793401
287.316	5383	925790	5383/925790.0	0.00581449
287.316	11858	1278520	11858/1278520.0	0.00927479
287.316	5459	931914	5459/931914.0	0.00585784
287.316	5451	929852	5451/929852.0	0.00586222
287.316	7310	1029182	7310/1029182.0	0.00710273
287.316	6736	1012829	6736/1012829.0	0.00665068
287.316	6622	1009164	6622/1009164.0	0.00656187
287.316	6849	993625	6849/993625.0	0.00689294
287.316	6662	992973	6662/992973.0	0.00670915
287.316	7250	1050305	7250/1050305.0	0.00690276
287.316	10834	1308162	10834/1308162.0	0.00828185
287.316	5414	937812	5414/937812.0	0.00577301
287.316	11357	1277686	11357/1277686.0	0.00888873
287.316	6746	1005328	6746/1005328.0	0.00671025
287.316	6650	1023486	6650/1023486.0	0.0064974
287.316	6237	998240	6237/998240.0	0.006248
287.316	10723	1306323	10723/1306323.0	0.00820854
287.316	5427	937858	5427/937858.0	0.00578659
287.316	5427	938013	5427/938013.0	0.00578563
287.316	6329	954985	6329/954985.0	0.00662733
287.316	6596	1020079	6596/1020079.0	0.00646617
287.316	5489	932685	5489/932685.0	0.00588516
287.316	5311	926774	5311/926774.0	0.00573063
287.316	11237	1265760	11237/1265760.0	0.00887767
287.316	11238	1267317	11238/1267317.0	0.00886755
287.316	11176	1262756	11176/1262756.0	0.00885048
287.316	6804	1020169	6804/1020169.0	0.00666948
287.316	5434	938215	5434/938215.0	0.00579185
287.316	6488	994952	6488/994952.0	0.00652092
287.316	6759	1026635	6759/1026635.0	0.00658364
287.316	5374	926618	5374/926618.0	0.00579959
287.316	10765	1304704	10765/1304704.0	0.00825091
287.316	11621	1297530	11621/1297530.0	0.00895625
287.316	5427	936303	5427/936303.0	0.0057962
287.316	5464	935592	5464/935592.0	0.00584015
287.316	11606	1293369	11606/1293369.0	0.00897346
287.316	11640	1296935	11640/1296935.0	0.00897501
287.316	5410	938955	5410/938955.0	0.00576172
287.316	5442	936428	5442/936428.0	0.00581145
287.316	5376	906323	5376/906323.0	0.00593166
287.316	6838	1027836	6838/1027836.0	0.00665281
287.316	6655	998030	6655/998030.0	0.00666814
287.316	5394	935975	5394/935975.0	0.00576297
287.316	5381	929935	5381/929935.0	0.00578643
287.316	6518	1017701	6518/1017701.0	0.00640463
287.316	6342	1016860	6342/1016860.0	0.00623685
287.316	11635	1297843	11635/1297843.0	0.00896487
287.316	5416	937945	5416/937945.0	0.00577433
287.316	5424	938311	5424/938311.0	0.0057806
287.316	5425	936270	5425/936270.0	0.00579427
287.317	5430	938708	5430/938708.0	0.00578455
287.317	5421	937830	5421/937830.0	0.00578037
287.317	5427	938514	5427/938514.0	0.00578255
287.317	6539	1021563	6539/1021563.0	0.00640098
287.317	5431	935977	5431/935977.0	0.00580249
287.317	5427	932660	5427/932660.0	0.00581884
287.317	5483	931341	5483/931341.0	0.00588721
287.317	5258	906881	5258/906881.0	0.00579789
287.317	5411	935459	5411/935459.0	0.00578433
287.317	10893	1282333	10893/1282333.0	0.00849467
287.317	5420	935927	5420/935927.0	0.00579105
287.317	5407	935420	5407/935420.0	0.00578029
287.317	5280	909906	5280/909906.0	0.0058028
287.317	5275	910516	5275/910516.0	0.00579342
287.317	5270	910052	5270/910052.0	0.00579088
287.317	5311	911733	5311/911733.0	0.00582517
287.317	5285	911057	5285/911057.0	0.00580095
287.317	5280	911958	5280/911958.0	0.00578974
287.317	10362	1263742	10362/1263742.0	0.00819946
287.317	5276	905776	5276/905776.0	0.00582484
287.317	11693	1296346	11693/1296346.0	0.00901997
287.317	6163	995094	6163/995094.0	0.00619338
287.317	12933	1368722	12933/1368722.0	0.00944896
287.325	12990	1350664	12990/1350664.0	0.00961749
287.325	6430	998366	6430/998366.0	0.00644052
287.325	7380	1033000	7380/1033000.0	0.00714424
287.326	6854	1020961	6854/1020961.0	0.00671328
287.326	7016	1009616	7016/1009616.0	0.00694918
287.326	10898	1304179	10898/1304179.0	0.00835621
287.326	11001	1298506	11001/1298506.0	0.00847204
287.326	10845	1278028	10845/1278028.0	0.00848573
287.326	11129	1301232	11129/1301232.0	0.00855266
287.326	11597	1303250	11597/1303250.0	0.00889852
287.327	6040	1007150	6040/1007150.0	0.00599712
287.327	10718	1278079	10718/1278079.0	0.00838602
287.327	11306	1281266	11306/1281266.0	0.00882408
287.327	11225	1273429	11225/1273429.0	0.00881478
287.327	11348	1284465	11348/1284465.0	0.00883481
287.327	11314	1278410	11314/1278410.0	0.00885006
287.327	11118	1282018	11118/1282018.0	0.00867227
287.327	6460	1000117	6460/1000117.0	0.00645924
287.327	10984	1297074	10984/1297074.0	0.00846829
287.327	11196	1302224	11196/1302224.0	0.0085976
287.327	11321	1272127	11321/1272127.0	0.00889927
287.327	11247	1297107	11247/1297107.0	0.00867083
287.327	11298	1285005	11298/1285005.0	0.00879218
287.327	10749	1280390	10749/1280390.0	0.0083951
287.327	10972	1280304	10972/1280304.0	0.00856984
287.327	6640	992642	6640/992642.0	0.00668922
287.327	5988	1004301	5988/1004301.0	0.00596236
287.327	6086	1008657	6086/1008657.0	0.00603377
287.327	5980	1008466	5980/1008466.0	0.0059298
287.327	11003	1300455	11003/1300455.0	0.00846088
287.327	5907	1004233	5907/1004233.0	0.0058821
287.327	12382	1298858	12382/1298858.0	0.00953299
287.327	10775	1271828	10775/1271828.0	0.00847206
287.327	12443	1299139	12443/1299139.0	0.00957788
287.327	6004	1011706	6004/1011706.0	0.00593453
287.327	11006	1272802	11006/1272802.0	0.00864706
287.327	11326	1306665	11326/1306665.0	0.00866787
287.327	10734	1278743	10734/1278743.0	0.00839418
287.327	11090	1287526	11090/1287526.0	0.00861342
287.327	12413	1298512	12413/1298512.0	0.0095594
287.327	10751	1278758	10751/1278758.0	0.00840738
287.327	11233	1296805	11233/1296805.0	0.00866206
287.327	11237	1297176	11237/1297176.0	0.00866266
287.327	5990	1011321	5990/1011321.0	0.00592295
287.327	12423	1316929	12423/1316929.0	0.00943331
287.33	7254	1044974	7254/1044974.0	0.0069418
287.33	12616	1294598	12616/1294598.0	0.00974511
287.33	7406	1044550	7406/1044550.0	0.00709013
287.33	12563	1294252	12563/1294252.0	0.00970676
287.33	11594	1290582	11594/1290582.0	0.00898354
287.33	11779	1296459	11779/1296459.0	0.00908552
287.33	11404	1258247	11404/1258247.0	0.0090634
287.33	11582	1288560	11582/1288560.0	0.00898833
287.33	12563	1293772	12563/1293772.0	0.00971037
287.33	11537	1282780	11537/1282780.0	0.00899375
287.33	12053	1279971	12053/1279971.0	0.00941662
287.33	6466	993940	6466/993940.0	0.00650542
287.33	7803	970225	7803/970225.0	0.00804246
287.33	12047	1301927	12047/1301927.0	0.00925321
287.33	11570	1274250	11570/1274250.0	0.00907985
287.336	11234	1282681	11234/1282681.0	0.00875822
287.336	6525	957750	6525/957750.0	0.00681284
287.336	11303	1281071	11303/1281071.0	0.00882309
287.336	11216	1282356	11216/1282356.0	0.0087464
287.336	8960	1172104	8960/1172104.0	0.00764437
287.336	7415	1059718	7415/1059718.0	0.00699714
287.336	6338	1000696	6338/1000696.0	0.00633359
287.336	7215	1011039	7215/1011039.0	0.00713622
287.336	6582	1011792	6582/1011792.0	0.00650529
287.336	6898	1033725	6898/1033725.0	0.00667295
287.336	10861	1313992	10861/1313992.0	0.00826565
287.336	186	67223	186/67223.0	0.00276691
287.336	8051	1052023	8051/1052023.0	0.00765287
287.336	10974	1289792	10974/1289792.0	0.00850835
287.336	5321	920922	5321/920922.0	0.00577791
287.336	11109	1278664	11109/1278664.0	0.00868797
287.336	10806	1274865	10806/1274865.0	0.00847619
287.336	11214	1282600	11214/1282600.0	0.00874318
287.336	6965	1019880	6965/1019880.0	0.00682923
287.336	6190	996228	6190/996228.0	0.00621344
287.336	5318	926642	5318/926642.0	0.005739
287.336	7317	1011642	7317/1011642.0	0.0072328
287.336	6735	994266	6735/994266.0	0.00677384
287.336	6980	1037903	6980/1037903.0	0.0067251
287.336	10841	1277315	10841/1277315.0	0.00848733
287.336	6910	1028803	6910/1028803.0	0.00671654
287.336	6973	1035316	6973/1035316.0	0.00673514
287.336	6908	1033067	6908/1033067.0	0.00668688
287.336	6766	999662	6766/999662.0	0.00676829
287.336	6433	988101	6433/988101.0	0.00651047
287.336	8979	1169302	8979/1169302.0	0.00767894
287.336	11201	1280968	11201/1280968.0	0.00874417
287.336	11206	1290914	11206/1290914.0	0.00868067
287.336	11095	1276033	11095/1276033.0	0.00869492
287.336	6563	1004599	6563/1004599.0	0.00653295
287.336	5664	945219	5664/945219.0	0.00599226
287.336	9370	1152224	9370/1152224.0	0.0081321
287.336	11632	1298352	11632/1298352.0	0.00895905
287.336	11158	1281061	11158/1281061.0	0.00870997
287.336	7160	1034268	7160/1034268.0	0.00692277
287.336	6485	993494	6485/993494.0	0.00652747
287.336	7475	985026	7475/985026.0	0.00758863
287.336	10516	1271652	10516/1271652.0	0.00826956
287.336	5447	929795	5447/929795.0	0.00585828
287.336	6749	1006229	6749/1006229.0	0.00670722
287.336	6384	973040	6384/973040.0	0.00656088
287.336	6794	1018654	6794/1018654.0	0.00666959
287.336	7194	1005351	7194/1005351.0	0.00715571
287.336	7084	977062	7084/977062.0	0.00725031
287.336	6620	996655	6620/996655.0	0.00664222
287.336	11653	1261227	11653/1261227.0	0.00923942
287.336	7171	1036411	7171/1036411.0	0.00691907
287.336	6778	984003	6778/984003.0	0.00688819
287.336	6736	1019828	6736/1019828.0	0.00660504
287.336	11309	1294680	11309/1294680.0	0.00873498
287.336	10630	1303077	10630/1303077.0	0.00815761
287.336	6564	973342	6564/973342.0	0.00674378
287.336	10564	1295903	10564/1295903.0	0.00815184
287.336	10729	1276963	10729/1276963.0	0.00840197
287.336	6784	1023903	6784/1023903.0	0.00662563
287.336	11564	1299121	11564/1299121.0	0.0089014
287.336	11353	1274909	11353/1274909.0	0.00890495
287.336	6355	974756	6355/974756.0	0.00651958
287.336	6797	1020996	6797/1020996.0	0.00665722
287.336	12417	1292525	12417/1292525.0	0.00960678
287.336	11079	1277290	11079/1277290.0	0.00867383
287.336	7480	1013186	7480/1013186.0	0.00738265
287.336	11473	1284326	11473/1284326.0	0.00893309
287.336	11249	1290955	11249/1290955.0	0.0087137
287.336	6189	981328	6189/981328.0	0.00630676
287.336	6429	989484	6429/989484.0	0.00649733
287.336	5382	932003	5382/932003.0	0.00577466
287.336	7280	1003433	7280/1003433.0	0.00725509
287.336	7181	976056	7181/976056.0	0.00735716
287.336	6578	961747	6578/961747.0	0.00683964
287.336	10910	1280297	10910/1280297.0	0.00852146
287.336	6983	993409	6983/993409.0	0.00702933
287.336	6138	993263	6138/993263.0	0.00617963
287.336	7197	1031443	7197/1031443.0	0.0069776
287.336	8989	1169572	8989/1169572.0	0.00768572
287.336	6645	992189	6645/992189.0	0.00669731
287.336	6800	1016837	6800/1016837.0	0.0066874
287.336	6605	1028748	6605/1028748.0	0.00642043
287.336	10593	1272512	10593/1272512.0	0.00832448
287.336	6000	985389	6000/985389.0	0.00608897
287.336	7447	996295	7447/996295.0	0.00747469
287.336	11397	1281945	11397/1281945.0	0.0088904
287.336	6679	1004033	6679/1004033.0	0.00665217
287.336	7348	1009241	7348/1009241.0	0.00728072
287.336	12076	1289597	12076/1289597.0	0.00936417
287.337	11147	1279845	11147/1279845.0	0.00870965
287.337	7368	1030484	7368/1030484.0	0.00715004
287.337	6449	993073	6449/993073.0	0.00649398
287.337	7498	1035444	7498/1035444.0	0.00724134
287.337	11672	1270227	11672/1270227.0	0.00918891
287.337	6950	1035380	6950/1035380.0	0.00671251
287.337	6612	990641	6612/990641.0	0.00667447
287.337	11418	1282629	11418/1282629.0	0.00890203
287.337	7133	1031244	7133/1031244.0	0.00691689
287.337	7205	1048099	7205/1048099.0	0.00687435
287.337	7120	1050877	7120/1050877.0	0.00677529
287.337	7187	1048798	7187/1048798.0	0.00685261
287.337	7208	1047790	7208/1047790.0	0.00687924
287.337	7117	1054142	7117/1054142.0	0.00675146
287.337	7138	1051359	7138/1051359.0	0.00678931
287.337	7138	1052086	7138/1052086.0	0.00678462
287.337	7119	1046480	7119/1046480.0	0.00680281
287.337	6962	1029821	6962/1029821.0	0.0067604
287.337	7133	1049697	7133/1049697.0	0.00679529
287.337	7122	1049831	7122/1049831.0	0.00678395
287.337	7122	1050038	7122/1050038.0	0.00678261
287.337	7153	1054910	7153/1054910.0	0.00678067
287.337	7115	1048994	7115/1048994.0	0.00678269
287.337	7117	1049806	7117/1049806.0	0.00677935
287.337	7119	1046653	7119/1046653.0	0.00680168
287.337	7200	1050388	7200/1050388.0	0.00685461
287.337	7132	1050950	7132/1050950.0	0.00678624
287.337	6702	1021788	6702/1021788.0	0.00655909
287.337	7142	1050075	7142/1050075.0	0.00680142
287.337	7115	1048994	7115/1048994.0	0.00678269
287.337	7156	1050260	7156/1050260.0	0.00681355
287.337	7118	1055044	7118/1055044.0	0.00674664
287.337	7117	1055395	7117/1055395.0	0.00674345
287.337	7112	1053098	7112/1053098.0	0.00675341
287.337	11382	1297604	11382/1297604.0	0.00877155
287.337	7245	1033491	7245/1033491.0	0.00701022
287.337	7231	1034596	7231/1034596.0	0.0069892
287.337	6688	1037951	6688/1037951.0	0.00644346
287.337	7130	1021415	7130/1021415.0	0.00698051
287.338	7225	1038326	7225/1038326.0	0.00695832
287.338	6692	1033330	6692/1033330.0	0.00647615
287.338	11207	1279728	11207/1279728.0	0.00875733
287.338	16811	1405917	16811/1405917.0	0.0119573
287.338	10842	1255115	10842/1255115.0	0.00863825
287.339	6863	992817	6863/992817.0	0.00691265
287.339	6565	1007743	6565/1007743.0	0.00651456
287.342	12653	1298583	12653/1298583.0	0.0097437
287.342	11301	1302960	11301/1302960.0	0.00867333
287.342	10799	1284725	10799/1284725.0	0.00840569
287.342	12469	1297662	12469/1297662.0	0.00960882
287.342	5918	981062	5918/981062.0	0.00603224
287.342	10505	1279002	10505/1279002.0	0.00821344
287.342	11178	1302164	11178/1302164.0	0.00858417
287.342	11270	1309926	11270/1309926.0	0.00860354
287.342	11489	1294725	11489/1294725.0	0.0088737
287.342	11468	1300056	11468/1300056.0	0.00882116
287.342	11328	1270388	11328/1270388.0	0.00891696
287.342	10976	1280453	10976/1280453.0	0.00857197
287.342	10704	1278626	10704/1278626.0	0.00837149
287.342	11978	1288595	11978/1288595.0	0.0092954
287.342	11347	1285826	11347/1285826.0	0.00882468
287.342	11125	1271932	11125/1271932.0	0.00874654
287.342	11069	1280820	11069/1280820.0	0.00864212
287.343	10953	1301613	10953/1301613.0	0.00841494
287.343	11074	1303985	11074/1303985.0	0.00849243
287.343	5936	1005736	5936/1005736.0	0.00590215
287.343	11187	1304492	11187/1304492.0	0.00857575
287.343	11485	1294622	11485/1294622.0	0.00887132
287.343	10781	1278109	10781/1278109.0	0.00843512
287.343	10880	1278517	10880/1278517.0	0.00850986
287.343	6284	984891	6284/984891.0	0.0063804
287.343	6628	991938	6628/991938.0	0.00668187
287.343	11076	1299718	11076/1299718.0	0.00852185
287.343	5998	1004487	5998/1004487.0	0.00597121
287.343	6055	1009243	6055/1009243.0	0.00599955
287.343	6105	1009961	6105/1009961.0	0.00604479
287.343	11007	1300390	11007/1300390.0	0.00846438
287.343	5881	995035	5881/995035.0	0.00591034
287.343	5845	977981	5845/977981.0	0.0059766
287.343	10781	1271633	10781/1271633.0	0.00847808
287.343	10649	1264680	10649/1264680.0	0.00842031
287.343	11016	1297993	11016/1297993.0	0.00848695
287.343	11315	1286024	11315/1286024.0	0.00879844
287.343	10816	1244513	10816/1244513.0	0.00869095
287.343	6020	996491	6020/996491.0	0.0060412
287.343	6043	1010163	6043/1010163.0	0.0059822
287.343	12387	1297270	12387/1297270.0	0.00954851
287.343	6798	995249	6798/995249.0	0.00683045
287.343	6723	1013289	6723/1013289.0	0.00663483
287.343	6110	981551	6110/981551.0	0.00622484
287.343	11288	1294694	11288/1294694.0	0.00871866
287.343	6469	984102	6469/984102.0	0.00657351
287.343	5175	912525	5175/912525.0	0.00567108
287.343	6661	1032929	6661/1032929.0	0.00644865
287.343	6612	1025927	6612/1025927.0	0.0064449
287.343	6656	1031200	6656/1031200.0	0.00645462
287.343	6652	1025311	6652/1025311.0	0.00648779
287.343	6655	1026261	6655/1026261.0	0.00648471
287.343	6606	1025525	6606/1025525.0	0.00644158
287.343	6648	1024977	6648/1024977.0	0.006486
287.343	6651	1026217	6651/1026217.0	0.00648109
287.343	6607	1025883	6607/1025883.0	0.00644031
287.343	7512	1030452	7512/1030452.0	0.00729
287.343	7313	1029182	7313/1029182.0	0.00710564
287.343	7309	1029181	7309/1029181.0	0.00710176
287.343	6908	1033067	6908/1033067.0	0.00668688
287.343	6605	1028748	6605/1028748.0	0.00642043
287.343	6433	988101	6433/988101.0	0.00651047
287.343	11109	1278664	11109/1278664.0	0.00868797
287.343	8979	1169302	8979/1169302.0	0.00767894
287.343	11214	1282600	11214/1282600.0	0.00874318
287.343	10974	1289792	10974/1289792.0	0.00850835
287.343	6338	1000696	6338/1000696.0	0.00633359
287.343	5321	920922	5321/920922.0	0.00577791
287.343	186	67223	186/67223.0	0.00276691
287.343	6563	1004599	6563/1004599.0	0.00653295
287.343	7197	1031443	7197/1031443.0	0.0069776
287.343	11201	1280968	11201/1280968.0	0.00874417
287.343	11206	1290914	11206/1290914.0	0.00868067
287.343	5318	926642	5318/926642.0	0.005739
287.343	8989	1169572	8989/1169572.0	0.00768572
287.343	8960	1172104	8960/1172104.0	0.00764437
287.343	10861	1313992	10861/1313992.0	0.00826565
287.343	6190	996228	6190/996228.0	0.00621344
287.343	6735	994266	6735/994266.0	0.00677384
287.343	6138	993263	6138/993263.0	0.00617963
287.343	7317	1011642	7317/1011642.0	0.0072328
287.343	6898	1033725	6898/1033725.0	0.00667295
287.343	8051	1052023	8051/1052023.0	0.00765287
287.343	6766	999662	6766/999662.0	0.00676829
287.343	7415	1059718	7415/1059718.0	0.00699714
287.343	6910	1028803	6910/1028803.0	0.00671654
287.343	6965	1019880	6965/1019880.0	0.00682923
287.343	6800	1016837	6800/1016837.0	0.0066874
287.344	6973	1035316	6973/1035316.0	0.00673514
287.344	6980	1037903	6980/1037903.0	0.0067251
287.344	6645	992189	6645/992189.0	0.00669731
287.344	10841	1277315	10841/1277315.0	0.00848733
287.344	11095	1276033	11095/1276033.0	0.00869492
287.344	6582	1011792	6582/1011792.0	0.00650529
287.344	7215	1011039	7215/1011039.0	0.00713622
287.344	72158	1602359	72158/1602359.0	0.0450324
287.344	6525	957750	6525/957750.0	0.00681284
287.344	10806	1274865	10806/1274865.0	0.00847619
287.344	11216	1282356	11216/1282356.0	0.0087464
287.344	11303	1281071	11303/1281071.0	0.00882309
287.344	11653	1261227	11653/1261227.0	0.00923942
287.344	10516	1271652	10516/1271652.0	0.00826956
287.344	7084	977062	7084/977062.0	0.00725031
287.344	6736	1019828	6736/1019828.0	0.00660504
287.344	10564	1295903	10564/1295903.0	0.00815184
287.344	7194	1005351	7194/1005351.0	0.00715571
287.344	7181	976056	7181/976056.0	0.00735716
287.344	6578	961747	6578/961747.0	0.00683964
287.344	10630	1303077	10630/1303077.0	0.00815761
287.344	6612	990641	6612/990641.0	0.00667447
287.344	6983	993409	6983/993409.0	0.00702933
287.344	7480	1013186	7480/1013186.0	0.00738265
287.344	7133	1031244	7133/1031244.0	0.00691689
287.344	11418	1282629	11418/1282629.0	0.00890203
287.344	7280	1003433	7280/1003433.0	0.00725509
287.344	7171	1036411	7171/1036411.0	0.00691907
287.344	6384	973040	6384/973040.0	0.00656088
287.344	11353	1274909	11353/1274909.0	0.00890495
287.344	7498	1035444	7498/1035444.0	0.00724134
287.344	10910	1280297	10910/1280297.0	0.00852146
287.344	6355	974756	6355/974756.0	0.00651958
287.344	6749	1006229	6749/1006229.0	0.00670722
287.344	6797	1020996	6797/1020996.0	0.00665722
287.344	5447	929795	5447/929795.0	0.00585828
287.344	7475	985026	7475/985026.0	0.00758863
287.344	12417	1292525	12417/1292525.0	0.00960678
287.344	11079	1277290	11079/1277290.0	0.00867383
287.344	11564	1299121	11564/1299121.0	0.0089014
287.344	6620	996655	6620/996655.0	0.00664222
287.344	6784	1023903	6784/1023903.0	0.00662563
287.344	6778	984003	6778/984003.0	0.00688819
287.344	11309	1294680	11309/1294680.0	0.00873498
287.344	6564	973342	6564/973342.0	0.00674378
287.344	5382	932003	5382/932003.0	0.00577466
287.344	12392	1332901	12392/1332901.0	0.00929701
287.344	7160	1034268	7160/1034268.0	0.00692277
287.344	6485	993494	6485/993494.0	0.00652747
287.344	9370	1152224	9370/1152224.0	0.0081321
287.344	11632	1298352	11632/1298352.0	0.00895905
287.344	10729	1276963	10729/1276963.0	0.00840197
287.344	7368	1030484	7368/1030484.0	0.00715004
287.344	6679	1004033	6679/1004033.0	0.00665217
287.344	11158	1281061	11158/1281061.0	0.00870997
287.344	5664	945219	5664/945219.0	0.00599226
287.344	12076	1289597	12076/1289597.0	0.00936417
287.344	10593	1272512	10593/1272512.0	0.00832448
287.344	6189	981328	6189/981328.0	0.00630676
287.344	7447	996295	7447/996295.0	0.00747469
287.344	6000	985389	6000/985389.0	0.00608897
287.344	7348	1009241	7348/1009241.0	0.00728072
287.344	11147	1279845	11147/1279845.0	0.00870965
287.344	11397	1281945	11397/1281945.0	0.0088904
287.344	11473	1284326	11473/1284326.0	0.00893309
287.344	6429	989484	6429/989484.0	0.00649733
287.344	6794	1018654	6794/1018654.0	0.00666959
287.344	11249	1290955	11249/1290955.0	0.0087137
287.344	6950	1035380	6950/1035380.0	0.00671251
287.344	6449	993073	6449/993073.0	0.00649398
287.344	11672	1270227	11672/1270227.0	0.00918891
287.357	6324	1007827	6324/1007827.0	0.00627489
287.366	6585	1009061	6585/1009061.0	0.00652587
287.366	6847	998371	6847/998371.0	0.00685817
287.366	7132	998262	7132/998262.0	0.00714442
287.366	7490	1025435	7490/1025435.0	0.00730422
287.366	6952	1020342	6952/1020342.0	0.0068134
287.366	6961	1021347	6961/1021347.0	0.00681551
287.366	7436	1015457	7436/1015457.0	0.00732281
287.366	10739	1278578	10739/1278578.0	0.00839917
287.366	7193	1044768	7193/1044768.0	0.00688478
287.366	12569	1301849	12569/1301849.0	0.00965473
287.366	6564	999229	6564/999229.0	0.00656906
287.366	5441	943889	5441/943889.0	0.00576445
287.366	7338	1008311	7338/1008311.0	0.00727752
287.366	6945	1037049	6945/1037049.0	0.00669689
287.366	5274	911993	5274/911993.0	0.00578294
287.366	6670	1030638	6670/1030638.0	0.00647172
287.366	6720	1032285	6720/1032285.0	0.00650983
287.366	6684	1030800	6684/1030800.0	0.00648428
287.366	6675	1031683	6675/1031683.0	0.00647001
287.366	6678	1037928	6678/1037928.0	0.00643397
287.366	6681	1030789	6681/1030789.0	0.00648144
287.366	6674	1030452	6674/1030452.0	0.00647677
287.367	6673	1037398	6673/1037398.0	0.00643244
287.367	6672	1036251	6672/1036251.0	0.00643859
287.367	7036	1035234	7036/1035234.0	0.00679653
287.368	6772	1005798	6772/1005798.0	0.00673296
287.369	11755	1299839	11755/1299839.0	0.00904343
287.388	11385	1287831	11385/1287831.0	0.00884045
287.389	11372	1288898	11372/1288898.0	0.00882304
287.389	11203	1278626	11203/1278626.0	0.00876175
287.389	11342	1288508	11342/1288508.0	0.00880243
287.389	11233	1276507	11233/1276507.0	0.0087998
287.389	11309	1287433	11309/1287433.0	0.00878415
287.405	6073	979898	6073/979898.0	0.00619758
287.405	10946	1307024	10946/1307024.0	0.00837475
287.406	6064	1020247	6064/1020247.0	0.00594366
287.406	6971	1023718	6971/1023718.0	0.00680949
287.406	6383	999223	6383/999223.0	0.00638796
287.406	6082	994872	6082/994872.0	0.00611335
287.406	8998	1122212	8998/1122212.0	0.00801809
287.406	6094	991433	6094/991433.0	0.00614666
287.406	6754	1021866	6754/1021866.0	0.00660948
287.406	11318	1292845	11318/1292845.0	0.00875434
287.406	6278	1011458	6278/1011458.0	0.00620688
287.407	6281	1026732	6281/1026732.0	0.00611747
287.407	6423	999620	6423/999620.0	0.00642544
287.407	6117	1034343	6117/1034343.0	0.0059139
287.407	11352	1275386	11352/1275386.0	0.00890083
287.408	6170	1029730	6170/1029730.0	0.00599186
287.408	6514	1022603	6514/1022603.0	0.00637002
287.408	5237	923988	5237/923988.0	0.00566782
287.408	11377	1281203	11377/1281203.0	0.00887994
287.408	11381	1282879	11381/1282879.0	0.00887145
287.408	11385	1305007	11385/1305007.0	0.00872409
287.408	11306	1303112	11306/1303112.0	0.00867615
287.408	11399	1277883	11399/1277883.0	0.00892022
287.408	11431	1278826	11431/1278826.0	0.00893867
287.409	11341	1302736	11341/1302736.0	0.00870552
287.409	11296	1283604	11296/1283604.0	0.00880022
287.409	11297	1274888	11297/1274888.0	0.00886117
287.409	11107	1275054	11107/1275054.0	0.008711
287.427	11270	1281648	11270/1281648.0	0.00879337
287.427	11261	1292535	11261/1292535.0	0.00871234
287.428	6396	1008569	6396/1008569.0	0.00634166
287.428	7280	1035779	7280/1035779.0	0.00702853
287.428	7221	1043557	7221/1043557.0	0.0069196
287.455	6604	982388	6604/982388.0	0.00672239
287.457	12991	1355030	12991/1355030.0	0.00958724
287.569	6457	1004609	6457/1004609.0	0.00642738
287.569	6499	1004733	6499/1004733.0	0.00646839
287.569	7388	1033730	7388/1033730.0	0.00714693
287.569	6399	991920	6399/991920.0	0.00645113
287.57	6572	1007761	6572/1007761.0	0.00652139
287.57	6576	1007544	6576/1007544.0	0.00652676
287.57	6574	1007337	6574/1007337.0	0.00652612
287.57	7389	1033730	7389/1033730.0	0.0071479
287.57	7250	1030487	7250/1030487.0	0.00703551
287.57	6610	985769	6610/985769.0	0.00670542
287.578	7848	1054549	7848/1054549.0	0.00744204
287.596	6815	1013774	6815/1013774.0	0.00672241
287.597	5167	909315	5167/909315.0	0.0056823
287.632	6670	994258	6670/994258.0	0.00670852
287.635	10696	1294320	10696/1294320.0	0.0082638
287.635	11287	1293841	11287/1293841.0	0.00872364
287.635	11446	1299090	11446/1299090.0	0.00881078
287.636	11308	1284334	11308/1284334.0	0.00880456
287.636	11305	1286852	11305/1286852.0	0.008785
287.636	11328	1287837	11328/1287837.0	0.00879614
287.636	11331	1287045	11331/1287045.0	0.00880389
287.636	6671	1006919	6671/1006919.0	0.00662516
287.637	7400	1013089	7400/1013089.0	0.00730439
287.637	7040	990965	7040/990965.0	0.00710419
287.637	7255	1036155	7255/1036155.0	0.00700185
287.637	7072	1032547	7072/1032547.0	0.00684908
287.637	11327	1287552	11327/1287552.0	0.00879731
287.637	7118	1039220	7118/1039220.0	0.00684937
287.637	12128	1318581	12128/1318581.0	0.00919777
287.637	11316	1274138	11316/1274138.0	0.0088813
287.637	7131	1036667	7131/1036667.0	0.00687878
287.638	6675	1005402	6675/1005402.0	0.00663914
287.649	10896	1283712	10896/1283712.0	0.00848789
287.649	11243	1267769	11243/1267769.0	0.00886833
287.65	5838	1007795	5838/1007795.0	0.00579284
[truncated: 343 more rows]
